# Supplementary material for: Crystal structure and Hirshfeld surface analysis of 4-[4-(1H-benzo[d]imidazol-2-yl)phen­oxy]phthalo­nitrile dimethyl sulfoxide monosolvate
Source: Acta Crystallogr E Crystallogr Commun. 2019 May 10;75(Pt 6):780–4. doi: 10.1107/S2056989019006510 (PMC6658974; doi:10.1107/S2056989019006510)
Supplement: Supplementary file 1 [file e-75-00780-sup1.cif]

##############################################################################
#                                                                            #
# This CIF contains the data in a paper accepted for publication in          #
# Acta Crystallographica Section E. It conforms to the requirements of       #
# Notes for Authors for Acta Crystallographica Section E, and has been       #
# peer reviewed under the auspices of the IUCr Commission on Journals.       #
#                                                                            #
# Full details of the Crystallographic Information File format               #
# are given in the paper "The Crystallographic Information File (CIF):       #
# a New Standard Archive File for Crystallography" by S. R. Hall, F. H.      #
# Allen and I. D. Brown [Acta Cryst. (1991), A47, 655-685].                  #
#                                                                            #
# The current version of the core CIF dictionary is obtainable from          #
# ftp://ftp.iucr.org/pub/cif_core.dic.                                       #
#                                                                            #
# Software is freely available for graphical display of the structure(s)     #
# in this CIF. For information consult the CIF software page                 #
# http://www.iucr.org/resources/cif/software.                                #
#                                                                            #
# This file may be used for bona fide research purposes within the           #
# scientific community so long as proper attribution is given to the journal # 
# article from which it was obtained.                                        #
#                                                                            #
##############################################################################
data_I
_database_code_depnum_ccdc_archive 'CCDC 1846754'
_audit_creation_method     'SHELXL-2018/3'
_journal_date_recd_electronic     2019-03-20
_journal_date_accepted     2019-05-07
_journal_name_full     'Acta Crystallographica, Section E'
_journal_year     2019
_journal_volume     75
_journal_issue      6
_journal_page_first     780
_journal_page_last     784
_journal_paper_category     GO
_journal_paper_doi     10.1107/S2056989019006510
_journal_coeditor_code     WM5496
_publ_contact_author_name     'Irina A. Golenya'
_publ_contact_author_address
;
Taras Shevchenko National University of Kyiv, Department
of Chemistry, 64, Vladimirska Str., Kiev 01601,
Ukraine.
;
_publ_contact_author_email
                       'igolenya@ua.fm, sibeld@gantep.edu.tr, necmid@omu.edu.tr'
_publ_contact_author_fax     '+380 44 2393393'
_publ_contact_author_phone     '+380 44 2393393'
_publ_section_title
;
Crystal structure and Hirshfeld surface analysis of
4-[4-(1<i>H</i>-benzo[<i>d</i>]imidazole-2-yl)phenoxy]phthalonitrile dimethyl
sulfoxide monosolvate
;
loop_
    _publ_author_name
    _publ_author_footnote
    _publ_author_address
    'Demir Kanmazalp, Sibel' .
;
Gaziantep University, Technical Sciences, 27310, Gaziantep,
Turkey
;
    '\,Sen, P\?inar' .
;
Centre for Nanotechnology Innovation, Department of Chemistry,
Rhodes University, Grahamstown, South Africa
;
    'Dege, Necmi' .
;
Ondokuz May\?is University, Faculty of Arts and Sciences, Department of Physics,
55139 Samsun, Turkey
;
    'Yildiz, Salih Zeki' .
;
Sakarya University, Faculty of Arts and Sciences, Department of Chemistry,
54187, Sakarya, Turkey
;
    'Ozdemir, Nam\?ik' .
;
Department of Mathematics and Science Education, Faculty of Education,
Ondokuz May\?is University, Samsun, Turkey
;
    'Golenya, Irina A.' .
;
Taras Shevchenko National University of Kyiv,
Department of Chemistry, 64, Vladimirska Str., Kiev 01601,
Ukraine
;
_publ_section_synopsis
;
The synthesis, structural characterization and Hirshfeld surface analysis of
4-[4-(1<i>H</i>-benzo[<i>d</i>]imidazole-2-yl)phenoxy]phthalonitrile, a
substituted phthalonitrile derivative carrying a benzimidazole functional
group, are reported.
;
_chemical_name_systematic
;
4-[4-(1<i>H</i>-Benzo[<i>d</i>]imidazole-2-yl)phenoxy]phthalonitrile
dimethyl sulfoxide monosolvate
;
_chemical_name_common     ?
_chemical_formula_moiety     'C21 H12 N4 O1, C2 H6 O S'
_chemical_formula_sum     'C23 H18 N4 O2 S'
_chemical_formula_iupac     'C21 H12 N4 O1, C2 H6 O S'
_chemical_formula_weight     414.47
_chemical_melting_point     ?
_chemical_absolute_configuration     ?
_space_group_crystal_system     orthorhombic
_space_group_name_H-M_alt     'P n a 21'
_space_group_name_Hall     'P 2c -2n'
loop_
    _space_group_symop_operation_xyz
    'x, y, z'
    '-x, -y, z+1/2'
    'x+1/2, -y+1/2, z'
    '-x+1/2, y+1/2, z+1/2'
_cell_length_a     20.9154(11)
_cell_length_b     11.4208(6)
_cell_length_c     8.8938(6)
_cell_angle_alpha     90
_cell_angle_beta     90
_cell_angle_gamma     90
_cell_volume     2124.5(2)
_cell_formula_units_Z     4
_cell_measurement_reflns_used     9474
_cell_measurement_theta_min     1.78
_cell_measurement_theta_max     27.03
_cell_measurement_temperature     296(2)
_exptl_crystal_description     'prism'
_exptl_crystal_colour     'yellow'
_exptl_crystal_size_max     0.650
_exptl_crystal_size_mid     0.563
_exptl_crystal_size_min     0.470
_exptl_crystal_density_diffrn     1.296
_exptl_crystal_density_meas     ?
_exptl_crystal_density_method     ?
_exptl_crystal_F_000     864
_exptl_absorpt_coefficient_mu     0.179
_exptl_absorpt_correction_type     integration
_exptl_absorpt_process_details
;
(X-RED32; Stoe & Cie, 2002)
;
_exptl_absorpt_correction_T_min     0.9655
_exptl_absorpt_correction_T_max     0.9769
_diffrn_ambient_temperature     296(2)
_diffrn_source     'sealed X-ray tube, 12 x 0.4 mm long-fine focus'
_diffrn_source_power     2.25
_diffrn_source_voltage     50
_diffrn_source_current     45
_diffrn_radiation_type     'Mo K\a'
_diffrn_radiation_wavelength     0.71073
_diffrn_radiation_monochromator     'plane graphite'
_diffrn_measurement_device_type     'Stoe IPDS 2'
_diffrn_measurement_device     '2-circle goniometer'
_diffrn_measurement_method     'rotation method'
_diffrn_detector     'image plate (34 cm diameter)'
_diffrn_detector_area_resol_mean     6.67
_diffrn_reflns_number     15225
_diffrn_reflns_av_R_equivalents     0.0581
_diffrn_reflns_av_unetI/netI     0.0609
_diffrn_reflns_theta_min     2.032
_diffrn_reflns_theta_max     27.080
_diffrn_reflns_theta_full     25.242
_diffrn_measured_fraction_theta_max     0.996
_diffrn_measured_fraction_theta_full     1.000
_diffrn_reflns_limit_h_min     -26
_diffrn_reflns_limit_h_max     22
_diffrn_reflns_limit_k_min     -14
_diffrn_reflns_limit_k_max     14
_diffrn_reflns_limit_l_min     -11
_diffrn_reflns_limit_l_max     11
_refine_special_details     ?
_reflns_number_total     4660
_reflns_number_gt     2281
_reflns_threshold_expression     'I > 2\s(I)'
_refine_ls_structure_factor_coef     Fsqd
_refine_ls_matrix_type     full
_refine_ls_R_factor_all     0.1010
_refine_ls_R_factor_gt     0.0421
_refine_ls_wR_factor_gt     0.0840
_refine_ls_wR_factor_ref     0.0976
_refine_ls_goodness_of_fit_ref     0.833
_refine_ls_restrained_S_all     0.833
_refine_ls_number_reflns     4660
_refine_ls_number_parameters     281
_refine_ls_number_restraints     1
_refine_ls_hydrogen_treatment     constr
_refine_ls_weighting_scheme     calc
_refine_ls_weighting_details
                      'w=1/[\s^2^(Fo^2^)+(0.0409P)^2^] where P=(Fo^2^+2Fc^2^)/3'
_atom_sites_solution_hydrogens     geom
_atom_sites_solution_primary     ?
_atom_sites_solution_secondary     ?
_refine_ls_shift/su_max     0.000
_refine_ls_shift/su_mean     0.000
_refine_diff_density_max     0.197
_refine_diff_density_min     -0.119
_refine_ls_extinction_method     none
_refine_ls_extinction_coef     .
_refine_ls_abs_structure_details
;
Flack <i>x</i> determined using 771 quotients
[(<i>I</i>^+^)-(<i>I</i>^-^)]/[(<i>I</i>^+^)+(<i>I</i>^-^)]
(Parsons <i>et al.</i>,  2013)
;
_refine_ls_abs_structure_Flack     -0.02(8)
loop_
    _atom_type_symbol
    _atom_type_description
    _atom_type_scat_dispersion_real
    _atom_type_scat_dispersion_imag
    _atom_type_scat_source
    'C' 'C' 0.0033 0.0016
                         'International Tables Vol C Tables 4.2.6.8 and 6.1.1.4'
    'H' 'H' 0.0000 0.0000
                         'International Tables Vol C Tables 4.2.6.8 and 6.1.1.4'
    'N' 'N' 0.0061 0.0033
                         'International Tables Vol C Tables 4.2.6.8 and 6.1.1.4'
    'O' 'O' 0.0106 0.0060
                         'International Tables Vol C Tables 4.2.6.8 and 6.1.1.4'
    'S' 'S' 0.1246 0.1234
                         'International Tables Vol C Tables 4.2.6.8 and 6.1.1.4'
_computing_data_collection
;
X-AREA (Stoe & Cie, 2002)
;
_computing_cell_refinement
;
X-AREA (Stoe & Cie, 2002)
;
_computing_data_reduction
;
X-RED32 (Stoe & Cie, 2002)
;
_computing_structure_solution
;
SHELXT2018 (Sheldrick, 2015a)
;
_computing_structure_refinement
;
SHELXL2018 (Sheldrick, 2015b)
;
_computing_molecular_graphics
;
ORTEP-3 for Windows (Farrugia, 2012) and Mercury (Macrae <i>et al.</i>,
2006)
;
_computing_publication_material
;
SHELXL2018 (Sheldrick, 2015b), WinGX (Farrugia, 2012) and PLATON
(Spek, 2009)
;
loop_
    _atom_site_type_symbol
    _atom_site_label
    _atom_site_fract_x
    _atom_site_fract_y
    _atom_site_fract_z
    _atom_site_U_iso_or_equiv
    _atom_site_adp_type
    _atom_site_calc_flag
    _atom_site_occupancy
    _atom_site_disorder_assembly
    _atom_site_disorder_group
    S S1A 0.55296(11) 0.14556(16) 0.7814(2) 0.0869(9) Uani d 0.623(5) A 1
    S S1B 0.4957(2) 0.1452(4) 0.7420(4) 0.114(2) Uani d 0.377(5) A 2
    O O1 0.39958(15) 0.4586(3) 0.0943(3) 0.0925(8) Uani d 1 . .
    O O2 0.53727(19) 0.1838(3) 0.6323(4) 0.1425(15) Uani d 1 . .
    N N1 0.69349(16) 0.3756(2) 0.2997(4) 0.0751(8) Uani d 1 . .
    N N2 0.64212(17) 0.2699(2) 0.4721(3) 0.0720(8) Uani d 1 . .
    H H2 0.611036 0.236598 0.518771 0.086 Uiso calc 1 . .
    N N3 0.1249(2) 0.4056(4) 0.1258(7) 0.1429(19) Uani d 1 . .
    N N4 0.1428(2) 0.5716(5) 0.5187(7) 0.156(2) Uani d 1 . .
    C C1 0.8034(2) 0.3391(4) 0.4030(6) 0.0968(13) Uani d 1 . .
    H H1 0.824993 0.380986 0.329242 0.116 Uiso calc 1 . .
    C C2 0.8361(3) 0.2860(5) 0.5198(7) 0.1100(17) Uani d 1 . .
    H H2A 0.880352 0.293117 0.526112 0.132 Uiso calc 1 . .
    C C3 0.8032(3) 0.2223(5) 0.6272(7) 0.1098(16) Uani d 1 . .
    H H3 0.826349 0.187242 0.704234 0.132 Uiso calc 1 . .
    C C4 0.7380(3) 0.2085(4) 0.6256(6) 0.0957(13) Uani d 1 . .
    H H4 0.716824 0.165147 0.698781 0.115 Uiso calc 1 . .
    C C5 0.7054(2) 0.2630(3) 0.5081(4) 0.0724(10) Uani d 1 . .
    C C6 0.7375(2) 0.3280(3) 0.3992(5) 0.0748(10) Uani d 1 . .
    C C7 0.6375(2) 0.3395(3) 0.3484(4) 0.0652(10) Uani d 1 . .
    C C8 0.57530(16) 0.3683(3) 0.2821(4) 0.0605(8) Uani d 1 . .
    C C9 0.52110(19) 0.3027(3) 0.3118(4) 0.0679(10) Uani d 1 . .
    H H9 0.523936 0.237162 0.373482 0.081 Uiso calc 1 . .
    C C10 0.46302(19) 0.3338(3) 0.2509(4) 0.0785(11) Uani d 1 . .
    H H10 0.427035 0.288323 0.270114 0.094 Uiso calc 1 . .
    C C11 0.45811(19) 0.4303(4) 0.1630(4) 0.0716(10) Uani d 1 . .
    C C12 0.5104(2) 0.4970(4) 0.1317(5) 0.0783(11) Uani d 1 . .
    H H12 0.506725 0.562819 0.070782 0.094 Uiso calc 1 . .
    C C13 0.5690(2) 0.4659(3) 0.1912(4) 0.0752(11) Uani d 1 . .
    H H13 0.604801 0.511332 0.169824 0.090 Uiso calc 1 . .
    C C14 0.3486(2) 0.4793(3) 0.1868(5) 0.0734(11) Uani d 1 . .
    C C15 0.2890(2) 0.4466(3) 0.1358(5) 0.0804(11) Uani d 1 . .
    H H15 0.284932 0.408992 0.043566 0.096 Uiso calc 1 . .
    C C16 0.2358(2) 0.4694(4) 0.2210(6) 0.0827(12) Uani d 1 . .
    C C17 0.2414(2) 0.5253(4) 0.3584(5) 0.0845(12) Uani d 1 . .
    C C18 0.3018(2) 0.5574(4) 0.4094(5) 0.0890(12) Uani d 1 . .
    H H18 0.306198 0.594294 0.502000 0.107 Uiso calc 1 . .
    C C19 0.3549(2) 0.5347(4) 0.3231(5) 0.0820(11) Uani d 1 . .
    H H19 0.395119 0.556988 0.357067 0.098 Uiso calc 1 . .
    C C20 0.1739(3) 0.4332(4) 0.1682(6) 0.1069(17) Uani d 1 . .
    C C21 0.1857(3) 0.5498(5) 0.4466(6) 0.1113(17) Uani d 1 . .
    C C22 0.5253(2) 0.0068(4) 0.8099(6) 0.1185(17) Uani d 1 . .
    H H22A 0.536012 -0.018040 0.909946 0.178 Uiso calc 0.623(5) A 1
    H H22B 0.479713 0.005567 0.797600 0.178 Uiso calc 0.623(5) A 1
    H H22C 0.544633 -0.045215 0.738362 0.178 Uiso calc 0.623(5) A 1
    H H22D 0.497256 -0.022369 0.886737 0.178 Uiso calc 0.377(5) A 2
    H H22E 0.527035 -0.048198 0.728417 0.178 Uiso calc 0.377(5) A 2
    H H22F 0.567387 0.017228 0.850914 0.178 Uiso calc 0.377(5) A 2
    C C23 0.4951(4) 0.2180(5) 0.8988(7) 0.151(2) Uani d 1 . .
    H H23A 0.502326 0.196930 1.001908 0.227 Uiso calc 0.623(5) A 1
    H H23B 0.499347 0.301270 0.887593 0.227 Uiso calc 0.623(5) A 1
    H H23C 0.452845 0.194538 0.869547 0.227 Uiso calc 0.623(5) A 1
    H H23D 0.464660 0.183633 0.966396 0.227 Uiso calc 0.377(5) A 2
    H H23E 0.536893 0.215626 0.943443 0.227 Uiso calc 0.377(5) A 2
    H H23F 0.483454 0.297886 0.879270 0.227 Uiso calc 0.377(5) A 2
loop_
    _atom_site_aniso_label
    _atom_site_aniso_U_11
    _atom_site_aniso_U_22
    _atom_site_aniso_U_33
    _atom_site_aniso_U_12
    _atom_site_aniso_U_13
    _atom_site_aniso_U_23
    S1A 0.0892(19) 0.1040(13) 0.0676(11) -0.0240(11) -0.0011(11) 0.0104(10)
    S1B 0.124(5) 0.131(3) 0.087(3) 0.016(3) -0.017(2) 0.002(2)
    O1 0.081(2) 0.135(2) 0.0614(15) 0.0085(18) 0.0017(16) 0.0154(17)
    O2 0.159(4) 0.159(3) 0.109(3) 0.021(3) 0.056(3) 0.056(2)
    N1 0.068(2) 0.0793(19) 0.078(2) -0.0039(17) 0.0160(19) -0.0036(19)
    N2 0.078(2) 0.0676(19) 0.070(2) -0.0024(17) 0.0048(19) -0.0014(16)
    N3 0.097(3) 0.166(4) 0.165(4) -0.038(3) -0.028(3) 0.051(4)
    N4 0.102(4) 0.230(6) 0.135(4) 0.061(4) 0.025(3) 0.029(4)
    C1 0.080(3) 0.110(3) 0.100(3) 0.005(3) 0.014(3) -0.028(3)
    C2 0.079(3) 0.138(5) 0.113(4) 0.030(3) -0.003(4) -0.042(4)
    C3 0.111(5) 0.112(4) 0.106(4) 0.052(3) -0.008(4) -0.028(3)
    C4 0.103(4) 0.083(3) 0.101(3) 0.023(3) -0.001(3) -0.010(3)
    C5 0.084(3) 0.062(2) 0.072(3) 0.014(2) 0.001(3) -0.011(2)
    C6 0.068(3) 0.078(3) 0.078(3) 0.006(2) 0.009(2) -0.019(2)
    C7 0.079(3) 0.0538(19) 0.063(2) -0.001(2) 0.011(2) -0.0006(19)
    C8 0.070(2) 0.0558(19) 0.0556(19) -0.0026(18) 0.010(2) -0.0016(19)
    C9 0.079(3) 0.064(2) 0.061(2) -0.009(2) 0.008(2) 0.0118(18)
    C10 0.075(3) 0.085(3) 0.076(3) -0.013(2) 0.008(2) 0.010(2)
    C11 0.071(3) 0.087(3) 0.057(2) 0.007(2) 0.006(2) 0.010(2)
    C12 0.084(3) 0.076(3) 0.075(3) 0.002(2) 0.007(2) 0.020(2)
    C13 0.081(3) 0.067(2) 0.077(3) -0.008(2) 0.011(2) 0.007(2)
    C14 0.074(3) 0.085(3) 0.062(2) 0.003(2) -0.004(2) 0.022(2)
    C15 0.084(3) 0.086(3) 0.071(3) -0.005(2) -0.013(2) 0.020(2)
    C16 0.067(3) 0.087(3) 0.094(3) -0.004(2) -0.007(3) 0.037(3)
    C17 0.075(3) 0.099(3) 0.079(3) 0.016(2) 0.000(3) 0.029(3)
    C18 0.088(4) 0.106(3) 0.073(3) 0.021(3) -0.007(3) 0.007(3)
    C19 0.073(3) 0.103(3) 0.071(3) 0.004(2) -0.009(2) 0.007(2)
    C20 0.085(3) 0.117(4) 0.119(4) -0.012(3) -0.012(3) 0.050(3)
    C21 0.089(4) 0.139(4) 0.106(4) 0.034(3) 0.008(3) 0.034(3)
    C22 0.150(5) 0.096(3) 0.110(4) -0.009(3) 0.006(3) 0.021(3)
    C23 0.231(7) 0.101(4) 0.122(4) 0.003(4) 0.046(5) -0.007(4)
_geom_special_details
;
 All esds (except the esd in the dihedral angle between two l.s. planes)
 are estimated using the full covariance matrix.  The cell esds are taken
 into account individually in the estimation of esds in distances, angles
 and torsion angles; correlations between esds in cell parameters are only
 used when they are defined by crystal symmetry.  An approximate (isotropic)
 treatment of cell esds is used for estimating esds involving l.s. planes.
;
loop_
    _geom_bond_atom_site_label_1
    _geom_bond_atom_site_label_2
    _geom_bond_site_symmetry_2
    _geom_bond_distance
    _geom_bond_publ_flag
    S1A O2 . 1.434(4) ?
    S1A C22 . 1.706(5) ?
    S1A C23 . 1.800(6) ?
    S1B O2 . 1.379(5) ?
    S1B C23 . 1.624(7) ?
    S1B C22 . 1.801(6) ?
    O1 C14 . 1.367(5) ?
    O1 C11 . 1.406(4) ?
    N1 C7 . 1.314(4) ?
    N1 C6 . 1.388(5) ?
    N2 C7 . 1.361(4) ?
    N2 C5 . 1.365(5) ?
    N2 H2 . 0.8600 ?
    N3 C20 . 1.137(6) ?
    N4 C21 . 1.132(6) ?
    C1 C6 . 1.384(6) ?
    C1 C2 . 1.384(7) ?
    C1 H1 . 0.9300 ?
    C2 C3 . 1.384(7) ?
    C2 H2A . 0.9300 ?
    C3 C4 . 1.372(7) ?
    C3 H3 . 0.9300 ?
    C4 C5 . 1.395(6) ?
    C4 H4 . 0.9300 ?
    C5 C6 . 1.392(5) ?
    C7 C8 . 1.466(5) ?
    C8 C9 . 1.384(5) ?
    C8 C13 . 1.384(5) ?
    C9 C10 . 1.376(5) ?
    C9 H9 . 0.9300 ?
    C10 C11 . 1.356(5) ?
    C10 H10 . 0.9300 ?
    C11 C12 . 1.362(5) ?
    C12 C13 . 1.381(5) ?
    C12 H12 . 0.9300 ?
    C13 H13 . 0.9300 ?
    C14 C19 . 1.374(5) ?
    C14 C15 . 1.378(5) ?
    C15 C16 . 1.372(6) ?
    C15 H15 . 0.9300 ?
    C16 C17 . 1.384(6) ?
    C16 C20 . 1.437(7) ?
    C17 C18 . 1.390(6) ?
    C17 C21 . 1.433(7) ?
    C18 C19 . 1.375(5) ?
    C18 H18 . 0.9300 ?
    C19 H19 . 0.9300 ?
    C22 H22A . 0.9600 ?
    C22 H22B . 0.9600 ?
    C22 H22C . 0.9600 ?
    C22 H22D . 0.9600 ?
    C22 H22E . 0.9600 ?
    C22 H22F . 0.9600 ?
    C23 H23A . 0.9600 ?
    C23 H23B . 0.9600 ?
    C23 H23C . 0.9600 ?
    C23 H23D . 0.9600 ?
    C23 H23E . 0.9600 ?
    C23 H23F . 0.9600 ?
loop_
    _geom_angle_atom_site_label_1
    _geom_angle_atom_site_label_2
    _geom_angle_atom_site_label_3
    _geom_angle_site_symmetry_1
    _geom_angle_site_symmetry_3
    _geom_angle
    _geom_angle_publ_flag
    O2 S1A C22 . . 110.0(3) ?
    O2 S1A C23 . . 104.1(3) ?
    C22 S1A C23 . . 96.5(3) ?
    O2 S1B C23 . . 116.7(4) ?
    O2 S1B C22 . . 107.6(4) ?
    C23 S1B C22 . . 99.4(3) ?
    C14 O1 C11 . . 117.2(3) ?
    C7 N1 C6 . . 104.9(3) ?
    C7 N2 C5 . . 106.9(3) ?
    C7 N2 H2 . . 126.5 ?
    C5 N2 H2 . . 126.5 ?
    C6 C1 C2 . . 118.1(5) ?
    C6 C1 H1 . . 120.9 ?
    C2 C1 H1 . . 120.9 ?
    C1 C2 C3 . . 120.1(5) ?
    C1 C2 H2A . . 120.0 ?
    C3 C2 H2A . . 120.0 ?
    C4 C3 C2 . . 123.3(5) ?
    C4 C3 H3 . . 118.4 ?
    C2 C3 H3 . . 118.4 ?
    C3 C4 C5 . . 116.2(5) ?
    C3 C4 H4 . . 121.9 ?
    C5 C4 H4 . . 121.9 ?
    N2 C5 C6 . . 105.9(4) ?
    N2 C5 C4 . . 132.5(4) ?
    C6 C5 C4 . . 121.6(5) ?
    C1 C6 N1 . . 129.8(4) ?
    C1 C6 C5 . . 120.7(4) ?
    N1 C6 C5 . . 109.4(4) ?
    N1 C7 N2 . . 112.8(4) ?
    N1 C7 C8 . . 126.0(3) ?
    N2 C7 C8 . . 121.2(3) ?
    C9 C8 C13 . . 118.0(4) ?
    C9 C8 C7 . . 122.0(3) ?
    C13 C8 C7 . . 120.0(3) ?
    C10 C9 C8 . . 120.6(4) ?
    C10 C9 H9 . . 119.7 ?
    C8 C9 H9 . . 119.7 ?
    C11 C10 C9 . . 120.2(4) ?
    C11 C10 H10 . . 119.9 ?
    C9 C10 H10 . . 119.9 ?
    C10 C11 C12 . . 120.8(4) ?
    C10 C11 O1 . . 120.3(4) ?
    C12 C11 O1 . . 118.8(4) ?
    C11 C12 C13 . . 119.4(4) ?
    C11 C12 H12 . . 120.3 ?
    C13 C12 H12 . . 120.3 ?
    C12 C13 C8 . . 121.0(4) ?
    C12 C13 H13 . . 119.5 ?
    C8 C13 H13 . . 119.5 ?
    O1 C14 C19 . . 122.5(4) ?
    O1 C14 C15 . . 117.4(4) ?
    C19 C14 C15 . . 120.1(4) ?
    C16 C15 C14 . . 120.1(4) ?
    C16 C15 H15 . . 120.0 ?
    C14 C15 H15 . . 120.0 ?
    C15 C16 C17 . . 120.3(4) ?
    C15 C16 C20 . . 119.8(5) ?
    C17 C16 C20 . . 119.9(5) ?
    C16 C17 C18 . . 119.2(5) ?
    C16 C17 C21 . . 120.3(5) ?
    C18 C17 C21 . . 120.6(5) ?
    C19 C18 C17 . . 120.1(4) ?
    C19 C18 H18 . . 119.9 ?
    C17 C18 H18 . . 119.9 ?
    C14 C19 C18 . . 120.2(4) ?
    C14 C19 H19 . . 119.9 ?
    C18 C19 H19 . . 119.9 ?
    N3 C20 C16 . . 179.4(6) ?
    N4 C21 C17 . . 177.9(7) ?
    S1A C22 H22A . . 109.5 ?
    S1A C22 H22B . . 109.5 ?
    H22A C22 H22B . . 109.5 ?
    S1A C22 H22C . . 109.5 ?
    H22A C22 H22C . . 109.5 ?
    H22B C22 H22C . . 109.5 ?
    S1B C22 H22D . . 109.5 ?
    S1B C22 H22E . . 109.5 ?
    H22D C22 H22E . . 109.5 ?
    S1B C22 H22F . . 109.5 ?
    H22D C22 H22F . . 109.5 ?
    H22E C22 H22F . . 109.5 ?
    S1A C23 H23A . . 109.5 ?
    S1A C23 H23B . . 109.5 ?
    H23A C23 H23B . . 109.5 ?
    S1A C23 H23C . . 109.5 ?
    H23A C23 H23C . . 109.5 ?
    H23B C23 H23C . . 109.5 ?
    S1B C23 H23D . . 109.5 ?
    S1B C23 H23E . . 109.5 ?
    H23D C23 H23E . . 109.5 ?
    S1B C23 H23F . . 109.5 ?
    H23D C23 H23F . . 109.5 ?
    H23E C23 H23F . . 109.5 ?
loop_
    _geom_torsion_atom_site_label_1
    _geom_torsion_atom_site_label_2
    _geom_torsion_atom_site_label_3
    _geom_torsion_atom_site_label_4
    _geom_torsion_site_symmetry_1
    _geom_torsion_site_symmetry_2
    _geom_torsion_site_symmetry_3
    _geom_torsion_site_symmetry_4
    _geom_torsion
    _geom_torsion_publ_flag
    C6 C1 C2 C3 . . . . 1.1(7) ?
    C1 C2 C3 C4 . . . . -0.3(7) ?
    C2 C3 C4 C5 . . . . -0.2(7) ?
    C7 N2 C5 C6 . . . . -1.6(4) ?
    C7 N2 C5 C4 . . . . 177.2(4) ?
    C3 C4 C5 N2 . . . . -178.8(4) ?
    C3 C4 C5 C6 . . . . -0.1(6) ?
    C2 C1 C6 N1 . . . . 177.1(4) ?
    C2 C1 C6 C5 . . . . -1.4(6) ?
    C7 N1 C6 C1 . . . . -178.8(4) ?
    C7 N1 C6 C5 . . . . -0.2(4) ?
    N2 C5 C6 C1 . . . . 179.9(3) ?
    C4 C5 C6 C1 . . . . 0.9(6) ?
    N2 C5 C6 N1 . . . . 1.1(4) ?
    C4 C5 C6 N1 . . . . -177.9(3) ?
    C6 N1 C7 N2 . . . . -0.9(4) ?
    C6 N1 C7 C8 . . . . 178.9(3) ?
    C5 N2 C7 N1 . . . . 1.6(4) ?
    C5 N2 C7 C8 . . . . -178.1(3) ?
    N1 C7 C8 C9 . . . . 161.5(3) ?
    N2 C7 C8 C9 . . . . -18.8(5) ?
    N1 C7 C8 C13 . . . . -20.9(5) ?
    N2 C7 C8 C13 . . . . 158.9(3) ?
    C13 C8 C9 C10 . . . . 0.7(5) ?
    C7 C8 C9 C10 . . . . 178.3(3) ?
    C8 C9 C10 C11 . . . . -1.2(6) ?
    C9 C10 C11 C12 . . . . 1.0(6) ?
    C9 C10 C11 O1 . . . . 176.6(3) ?
    C14 O1 C11 C10 . . . . 60.5(5) ?
    C14 O1 C11 C12 . . . . -123.7(4) ?
    C10 C11 C12 C13 . . . . -0.4(6) ?
    O1 C11 C12 C13 . . . . -176.1(4) ?
    C11 C12 C13 C8 . . . . -0.1(6) ?
    C9 C8 C13 C12 . . . . -0.1(5) ?
    C7 C8 C13 C12 . . . . -177.8(4) ?
    C11 O1 C14 C19 . . . . 36.2(5) ?
    C11 O1 C14 C15 . . . . -146.4(3) ?
    O1 C14 C15 C16 . . . . -177.3(3) ?
    C19 C14 C15 C16 . . . . 0.1(6) ?
    C14 C15 C16 C17 . . . . 0.0(6) ?
    C14 C15 C16 C20 . . . . -178.9(4) ?
    C15 C16 C17 C18 . . . . -0.3(6) ?
    C20 C16 C17 C18 . . . . 178.6(4) ?
    C15 C16 C17 C21 . . . . 179.5(4) ?
    C20 C16 C17 C21 . . . . -1.6(6) ?
    C16 C17 C18 C19 . . . . 0.6(6) ?
    C21 C17 C18 C19 . . . . -179.2(4) ?
    O1 C14 C19 C18 . . . . 177.5(4) ?
    C15 C14 C19 C18 . . . . 0.2(5) ?
    C17 C18 C19 C14 . . . . -0.6(6) ?
loop_
    _geom_hbond_atom_site_label_D
    _geom_hbond_atom_site_label_H
    _geom_hbond_atom_site_label_A
    _geom_hbond_site_symmetry_A
    _geom_hbond_distance_DH
    _geom_hbond_distance_HA
    _geom_hbond_distance_DA
    _geom_hbond_angle_DHA
    _geom_hbond_publ_flag
    N2 H2 O2 . 0.86 1.94 2.794(5) 171.8 yes
    N2 H2 S1A . 0.86 2.83 3.614(4) 152.3 yes
    C9 H9 O2 . 0.93 2.40 3.175(5) 141.1 yes
    C23 H23D N4 4_545 0.96 2.63 3.500(9) 151.4 yes
_shelx_space_group_comment
;
The symmetry employed for this shelxl refinement is uniquely defined
by the following loop, which should always be used as a source of
symmetry information in preference to the above space-group names.
They are only intended as comments.
;
_shelx_estimated_absorpt_T_min     ?
_shelx_estimated_absorpt_T_max     ?
_shelx_hkl_file
;
  -4   0   0 2076.92   22.88   0
  -6   0   0 1933.58   18.57   0
  -8   0   0    2.38    4.44   0
  -8   0   0    3.97    4.18   0
 -10   0   0   83.50    5.02   0
 -10   0   0   98.00    5.16   0
 -12   0   0  105.17    5.11   0
 -12   0   0   93.62    4.19   0
 -14   0   0    6.60    2.61   0
 -14   0   0    4.60    3.93   0
 -16   0   0   22.78    3.05   0
 -16   0   0   21.47    4.41   0
 -18   0   0   54.78    3.86   0
 -18   0   0   66.33    5.17   0
 -20   0   0   35.53    5.01   0
 -20   0   0   37.28    3.53   0
 -22   0   0    3.20    4.67   0
 -22   0   0    1.11    4.64   0
 -24   0   0    7.36    5.28   0
 -24   0   0    3.95    3.27   0
 -26   0   0   -1.41    5.75   0
 -26   0   0    3.46    3.82   0
   1   1   0  533.31   16.87   0
  -1  -1   0  563.35   16.99   0
  -1   1   0  549.77   15.05   0
   1  -1   0  567.07   14.89   0
   2   1   0 1310.40   25.06   0
  -2  -1   0 1356.29   25.08   0
  -2   1   0 1282.11   18.82   0
   2  -1   0 1326.87   18.99   0
   3   1   0  172.28    9.69   0
   3  -1   0  166.75    7.84   0
  -3  -1   0  171.26    9.58   0
  -3   1   0  167.37    7.13   0
  -4   1   0  385.66    9.49   0
  -4  -1   0  359.59   11.52   0
   4   1   0  357.29   10.83   0
   4  -1   0  379.67    8.69   0
   5  -1   0  225.08    7.24   0
  -5   1   0  214.32    6.52   0
   5   1   0  212.08    8.07   0
  -5  -1   0  221.15    8.83   0
   6   1   0   66.79    4.90   0
  -6  -1   0   67.49    5.94   0
  -6   1   0   79.18    4.57   0
   6  -1   0   85.57    4.54   0
  -7   1   0  230.87    6.19   0
  -7  -1   0  229.53    7.59   0
  -8  -1   0    0.18    4.08   0
  -8   1   0    2.84    4.25   0
  -9   1   0   46.31    3.50   0
  -9  -1   0   37.60    4.65   0
 -10  -1   0  245.58    6.98   0
 -10   1   0  269.13    5.72   0
 -11  -1   0   55.03    4.58   0
 -11  -1   0   43.59    4.62   0
 -11   1   0   48.97    4.47   0
 -12   1   0  224.07    5.39   0
 -12  -1   0  218.89    5.53   0
 -12  -1   0  209.77    6.21   0
 -13  -1   0    4.12    2.71   0
 -13  -1   0    3.43    2.89   0
 -13   1   0    5.87    2.95   0
 -13   1   0    3.93    2.91   0
 -14   1   0    7.87    3.99   0
 -14  -1   0    4.64    4.02   0
 -14  -1   0    7.32    3.65   0
 -14   1   0    3.95    4.37   0
 -15  -1   0   38.35    4.14   0
 -15  -1   0   28.48    4.11   0
 -15   1   0   32.19    4.25   0
 -15   1   0   25.96    3.10   0
 -16   1   0    5.04    4.26   0
 -16  -1   0    8.22    2.91   0
 -16   1   0   12.15    3.03   0
 -16  -1   0   10.07    2.84   0
 -17   1   0  159.25    4.79   0
 -17  -1   0  139.56    6.01   0
 -17   1   0  132.62    5.75   0
 -17  -1   0  163.97    5.93   0
 -18   1   0   27.49    3.77   0
 -18   1   0   24.67    3.82   0
 -18  -1   0   25.76    3.53   0
 -18  -1   0   27.42    5.00   0
 -19  -1   0   13.49    4.58   0
 -19  -1   0   14.61    4.80   0
 -19   1   0   14.37    5.07   0
 -19   1   0   14.97    4.89   0
 -20  -1   0    6.07    4.70   0
 -20   1   0    8.12    4.58   0
 -20   1   0    2.34    3.22   0
 -20  -1   0    6.24    3.09   0
 -21  -1   0    0.56    4.34   0
 -21  -1   0    3.43    4.57   0
 -21   1   0    0.13    4.49   0
 -21   1   0    5.92    4.53   0
 -22  -1   0    4.43    4.84   0
 -22   1   0    5.06    4.93   0
 -22  -1   0    4.07    4.72   0
 -22   1   0    3.21    3.29   0
 -23  -1   0    2.50    4.77   0
 -23   1   0    3.19    3.49   0
 -23   1   0    1.32    3.70   0
 -23  -1   0   -0.18    5.10   0
 -24   1   0    3.61    3.46   0
 -24  -1   0   -1.09    4.75   0
 -24   1   0   -3.54    5.32   0
 -24  -1   0    5.37    3.54   0
 -25  -1   0   -0.32    3.87   0
 -25   1   0    2.16    3.85   0
 -25   1   0    1.49    3.86   0
 -25  -1   0    0.45    5.10   0
 -26  -1   0   -0.18    5.47   0
 -26   1   0   -0.83    5.81   0
 -26   1   0    1.90    5.57   0
 -26  -1   0    1.38    5.47   0
   0   2   0  526.11   11.05   0
   0  -2   0  556.80   11.37   0
  -1  -2   0  749.16   13.95   0
  -1   2   0  728.48   12.93   0
   1   2   0  722.94   13.75   0
   1  -2   0  743.59   12.31   0
  -2  -2   0   73.83    5.49   0
   2  -2   0   73.14    4.94   0
  -2   2   0   71.08    4.93   0
   2   2   0   70.38    5.40   0
   3   2   0  732.27   14.48   0
  -3  -2   0  756.06   14.43   0
  -3   2   0  740.93   10.97   0
   3  -2   0  732.84   10.90   0
  -4  -2   0  444.74   11.24   0
   4   2   0  419.85   10.59   0
   4  -2   0  456.88    8.31   0
  -4   2   0  448.53    9.00   0
   5   2   0 1373.61   17.67   0
   5  -2   0 1530.79   13.97   0
  -5   2   0 1455.64   13.83   0
  -5  -2   0 1414.19   18.18   0
  -6   2   0  171.65    5.24   0
  -6  -2   0  175.61    7.30   0
   6  -2   0  185.29    6.01   0
   6   2   0  177.45    7.19   0
   7  -2   0    8.71    2.94   0
  -7  -2   0    6.09    4.34   0
  -7   2   0    3.02    2.78   0
   7   2   0    5.98    4.18   0
   8   2   0   28.89    3.58   0
  -8   2   0   27.68    3.25   0
   8  -2   0   30.63    3.12   0
  -8  -2   0   30.65    4.68   0
   9  -2   0  228.85    5.30   0
   9   2   0  208.71    6.94   0
  -9   2   0  224.11    5.18   0
  -9  -2   0  204.21    6.99   0
 -10  -2   0    6.38    4.02   0
 -10   2   0    6.47    3.88   0
  10  -2   0    8.66    2.92   0
 -11  -2   0   20.26    4.19   0
 -11   2   0   17.33    3.08   0
 -12   2   0   63.64    3.68   0
 -12  -2   0   56.43    3.82   0
 -13  -2   0    3.96    3.90   0
 -13   2   0    4.64    2.98   0
 -14  -2   0    3.34    3.92   0
 -14   2   0   -2.98    4.06   0
 -15  -2   0   89.42    3.96   0
 -15   2   0   85.30    3.77   0
 -15  -2   0   76.70    4.93   0
 -16   2   0    0.37    4.10   0
 -16  -2   0    1.14    4.28   0
 -16  -2   0    2.52    2.80   0
 -17   2   0  204.72    5.86   0
 -17   2   0  218.57    4.87   0
 -17  -2   0  190.44    5.40   0
 -17  -2   0  223.15    5.60   0
 -18   2   0    0.20    4.32   0
 -18   2   0   -0.65    2.94   0
 -18  -2   0    1.92    2.84   0
 -18  -2   0    4.00    4.41   0
 -19   2   0    4.75    4.30   0
 -19  -2   0    5.49    3.04   0
 -19  -2   0    3.21    3.01   0
 -19   2   0    1.19    3.34   0
 -20  -2   0    3.01    4.61   0
 -20   2   0    4.93    4.68   0
 -20  -2   0    1.96    4.46   0
 -20   2   0    1.12    4.55   0
 -21  -2   0   -0.35    4.73   0
 -21   2   0    3.99    4.52   0
 -21   2   0    3.22    3.41   0
 -21  -2   0    1.95    4.58   0
 -22  -2   0   -1.99    4.63   0
 -22   2   0    2.08    3.38   0
 -22   2   0    0.84    4.79   0
 -22  -2   0    2.84    5.01   0
 -23  -2   0   -0.36    3.38   0
 -23  -2   0   -1.12    4.90   0
 -23   2   0    2.03    3.41   0
 -23   2   0    0.20    4.83   0
 -24  -2   0    3.59    5.18   0
 -24  -2   0    1.39    4.79   0
 -24   2   0    2.90    3.58   0
 -24   2   0    1.61    5.14   0
 -25   2   0    6.70    3.85   0
 -25  -2   0    2.51    5.43   0
 -25  -2   0    4.72    5.64   0
 -25   2   0    1.52    5.48   0
 -26   2   0   -1.68    3.92   0
 -26   2   0   -1.60    5.77   0
 -26  -2   0    2.18    5.33   0
 -26  -2   0   -0.05    5.62   0
  -1   3   0 1016.70   12.38   0
  -1  -3   0 1026.56   13.44   0
   1  -3   0 1062.18   12.44   0
   1   3   0  948.48   12.60   0
   2  -3   0   17.10    3.39   0
  -2  -3   0   18.58    4.72   0
  -2   3   0   12.63    3.40   0
   2   3   0   14.77    4.75   0
  -3   3   0  192.12    5.51   0
   3   3   0  182.89    7.38   0
  -3  -3   0  198.33    7.37   0
   3  -3   0  188.85    6.16   0
  -4   3   0   30.88    3.18   0
   4   3   0   25.60    3.67   0
   4  -3   0   26.43    3.23   0
  -4  -3   0   29.85    4.86   0
  -5  -3   0    9.38    4.29   0
   5   3   0    9.97    4.25   0
   5  -3   0   13.31    2.77   0
  -5   3   0   13.47    2.78   0
   6   3   0    0.80    4.03   0
   6  -3   0    2.27    2.61   0
  -6  -3   0    1.91    4.06   0
  -6   3   0   -1.35    3.80   0
   7  -3   0   28.54    3.07   0
  -7  -3   0   31.16    4.67   0
   7   3   0   35.60    4.70   0
  -7   3   0   31.85    3.07   0
  -8   3   0   18.09    3.91   0
  -8  -3   0   13.30    3.15   0
   8  -3   0   15.62    2.96   0
   8   3   0   12.95    4.30   0
   9   3   0   24.52    4.43   0
  -9   3   0   25.65    3.00   0
   9  -3   0   32.07    3.91   0
  -9  -3   0   23.62    4.35   0
  10  -3   0  479.52    7.15   0
 -10   3   0  456.48    7.06   0
 -10  -3   0  399.45    8.59   0
  10   3   0  421.85    8.61   0
 -11   3   0   30.68    3.09   0
 -11  -3   0   23.52    4.25   0
  11  -3   0   28.27    4.42   0
  11   3   0   26.21    4.31   0
  12   3   0   -0.45    3.92   0
  12  -3   0    3.20    3.89   0
 -12  -3   0   -0.48    3.87   0
 -12   3   0   -0.58    2.73   0
 -13   3   0    4.07    2.99   0
 -13  -3   0    2.27    3.71   0
 -14   3   0   30.98    3.32   0
 -14  -3   0   26.79    3.25   0
 -15  -3   0   19.51    4.19   0
 -15   3   0   18.31    4.22   0
 -16  -3   0    3.02    2.92   0
 -16   3   0    4.00    3.04   0
 -17  -3   0   -0.67    2.94   0
 -17   3   0    4.64    4.23   0
 -17  -3   0   -0.17    4.13   0
 -18   3   0   39.73    3.55   0
 -18  -3   0   35.80    3.72   0
 -18  -3   0   43.71    4.58   0
 -19   3   0  119.27    5.25   0
 -19  -3   0  107.15    5.65   0
 -19  -3   0  131.79    5.57   0
 -19   3   0  116.17    4.16   0
 -20  -3   0    5.00    4.29   0
 -20   3   0    1.13    4.71   0
 -20   3   0    1.36    3.25   0
 -20  -3   0    2.78    4.52   0
 -21  -3   0   -0.05    4.62   0
 -21  -3   0    1.39    3.40   0
 -21   3   0    1.24    4.80   0
 -21   3   0    1.29    3.34   0
 -22  -3   0    0.13    4.66   0
 -22   3   0    0.84    4.83   0
 -22  -3   0    2.32    4.43   0
 -22   3   0    1.63    4.86   0
 -23   3   0    0.65    3.56   0
 -23  -3   0    1.51    4.91   0
 -23  -3   0    2.53    5.07   0
 -23   3   0   -2.08    3.35   0
 -24  -3   0   -0.46    5.06   0
 -24   3   0    2.90    3.79   0
 -24  -3   0   -0.21    5.07   0
 -24   3   0    1.78    5.18   0
 -25   3   0    1.56    4.02   0
 -25   3   0   -0.05    3.97   0
 -25  -3   0    2.47    5.19   0
 -25  -3   0   -0.66    3.76   0
 -26   3   0    1.20    5.84   0
 -26   3   0   -0.33    3.90   0
 -26  -3   0   -0.61    4.11   0
 -26  -3   0   -0.84    5.78   0
   0   4   0  834.66   10.07   0
   0  -4   0  880.21   10.58   0
  -1   4   0  167.10    5.10   0
  -1  -4   0  171.30    6.47   0
   1  -4   0  162.26    5.05   0
   1   4   0  160.47    5.43   0
  -2  -4   0  108.38    5.88   0
   2   4   0  109.80    5.79   0
   2  -4   0  115.17    4.28   0
  -2   4   0  118.16    5.06   0
   3  -4   0    2.17    3.64   0
  -3  -4   0    1.51    3.01   0
   3   4   0    1.58    4.33   0
  -3   4   0   -0.08    2.64   0
   4   4   0   51.62    3.96   0
  -4   4   0   60.39    4.32   0
   4  -4   0   62.84    3.51   0
  -4  -4   0   56.18    4.16   0
  -5   4   0  285.21    6.21   0
  -5  -4   0  276.52    7.40   0
   5  -4   0  262.65    5.42   0
   5   4   0  253.70    7.26   0
   6  -4   0   63.72    4.39   0
   6   4   0   47.81    4.88   0
  -6   4   0   54.07    3.52   0
  -6  -4   0   54.03    4.89   0
   7  -4   0  155.14    4.30   0
  -7  -4   0  150.66    6.05   0
  -7   4   0  149.67    4.98   0
   7   4   0  146.60    6.09   0
   8   4   0  369.73    8.38   0
   8  -4   0  428.04    6.00   0
  -8  -4   0  367.70    8.28   0
  -8   4   0  407.64    6.73   0
   9  -4   0   20.65    3.92   0
   9   4   0   14.87    4.26   0
  -9   4   0   21.14    2.91   0
  -9  -4   0   15.88    3.09   0
 -10  -4   0    2.11    3.81   0
 -10   4   0    2.76    2.51   0
  10  -4   0   -0.48    3.67   0
  10   4   0    0.67    2.89   0
 -11   4   0   20.24    2.97   0
  11  -4   0   16.26    4.15   0
  11   4   0   20.97    4.15   0
 -11  -4   0   17.04    2.90   0
 -12  -4   0   60.39    4.63   0
  12   4   0   63.28    4.78   0
  12  -4   0   78.05    4.49   0
 -12   4   0   65.80    4.55   0
 -13   4   0   27.62    4.10   0
  13  -4   0   28.61    3.10   0
  13   4   0   24.02    4.29   0
 -13  -4   0   24.34    4.20   0
 -14  -4   0   -2.80    3.99   0
 -14   4   0   -1.79    3.78   0
  14   4   0    2.44    4.05   0
  14  -4   0    1.87    2.63   0
 -15  -4   0   17.94    4.36   0
 -15   4   0   20.29    4.02   0
 -16  -4   0   37.19    4.71   0
 -16   4   0   38.03    3.34   0
 -17  -4   0   10.75    4.30   0
 -17   4   0    7.85    3.11   0
 -18   4   0    2.44    4.28   0
 -18  -4   0    2.44    4.29   0
 -19  -4   0    6.14    4.44   0
 -19   4   0    8.14    3.24   0
 -19  -4   0    9.26    4.55   0
 -20   4   0    2.62    4.26   0
 -20  -4   0    1.81    4.67   0
 -20  -4   0    0.91    4.46   0
 -21   4   0   -1.23    3.45   0
 -21  -4   0    0.90    4.55   0
 -21   4   0    2.03    3.25   0
 -21  -4   0    1.41    4.58   0
 -22   4   0    2.57    4.89   0
 -22  -4   0    4.29    4.77   0
 -22   4   0   -0.67    5.17   0
 -22  -4   0    1.28    4.72   0
 -23   4   0   -0.29    5.05   0
 -23  -4   0   -0.38    5.14   0
 -23   4   0    1.99    3.49   0
 -23  -4   0   -0.34    3.85   0
 -24   4   0    0.10    5.45   0
 -24  -4   0    1.21    5.00   0
 -24   4   0    0.78    3.66   0
 -24  -4   0   -1.01    5.47   0
 -25  -4   0    1.21    5.71   0
 -25   4   0   -0.76    3.91   0
 -25   4   0    0.34    3.88   0
 -25  -4   0    0.56    5.30   0
   1  -5   0   50.14    4.40   0
   1   5   0   49.91    4.41   0
  -1   5   0   46.54    4.24   0
  -1  -5   0   45.82    3.46   0
  -2   5   0  191.83    5.53   0
  -2  -5   0  166.29    4.94   0
   2  -5   0  207.55    5.51   0
   2   5   0  177.89    5.12   0
   3   5   0  146.06    5.71   0
  -3  -5   0  158.12    5.77   0
   3  -5   0  151.52    4.39   0
  -3   5   0  150.80    4.45   0
   4  -5   0  138.05    5.04   0
  -4   5   0  127.78    4.20   0
   4   5   0  117.67    4.68   0
  -4  -5   0  132.82    5.46   0
  -5   5   0   93.88    3.74   0
  -5  -5   0   88.73    5.25   0
   5   5   0   93.38    5.19   0
   5  -5   0  103.52    3.81   0
   6   5   0   20.29    3.15   0
   6  -5   0   24.56    2.95   0
  -6   5   0   27.21    4.02   0
  -6  -5   0   20.79    3.24   0
  -7  -5   0  242.76    6.05   0
   7  -5   0  280.84    5.89   0
   7   5   0  239.15    6.81   0
  -7   5   0  246.18    4.97   0
  -8   5   0   -1.25    2.73   0
   8   5   0    0.03    3.99   0
  -8  -5   0   -0.68    3.86   0
   8  -5   0    1.49    3.86   0
  -9   5   0    1.31    3.64   0
  -9  -5   0    5.64    3.80   0
   9  -5   0    6.07    3.69   0
   9   5   0    2.40    3.88   0
  10  -5   0    1.28    3.48   0
  10   5   0    1.71    3.75   0
 -10  -5   0    3.49    3.73   0
 -10   5   0   -0.33    2.44   0
 -11   5   0    6.96    2.84   0
 -11  -5   0    3.79    2.83   0
  11  -5   0    2.76    2.55   0
  11   5   0    8.28    3.77   0
 -12   5   0    4.29    2.71   0
  12   5   0    1.22    3.93   0
 -12  -5   0    2.14    2.77   0
  12  -5   0    3.66    2.71   0
 -13   5   0   13.07    3.86   0
  13  -5   0   12.02    2.72   0
  13   5   0   13.80    4.09   0
 -13  -5   0   12.72    4.19   0
  14   5   0    3.06    4.22   0
 -14  -5   0    4.19    2.92   0
  14  -5   0    3.42    4.06   0
 -14   5   0    4.94    4.00   0
 -15  -5   0   32.59    4.46   0
 -15   5   0   31.77    4.49   0
  15   5   0   32.69    4.59   0
  15  -5   0   37.24    4.46   0
 -16   5   0   22.95    4.42   0
 -16  -5   0   19.52    4.32   0
  16   5   0   15.43    3.14   0
 -17   5   0    5.99    3.13   0
 -17  -5   0    7.12    3.96   0
 -18  -5   0    1.17    4.45   0
 -18   5   0    4.98    3.08   0
 -19   5   0   -2.00    4.50   0
 -19  -5   0    3.01    4.63   0
 -20   5   0    0.51    2.96   0
 -20  -5   0    3.09    4.48   0
 -20  -5   0   -0.29    4.46   0
 -21  -5   0    0.34    4.74   0
 -21   5   0    1.37    4.70   0
 -21  -5   0   -1.04    4.55   0
 -22  -5   0    3.34    4.74   0
 -22   5   0   -0.73    3.56   0
 -22  -5   0    2.50    5.07   0
 -23   5   0   -0.93    5.22   0
 -23  -5   0   -0.15    5.07   0
 -23  -5   0    0.55    5.13   0
 -23   5   0    2.20    5.31   0
 -24  -5   0    5.55    5.18   0
 -24   5   0    1.05    3.98   0
 -24  -5   0    4.23    5.38   0
 -24   5   0    2.75    4.08   0
 -25  -5   0    3.08    5.74   0
 -25   5   0    4.60    4.06   0
 -25   5   0    2.32    5.96   0
 -25  -5   0    1.98    5.63   0
   0   6   0  363.40    6.72   0
   0  -6   0  372.94    6.79   0
   1   6   0   30.18    4.31   0
  -1   6   0   32.59    4.21   0
   1  -6   0   34.33    4.26   0
  -1  -6   0   28.45    3.14   0
  -2   6   0  372.68    6.02   0
   2  -6   0  379.77    6.01   0
  -2  -6   0  391.38    7.21   0
   2   6   0  354.20    6.24   0
  -3   6   0   53.61    4.29   0
   3   6   0   58.13    3.82   0
  -3  -6   0   54.59    3.89   0
   3  -6   0   61.03    3.31   0
  -4   6   0  367.34    6.22   0
   4   6   0  360.64    7.04   0
   4  -6   0  386.04    6.40   0
  -4  -6   0  379.20    7.21   0
  -5   6   0   29.61    3.11   0
   5   6   0   32.19    3.34   0
  -5  -6   0   32.63    3.25   0
   5  -6   0   35.23    4.15   0
   6  -6   0   10.86    4.08   0
  -6   6   0   11.37    4.03   0
  -6  -6   0    9.20    4.13   0
   6   6   0    8.77    4.11   0
   7  -6   0   22.59    4.06   0
  -7   6   0   19.22    4.16   0
  -7  -6   0   21.81    4.18   0
   7   6   0   17.65    4.21   0
   8   6   0   68.83    4.62   0
  -8  -6   0   69.80    3.98   0
  -8   6   0   73.75    4.51   0
   8  -6   0   82.61    4.43   0
   9  -6   0   65.72    3.28   0
   9   6   0   60.17    4.43   0
  -9   6   0   76.57    4.18   0
  -9  -6   0   56.99    3.70   0
 -10  -6   0   72.94    4.75   0
  10  -6   0   85.90    3.40   0
  10   6   0   65.53    3.86   0
 -10   6   0   65.01    3.24   0
  11   6   0   25.92    3.31   0
 -11  -6   0   28.41    3.21   0
  11  -6   0   35.20    2.93   0
 -11   6   0   36.41    2.96   0
  12   6   0    7.02    4.18   0
 -12  -6   0    7.63    4.15   0
 -12   6   0    7.23    2.72   0
  12  -6   0   12.03    3.81   0
  13  -6   0   51.91    3.27   0
  13   6   0   33.55    4.53   0
 -13  -6   0   40.13    4.76   0
 -13   6   0   43.21    4.35   0
  14  -6   0    2.01    2.94   0
  14   6   0    1.84    4.00   0
 -14   6   0    1.25    4.21   0
 -14  -6   0    1.82    4.18   0
  15   6   0   -0.91    2.82   0
 -15  -6   0    0.61    3.84   0
 -15   6   0    2.63    4.28   0
  15  -6   0    3.57    4.18   0
  16   6   0    2.18    4.28   0
 -16  -6   0    1.34    4.30   0
  16  -6   0    2.35    3.10   0
 -16   6   0    4.12    4.29   0
 -17   6   0   -2.36    4.33   0
  17   6   0   -1.12    4.20   0
 -17  -6   0    1.81    4.62   0
 -18   6   0   -4.06    4.40   0
 -18  -6   0    0.58    3.26   0
 -19  -6   0   -0.05    4.60   0
 -19   6   0   -0.28    3.43   0
 -20  -6   0    1.36    4.69   0
 -20   6   0   -2.03    3.39   0
 -21  -6   0   -0.09    4.96   0
 -21  -6   0    1.06    5.10   0
 -21   6   0    1.09    4.80   0
 -22   6   0    1.27    3.59   0
 -22  -6   0    1.05    5.06   0
 -22  -6   0    0.27    4.94   0
 -23  -6   0    0.11    5.31   0
 -23   6   0    3.32    5.32   0
 -23  -6   0    1.91    5.28   0
 -24   6   0    3.82    3.75   0
 -24  -6   0    1.41    5.64   0
 -24   6   0    2.62    4.06   0
 -24  -6   0    0.69    5.39   0
  -1   7   0   17.44    4.12   0
  -1  -7   0   11.85    3.11   0
   1  -7   0   15.68    2.82   0
   1   7   0   14.89    4.15   0
   2  -7   0   46.64    3.30   0
   2   7   0   42.89    3.50   0
  -2   7   0   39.39    3.32   0
  -2  -7   0   41.52    3.35   0
  -3  -7   0   51.79    3.54   0
  -3   7   0   57.12    3.20   0
   3   7   0   47.79    3.48   0
   3  -7   0   49.92    3.23   0
   4  -7   0   40.66    3.80   0
  -4   7   0   41.89    2.99   0
  -4  -7   0   38.33    3.40   0
   4   7   0   39.59    3.45   0
  -5  -7   0   49.14    3.53   0
   5   7   0   47.10    4.52   0
  -5   7   0   53.62    3.31   0
   5  -7   0   54.02    4.05   0
   6   7   0    7.12    2.97   0
  -6   7   0    4.41    3.84   0
  -6  -7   0    6.63    2.85   0
   6  -7   0    6.87    2.72   0
  -7  -7   0   58.73    3.49   0
   7   7   0   58.69    3.56   0
   7  -7   0   71.99    3.38   0
  -7   7   0   61.48    3.24   0
   8  -7   0   21.50    2.85   0
  -8  -7   0   21.50    4.03   0
   8   7   0   18.75    4.10   0
  -8   7   0   17.78    2.73   0
   9   7   0    1.63    3.94   0
   9  -7   0   -0.18    3.77   0
  -9  -7   0    1.37    3.98   0
  -9   7   0   -1.68    3.85   0
 -10  -7   0   13.53    3.17   0
  10  -7   0   12.24    2.96   0
 -10   7   0   16.09    4.13   0
  10   7   0   11.45    4.32   0
  11   7   0   18.83    4.32   0
  11  -7   0   22.13    2.89   0
 -11   7   0   17.88    3.00   0
 -11  -7   0   22.31    4.43   0
 -12  -7   0   13.75    3.09   0
  12   7   0   14.97    3.29   0
  12  -7   0   16.03    4.11   0
 -12   7   0   18.57    4.21   0
  13   7   0   24.52    4.39   0
 -13   7   0   23.28    2.93   0
 -13  -7   0   26.04    4.55   0
  13  -7   0   29.09    3.29   0
 -14   7   0   20.40    3.25   0
 -14  -7   0   19.52    4.43   0
  14   7   0   17.81    3.36   0
  14  -7   0   22.30    3.24   0
 -15  -7   0    1.87    4.32   0
  15   7   0    5.06    4.45   0
  15  -7   0    3.00    4.30   0
 -15   7   0    2.06    2.70   0
  16  -7   0    1.34    2.96   0
 -16  -7   0    4.99    4.48   0
 -16   7   0    3.89    3.12   0
  16   7   0    2.74    4.77   0
  17  -7   0    1.71    4.63   0
  17   7   0    4.04    4.66   0
 -17   7   0    3.85    3.21   0
 -17  -7   0    2.31    4.67   0
 -18   7   0    8.38    3.46   0
 -18  -7   0    6.29    4.82   0
  18   7   0   10.15    4.99   0
 -19  -7   0    5.47    4.83   0
 -19   7   0    4.89    3.53   0
 -20   7   0   -0.53    4.79   0
 -20  -7   0    1.79    4.96   0
 -21  -7   0   -0.99    5.13   0
 -21   7   0    0.87    3.54   0
 -22  -7   0   -2.09    5.37   0
 -22  -7   0    1.16    5.31   0
 -22   7   0    0.54    3.60   0
 -23  -7   0    0.18    6.71   0
 -23   7   0    4.14    5.47   0
 -23  -7   0    0.97    5.78   0
   0   8   0    2.70    4.05   0
   0  -8   0    6.38    4.00   0
  -1  -8   0   11.68    2.88   0
  -1   8   0   12.23    3.01   0
   1   8   0   13.23    2.92   0
   1  -8   0   16.88    3.04   0
  -2   8   0   10.08    2.71   0
   2  -8   0   13.04    2.70   0
  -2  -8   0   10.00    3.10   0
   2   8   0   13.47    4.21   0
   3   8   0   18.70    4.28   0
   3  -8   0   24.26    4.03   0
  -3   8   0   23.23    4.01   0
  -3  -8   0   21.45    4.33   0
  -4  -8   0    8.60    2.96   0
   4   8   0    5.90    2.98   0
  -4   8   0   10.76    3.72   0
   4  -8   0    8.47    2.59   0
  -5   8   0    4.06    2.68   0
  -5  -8   0    0.30    4.18   0
   5  -8   0   -2.12    2.71   0
   5   8   0    1.16    3.82   0
  -6   8   0    3.51    2.71   0
   6  -8   0   -1.47    3.84   0
   6   8   0    1.94    2.90   0
  -6  -8   0   -0.91    3.97   0
   7   8   0   33.33    4.43   0
  -7   8   0   32.22    3.09   0
   7  -8   0   40.07    3.14   0
  -7  -8   0   36.19    3.45   0
   8  -8   0    8.31    4.01   0
  -8  -8   0    8.49    4.18   0
   8   8   0    9.86    4.10   0
  -8   8   0   10.46    2.97   0
   9  -8   0   10.78    2.95   0
  -9  -8   0    9.44    4.40   0
   9   8   0    6.47    4.42   0
  -9   8   0    4.16    2.94   0
  10   8   0    1.37    3.29   0
 -10  -8   0   -0.40    2.98   0
  10  -8   0    1.19    2.88   0
 -10   8   0   -0.45    2.94   0
  11  -8   0    5.55    4.00   0
  11   8   0    4.55    4.31   0
 -11   8   0    4.85    4.21   0
 -11  -8   0    5.97    4.60   0
  12   8   0    5.37    4.49   0
 -12   8   0    5.02    2.74   0
  12  -8   0    5.71    2.92   0
 -12  -8   0    9.84    4.66   0
  13   8   0    1.72    3.04   0
 -13   8   0    3.04    2.94   0
 -13  -8   0    3.07    4.26   0
  13  -8   0    0.42    4.01   0
  14   8   0   15.57    4.68   0
 -14   8   0   17.40    4.08   0
 -14  -8   0   15.74    4.40   0
  14  -8   0   15.95    3.22   0
  15  -8   0    6.04    4.47   0
 -15  -8   0    1.33    4.64   0
 -15   8   0    2.02    4.35   0
  15   8   0    2.04    4.83   0
  16  -8   0   14.93    3.49   0
  16   8   0    9.34    5.05   0
 -16  -8   0   12.50    4.75   0
 -16   8   0    8.76    3.20   0
  17   8   0   25.79    5.17   0
 -17   8   0   24.98    3.58   0
  17  -8   0   26.49    4.79   0
 -17  -8   0   32.59    4.91   0
  18  -8   0    2.66    3.23   0
 -18   8   0   -1.22    3.29   0
  18   8   0   -0.23    5.26   0
 -18  -8   0    2.47    4.70   0
  19   8   0    0.49    5.29   0
 -19  -8   0    0.73    5.13   0
 -19   8   0    6.49    4.98   0
 -20  -8   0    3.11    5.21   0
 -20   8   0    5.74    5.13   0
 -21   8   0    2.03    3.80   0
 -21  -8   0   -0.07    5.39   0
 -22   8   0   -2.98    3.54   0
 -22  -8   0   -0.39    5.65   0
   1  -9   0    2.63    3.94   0
  -1  -9   0    0.96    4.00   0
   1   9   0    3.29    3.89   0
  -1   9   0    2.08    2.83   0
   2   9   0   28.44    3.32   0
  -2  -9   0   38.11    4.26   0
  -2   9   0   24.07    3.15   0
   2  -9   0   31.92    3.33   0
   3  -9   0    7.95    3.97   0
   3   9   0    2.20    4.16   0
  -3  -9   0    6.15    2.97   0
  -3   9   0    9.26    4.01   0
  -4  -9   0   13.01    4.27   0
   4  -9   0   13.43    3.07   0
  -4   9   0   15.88    2.92   0
   4   9   0   19.55    4.23   0
  -5  -9   0   11.42    2.94   0
  -5   9   0   15.07    4.03   0
   5  -9   0   19.70    4.33   0
   5   9   0   11.16    4.16   0
  -6   9   0   11.30    2.99   0
   6  -9   0   13.99    2.98   0
   6   9   0   12.64    4.42   0
  -6  -9   0   10.21    3.28   0
  -7   9   0    1.78    2.78   0
   7  -9   0    1.32    3.93   0
  -7  -9   0    2.62    4.00   0
   7   9   0    0.68    2.86   0
   8   9   0   -0.14    4.51   0
  -8   9   0    6.08    2.77   0
   8  -9   0    2.41    2.90   0
  -8  -9   0   -1.73    4.73   0
   9   9   0    0.94    4.47   0
  -9  -9   0    2.20    4.54   0
   9  -9   0    5.92    3.97   0
  -9   9   0    6.81    4.03   0
 -10  -9   0   10.43    4.52   0
 -10   9   0   10.77    2.86   0
  10   9   0    9.18    3.07   0
  10  -9   0   10.79    2.93   0
 -11  -9   0   10.89    4.69   0
 -11   9   0   13.90    3.05   0
  11  -9   0   10.43    3.12   0
  11   9   0   12.76    3.19   0
 -12  -9   0   24.63    4.78   0
  12  -9   0   31.86    4.54   0
  12   9   0   26.35    3.49   0
 -12   9   0   38.51    4.59   0
  13   9   0    2.97    4.55   0
  13  -9   0   -0.76    3.20   0
 -13   9   0    2.60    3.20   0
 -13  -9   0    3.87    4.66   0
 -14  -9   0   18.66    4.79   0
 -14   9   0   14.42    3.19   0
  14   9   0   15.62    5.00   0
  14  -9   0   17.77    4.57   0
 -15  -9   0    8.19    4.63   0
 -15   9   0    3.18    3.15   0
  15   9   0    5.68    4.73   0
  15  -9   0    6.53    3.17   0
 -16  -9   0    5.03    4.93   0
  16   9   0    5.62    4.84   0
 -16   9   0    8.68    4.73   0
  16  -9   0    1.29    4.54   0
 -17   9   0   -0.02    4.76   0
 -17  -9   0    1.26    5.25   0
  17  -9   0    1.86    3.45   0
  17   9   0   -0.23    5.16   0
  18   9   0    3.28    5.03   0
  18  -9   0    7.01    3.43   0
 -18  -9   0    2.73    5.01   0
 -18   9   0    5.68    4.66   0
  19   9   0    2.46    5.78   0
 -19  -9   0    0.72    5.22   0
 -19   9   0    0.04    5.22   0
 -20   9   0   -0.90    3.87   0
 -20  -9   0   -0.03    5.35   0
 -21  -9   0    1.35    5.83   0
   0 -10   0   52.06    3.45   0
   0  10   0   49.79    3.52   0
   1 -10   0    5.31    2.99   0
   1  10   0    3.59    2.92   0
  -1  10   0    3.46    3.04   0
  -1 -10   0    7.42    4.22   0
   2  10   0    5.21    3.02   0
   2 -10   0    8.77    4.42   0
  -2 -10   0    6.19    4.23   0
  -2  10   0    7.98    3.23   0
   3 -10   0   14.27    4.25   0
  -3  10   0   13.09    4.41   0
  -3 -10   0   16.71    3.02   0
   3  10   0   15.47    4.24   0
   4  10   0    9.13    3.20   0
  -4  10   0   11.13    3.10   0
   4 -10   0   10.13    2.72   0
  -4 -10   0   11.80    3.26   0
  -5 -10   0    1.64    3.14   0
   5  10   0    1.28    3.04   0
  -5  10   0    1.87    2.68   0
   5 -10   0    3.28    4.36   0
  -6 -10   0    5.58    4.47   0
   6  10   0    7.65    4.30   0
   6 -10   0    0.67    3.91   0
  -6  10   0    2.15    4.30   0
   7  10   0   15.63    3.52   0
   7 -10   0   20.77    3.19   0
  -7  10   0   24.09    4.34   0
  -7 -10   0   21.95    4.53   0
   8  10   0   19.43    3.25   0
  -8 -10   0   23.10    4.52   0
   8 -10   0   19.54    4.49   0
  -8  10   0   21.37    4.25   0
  -9  10   0    0.03    3.13   0
   9  10   0    1.88    4.73   0
   9 -10   0    2.17    4.22   0
  -9 -10   0    1.82    4.49   0
  10 -10   0    2.06    3.15   0
  10  10   0    1.17    3.34   0
 -10  10   0   -1.10    3.09   0
 -10 -10   0    0.83    3.16   0
  11 -10   0    4.08    4.33   0
  11  10   0    3.00    4.72   0
 -11  10   0    5.44    4.37   0
 -11 -10   0    4.50    4.40   0
 -12  10   0    7.01    3.16   0
  12 -10   0   13.68    3.34   0
 -12 -10   0    2.09    4.84   0
  12  10   0    4.72    4.83   0
  13  10   0    0.36    4.91   0
  13 -10   0    2.80    3.08   0
 -13 -10   0   -1.27    3.32   0
 -13  10   0   -2.38    4.40   0
 -14  10   0    1.62    3.09   0
  14 -10   0    3.67    4.69   0
 -14 -10   0    1.33    4.78   0
  14  10   0   -1.49    4.86   0
 -15 -10   0    0.30    3.73   0
  15 -10   0   -0.42    3.21   0
 -15  10   0    3.28    3.25   0
  15  10   0    1.84    5.13   0
  16 -10   0    2.39    3.47   0
  16  10   0    4.46    5.21   0
 -16  10   0    5.78    3.55   0
 -16 -10   0    2.84    5.12   0
 -17 -10   0   -0.59    5.44   0
  17 -10   0    2.47    5.17   0
  17  10   0    2.06    5.16   0
 -17  10   0    3.17    3.62   0
 -18  10   0   -0.57    3.65   0
  18 -10   0    1.22    3.41   0
 -18 -10   0    1.97    5.47   0
  18  10   0   -1.73    5.53   0
 -19  10   0   -0.72    3.95   0
 -19 -10   0   -1.06    5.58   0
  19  10   0    0.61    5.64   0
  19 -10   0    0.76    3.60   0
   1 -11   0    1.00    4.25   0
  -1 -11   0    2.56    4.21   0
  -1  11   0   -0.20    4.23   0
   1  11   0   -1.15    4.50   0
  -2  11   0    4.88    3.17   0
   2 -11   0    2.03    3.10   0
   2  11   0    4.90    4.50   0
  -2 -11   0    4.09    4.43   0
   3 -11   0   33.18    3.51   0
   3  11   0   21.69    4.65   0
  -3 -11   0   22.41    4.60   0
  -3  11   0   27.39    4.61   0
  -4  11   0    9.56    3.17   0
   4 -11   0    8.44    3.08   0
   4  11   0    7.37    3.43   0
  -4 -11   0    7.20    4.54   0
   5  11   0    0.15    4.70   0
  -5 -11   0    2.51    4.54   0
  -5  11   0    0.30    3.02   0
   5 -11   0    3.50    3.22   0
   6 -11   0   19.86    4.54   0
  -6 -11   0   12.06    4.80   0
   6  11   0   11.63    3.31   0
  -6  11   0   13.51    3.31   0
   7  11   0    8.26    3.40   0
  -7 -11   0    7.76    4.69   0
  -7  11   0    8.98    3.20   0
   7 -11   0    8.28    3.17   0
   8  11   0    0.85    3.46   0
   8 -11   0   -0.55    2.99   0
  -8 -11   0   -2.22    4.47   0
  -8  11   0   -1.14    3.06   0
   9 -11   0    3.47    2.99   0
   9  11   0   -1.67    3.20   0
  -9 -11   0    3.28    3.20   0
  -9  11   0    1.91    3.19   0
  10 -11   0    2.64    4.60   0
 -10 -11   0   -0.22    4.78   0
 -10  11   0   -2.40    4.41   0
  10  11   0    0.14    4.89   0
  11 -11   0    2.26    3.34   0
 -11 -11   0    1.92    5.03   0
 -11  11   0    1.56    3.31   0
  11  11   0    2.67    5.13   0
  12  11   0    2.27    4.83   0
 -12  11   0    3.83    3.49   0
  12 -11   0    3.99    3.21   0
 -12 -11   0    1.29    4.69   0
 -13 -11   0    1.28    5.12   0
  13  11   0    0.51    3.66   0
  13 -11   0   -0.07    3.34   0
 -13  11   0    0.63    3.29   0
 -14  11   0    4.40    4.83   0
  14  11   0    1.62    5.36   0
  14 -11   0    3.82    5.06   0
 -14 -11   0    1.52    5.27   0
 -15 -11   0    3.36    5.28   0
  15  11   0    4.43    5.47   0
  15 -11   0    4.69    3.51   0
 -15  11   0    1.09    3.45   0
  16 -11   0    2.55    3.70   0
 -16  11   0   -1.99    3.53   0
  16  11   0    0.28    5.55   0
 -16 -11   0    0.50    5.37   0
  17  11   0    5.65    5.88   0
  17 -11   0    7.07    5.38   0
 -17 -11   0    3.54    5.93   0
 -17  11   0    7.81    3.79   0
   0  12   0    2.59    3.03   0
   0 -12   0    3.67    3.20   0
   1 -12   0    2.11    2.92   0
  -1  12   0    2.03    4.77   0
   1  12   0   -0.65    3.03   0
  -1 -12   0    2.22    3.25   0
  -2  12   0   -1.19    3.46   0
   2  12   0   -1.16    3.23   0
   2 -12   0    2.00    3.40   0
  -2 -12   0    1.66    3.42   0
   3  12   0   -0.62    3.37   0
  -3  12   0    2.55    4.88   0
  -3 -12   0   -2.22    4.86   0
   3 -12   0    1.95    3.26   0
  -4  12   0    0.86    3.30   0
  -4 -12   0    0.75    4.68   0
   4 -12   0    4.14    3.41   0
   4  12   0   -1.49    3.45   0
   5  12   0    7.69    4.83   0
   5 -12   0    6.27    4.93   0
  -5 -12   0   11.96    4.98   0
  -5  12   0    8.67    3.40   0
  -6 -12   0    6.68    3.44   0
   6 -12   0    7.80    4.63   0
  -6  12   0    5.76    3.23   0
   6  12   0    3.95    3.59   0
  -7 -12   0   -0.32    3.52   0
   7  12   0    2.85    5.02   0
   7 -12   0    3.51    4.49   0
  -7  12   0   -1.43    3.38   0
   8  12   0    1.61    5.28   0
  -8  12   0    2.38    3.20   0
   8 -12   0    4.35    3.38   0
  -8 -12   0    1.78    4.90   0
  -9  12   0    1.66    3.71   0
   9 -12   0    0.31    3.24   0
  -9 -12   0    1.36    3.39   0
   9  12   0    3.82    5.24   0
  10  12   0    1.22    5.04   0
  10 -12   0   -0.55    3.17   0
 -10 -12   0   -2.26    5.41   0
 -10  12   0    4.50    4.72   0
 -11 -12   0    1.16    3.65   0
  11 -12   0    2.26    3.43   0
  11  12   0    3.15    5.23   0
 -11  12   0    2.52    3.39   0
 -12  12   0    4.82    5.03   0
  12  12   0    3.30    5.49   0
 -12 -12   0    1.60    5.45   0
  12 -12   0    0.70    5.03   0
 -13 -12   0   -4.24    5.37   0
 -13  12   0   -0.53    3.43   0
  13 -12   0    5.61    4.91   0
  13  12   0    0.99    4.14   0
  14  12   0    4.16    5.87   0
 -14  12   0    4.92    5.53   0
  14 -12   0    3.91    3.60   0
 -14 -12   0    1.25    5.43   0
 -15  12   0    3.45    5.24   0
  15 -12   0    5.06    3.75   0
 -15 -12   0    1.58    5.53   0
  15  12   0   -0.03    5.59   0
   1 -13   0   -0.78    3.35   0
  -1 -13   0    1.18    3.60   0
  -1  13   0    0.82    3.31   0
   1  13   0   -1.65    5.07   0
   2 -13   0    1.49    4.85   0
  -2  13   0    3.55    3.53   0
   2  13   0   -1.63    5.18   0
  -2 -13   0    2.50    3.45   0
   3 -13   0   -0.37    4.96   0
  -3  13   0    2.91    4.87   0
  -3 -13   0    1.43    4.96   0
   3  13   0    6.12    3.60   0
  -4  13   0   -0.83    3.45   0
   4 -13   0   -3.41    4.99   0
  -4 -13   0    2.99    5.09   0
   4  13   0    1.27    5.14   0
  -5 -13   0   -2.39    3.58   0
   5  13   0    1.39    4.94   0
  -5  13   0    2.11    3.51   0
   5 -13   0    1.92    4.89   0
   6  13   0   -0.21    3.70   0
  -6 -13   0    0.10    5.23   0
   6 -13   0    1.35    5.20   0
  -6  13   0    0.42    3.64   0
  -7 -13   0    4.44    5.18   0
   7  13   0    4.30    5.26   0
  -7  13   0    1.97    3.51   0
   7 -13   0    5.42    4.81   0
  -8  13   0    0.21    3.76   0
  -8 -13   0   -0.78    5.12   0
   8  13   0    0.38    3.68   0
   8 -13   0   -0.38    5.24   0
   9  13   0    3.31    5.47   0
  -9 -13   0   -1.48    5.14   0
   9 -13   0   -2.57    3.52   0
  -9  13   0   -1.92    5.14   0
  10 -13   0   -0.29    3.58   0
 -10  13   0    1.38    3.79   0
  10  13   0    5.77    5.49   0
 -10 -13   0    2.28    5.53   0
 -11  13   0    1.39    3.65   0
  11  13   0    5.33    5.46   0
  11 -13   0    0.02    3.60   0
 -11 -13   0    4.18    4.01   0
  12  13   0    0.13    5.74   0
 -12  13   0    3.12    5.21   0
 -12 -13   0   -0.77    5.71   0
   0 -14   0    0.89    5.20   0
   0  14   0    3.40    5.31   0
   1 -14   0    5.70    5.14   0
   1  14   0    1.07    3.74   0
  -1 -14   0   -1.72    3.68   0
  -1  14   0   -1.05    4.09   0
   2  14   0    3.34    3.62   0
  -2  14   0   -6.06    5.55   0
   2 -14   0    2.19    3.78   0
  -2 -14   0    1.31    3.93   0
   3 -14   0   -0.78    3.65   0
   3  14   0    1.75    5.29   0
  -3  14   0    2.17    5.18   0
  -3 -14   0    4.65    5.52   0
   4 -14   0    1.46    3.85   0
  -4  14   0    0.84    3.77   0
  -4 -14   0   -0.09    3.70   0
   4  14   0   -6.56    5.65   0
   5  14   0   -0.86    5.83   0
   5 -14   0   -0.18    3.78   0
  -5 -14   0    3.76    3.98   0
  -5  14   0    1.81    3.79   0
  -6  14   0    3.20    3.69   0
  -6 -14   0    3.65    5.45   0
   6  14   0   -1.33    4.05   0
   6 -14   0    0.22    3.88   0
  -7  14   0    4.36    3.82   0
   7  14   0    5.76    5.74   0
  -7 -14   0    1.95    5.64   0
   7 -14   0    2.40    3.89   0
   2   0   1  828.08   20.29   0
  -2   0   1  804.12   14.33   0
   2   0  -1  814.03   14.65   0
  -2   0  -1  822.49   20.14   0
   4   0   1 1267.45   20.84   0
  -4   0   1 1167.97   14.32   0
  -4   0  -1 1247.73   20.97   0
   4   0  -1 1208.73   14.43   0
  -6   0   1  311.26    7.19   0
   6   0   1  347.33    9.07   0
  -6   0  -1  348.06    9.82   0
  -8   0   1  410.95    7.13   0
  -8   0  -1  416.00    8.77   0
 -10   0   1  450.92    7.76   0
 -10   0  -1  498.24    9.18   0
 -12   0   1  134.88    5.27   0
 -12   0   1  114.60    5.27   0
 -12   0  -1  127.48    5.41   0
 -14   0   1   85.72    4.90   0
 -14   0   1   97.06    4.95   0
 -14   0  -1   95.06    4.92   0
 -14   0  -1   81.03    4.05   0
 -16   0   1   42.32    3.35   0
 -16   0   1   39.21    3.39   0
 -16   0  -1   41.74    4.58   0
 -16   0  -1   36.88    4.37   0
 -18   0   1  264.23    5.69   0
 -18   0   1  301.27    5.88   0
 -18   0  -1  289.62    7.61   0
 -18   0  -1  297.46    6.34   0
 -20   0   1   18.55    3.28   0
 -20   0   1   27.03    4.89   0
 -20   0  -1   20.11    4.82   0
 -20   0  -1   28.05    4.65   0
 -22   0   1    1.22    4.59   0
 -22   0   1    1.74    3.54   0
 -22   0  -1    4.37    4.83   0
 -22   0  -1    4.18    4.73   0
 -24   0   1    4.21    3.76   0
 -24   0   1    0.50    5.19   0
 -24   0  -1   -0.46    4.81   0
 -24   0  -1    3.21    3.72   0
 -26   0   1    3.57    5.82   0
 -26   0   1    5.04    3.76   0
 -26   0  -1    7.68    4.38   0
 -26   0  -1    1.74    5.33   0
   0  -1   1 2438.82   24.57   0
   0   1  -1 2569.95   25.53   0
   1   1   1 1239.63   25.62   0
   1  -1   1 1233.45   18.22   0
  -1  -1   1 1177.90   16.92   0
  -1   1  -1 1225.48   18.02   0
   1   1  -1 1220.82   17.80   0
   2  -1   1 1712.80   19.91   0
  -2  -1   1 1605.87   18.70   0
   2   1  -1 1663.81   19.35   0
  -2   1  -1 1610.80   19.53   0
   3  -1   1  933.62   14.10   0
  -3  -1   1  876.00   13.11   0
  -3   1  -1  898.85   14.03   0
   3   1  -1  882.36   13.22   0
   4  -1   1  625.39   11.45   0
  -4  -1   1  586.45   10.76   0
   4   1  -1  576.14   10.13   0
  -4   1  -1  608.09   11.54   0
  -5  -1   1  724.93   10.94   0
   5  -1   1  783.51   12.00   0
   5   1  -1  794.92   11.68   0
  -5   1  -1  739.40   11.61   0
  -5  -1  -1  810.47   21.74   0
  -5  -1  -1  799.02   21.48   0
   6  -1   1   29.82    4.79   0
  -6   1   1   31.33    3.28   0
  -6  -1   1   22.62    3.32   0
  -6  -1  -1   29.96    5.46   0
  -6  -1  -1   26.59    6.36   0
  -6   1  -1   29.09    4.87   0
   6   1  -1   27.33    4.67   0
  -7  -1   1  390.54    7.87   0
   7  -1   1  426.37    8.09   0
  -7   1   1  432.70    7.19   0
  -7   1   1  409.54    7.15   0
  -7  -1  -1  423.65   11.68   0
  -7   1  -1  425.45    8.99   0
   7   1  -1  431.32    8.65   0
  -7  -1  -1  398.67   11.47   0
  -8  -1   1    2.16    3.01   0
  -8   1   1    3.78    2.59   0
  -8   1   1    3.33    3.99   0
   8  -1   1    1.63    3.09   0
  -8  -1  -1    0.90    4.06   0
   8   1  -1    2.15    4.39   0
  -8   1  -1   -0.15    4.22   0
  -8  -1  -1    2.83    4.09   0
  -9   1   1  212.13    5.75   0
  -9  -1   1  184.27    5.46   0
  -9   1   1  206.07    5.00   0
   9  -1   1  213.04    6.36   0
  -9  -1  -1  202.99    7.38   0
  -9  -1  -1  190.35    7.43   0
  -9   1  -1  201.71    6.28   0
   9   1  -1  207.33    6.35   0
  10  -1   1   23.64    4.30   0
 -10   1   1   18.57    3.90   0
 -10   1   1   23.54    2.95   0
 -10  -1   1   16.08    4.22   0
 -10  -1  -1   23.33    4.43   0
 -10   1  -1   22.05    4.21   0
 -10  -1  -1   14.57    3.28   0
 -11  -1   1   18.85    4.22   0
 -11   1   1   19.45    4.04   0
 -11   1   1   20.87    2.97   0
 -11  -1  -1   22.15    4.23   0
 -11  -1  -1   19.71    3.25   0
 -11   1  -1   22.90    3.02   0
 -12  -1   1    9.27    4.28   0
 -12   1   1   11.97    4.29   0
 -12   1   1    8.67    2.89   0
 -12  -1  -1    8.16    2.85   0
 -12  -1  -1   10.14    3.84   0
 -12   1  -1    9.32    3.98   0
 -13   1   1   25.43    2.99   0
 -13   1   1   26.68    4.28   0
 -13  -1   1   23.19    4.32   0
 -13  -1  -1   22.91    3.16   0
 -13   1  -1   28.74    4.10   0
 -13  -1  -1   24.84    3.21   0
 -14   1   1    1.30    4.23   0
 -14  -1   1    2.94    2.97   0
 -14   1   1    3.76    2.81   0
 -14  -1  -1    2.56    2.77   0
 -14   1  -1    2.13    2.55   0
 -14  -1  -1    2.61    2.84   0
 -15  -1   1    0.28    2.79   0
 -15   1   1    4.62    4.11   0
 -15   1   1    1.84    4.05   0
 -15  -1   1    2.20    2.67   0
 -15  -1  -1    2.02    2.84   0
 -15   1  -1    2.40    2.65   0
 -15  -1  -1    2.38    2.83   0
 -16  -1   1   14.29    4.11   0
 -16   1   1    5.90    4.35   0
 -16   1   1   11.31    4.18   0
 -16  -1   1    9.51    4.32   0
 -16   1  -1    7.05    4.09   0
 -16  -1  -1    7.68    4.19   0
 -16  -1  -1    7.36    3.09   0
 -17   1   1   69.42    4.69   0
 -17   1   1   72.36    4.75   0
 -17  -1   1   63.69    5.10   0
 -17  -1   1   83.88    5.03   0
 -17   1  -1   62.19    5.02   0
 -17   1  -1   74.05    3.87   0
 -17  -1  -1   68.21    3.95   0
 -17  -1  -1   57.98    5.06   0
 -18   1   1   48.91    4.91   0
 -18  -1   1   56.04    3.97   0
 -18  -1   1   40.51    3.66   0
 -18   1   1   47.71    4.82   0
 -18  -1  -1   42.05    5.16   0
 -18   1  -1   47.47    5.26   0
 -18   1  -1   54.37    5.46   0
 -18  -1  -1   51.19    4.76   0
 -19  -1   1   11.88    3.38   0
 -19   1   1   10.26    3.20   0
 -19   1   1    8.43    3.21   0
 -19  -1   1   11.39    4.59   0
 -19   1  -1    9.81    3.25   0
 -19  -1  -1   13.43    4.51   0
 -19  -1  -1   11.09    4.38   0
 -19   1  -1   11.43    4.67   0
 -20  -1   1   13.89    4.59   0
 -20   1   1   15.40    3.26   0
 -20   1   1   12.93    3.43   0
 -20  -1   1   12.38    4.72   0
 -20  -1  -1    6.03    3.29   0
 -20   1  -1   14.08    3.44   0
 -20  -1  -1    8.59    4.33   0
 -20   1  -1   13.76    4.69   0
 -21  -1   1    1.22    3.23   0
 -21   1   1    2.08    3.26   0
 -21  -1   1    0.78    3.27   0
 -21   1   1    0.30    3.35   0
 -21  -1  -1    2.52    4.57   0
 -21  -1  -1    1.39    4.75   0
 -21   1  -1    2.98    4.54   0
 -21   1  -1    2.90    4.70   0
 -22  -1   1    4.71    3.35   0
 -22  -1   1    1.87    4.67   0
 -22   1   1    0.61    3.38   0
 -22   1   1    2.01    3.26   0
 -22   1  -1    1.04    3.32   0
 -22  -1  -1   -0.78    4.65   0
 -22   1  -1    4.16    4.70   0
 -22  -1  -1    0.74    3.19   0
 -23   1   1    1.11    4.96   0
 -23  -1   1    2.32    3.43   0
 -23   1   1    1.57    4.78   0
 -23  -1   1    2.58    5.24   0
 -23  -1  -1    1.59    4.67   0
 -23   1  -1    0.56    5.05   0
 -23  -1  -1   -0.18    3.39   0
 -23   1  -1    4.10    5.17   0
 -24  -1   1    1.93    3.69   0
 -24   1   1   -2.53    5.19   0
 -24   1   1    3.23    5.33   0
 -24  -1   1    0.98    5.06   0
 -24   1  -1    3.92    5.35   0
 -24  -1  -1    0.25    5.19   0
 -24  -1  -1    2.49    4.95   0
 -24   1  -1    1.73    4.95   0
 -25  -1   1    0.40    5.16   0
 -25   1   1    1.25    3.70   0
 -25   1   1    2.33    3.66   0
 -25  -1   1    2.55    3.89   0
 -25   1  -1    1.97    3.80   0
 -25  -1  -1    0.80    5.31   0
 -25   1  -1    0.52    5.30   0
 -25  -1  -1    1.03    5.30   0
 -26  -1   1    2.29    4.03   0
 -26   1   1    3.66    4.13   0
 -26  -1   1    0.31    3.80   0
 -26   1   1    4.07    3.93   0
 -26  -1  -1    3.52    5.46   0
 -26   1  -1   -2.69    5.86   0
 -26  -1  -1    3.24    5.51   0
 -26   1  -1    3.97    5.58   0
   1   2   1 4870.92   36.19   0
  -1   2   1 4820.49   29.62   0
  -1  -2   1 4973.69   28.40   0
   1  -2   1 4819.35   27.53   0
   1   2  -1 4829.37   27.99   0
   1  -2  -1 5017.58   29.46   0
  -1   2  -1 4587.09   27.38   0
  -1  -2  -1 5041.50   36.25   0
   2  -2   1  323.81    8.44   0
  -2   2   1  327.28    7.75   0
  -2  -2   1  314.40    7.85   0
   2   2   1  334.99   11.85   0
  -2  -2  -1  357.31   11.82   0
   2   2  -1  316.24    7.83   0
   2  -2  -1  350.81    8.65   0
  -2   2  -1  314.58    7.65   0
   3   2   1 1868.95   29.96   0
   3  -2   1 1844.61   16.69   0
  -3   2   1 1857.08   16.35   0
  -3  -2   1 1715.30   16.61   0
  -3  -2  -1 2019.21   30.36   0
   3  -2  -1 1966.65   16.68   0
   3   2  -1 1700.18   16.64   0
  -3   2  -1 1792.35   16.25   0
   4   2   1  332.16   15.26   0
  -4   2   1  324.79    6.96   0
  -4  -2   1  315.53    7.54   0
   4  -2   1  349.03    7.87   0
  -4   2  -1  332.68    7.81   0
  -4  -2  -1  367.15   15.39   0
   4   2  -1  310.31    8.29   0
   4  -2  -1  363.64    7.10   0
  -5  -2   1  169.63    5.83   0
   5  -2   1  192.72    6.37   0
   5   2   1  180.17   12.07   0
  -5   2   1  170.71    5.07   0
   5   2  -1  170.84    6.70   0
  -5  -2  -1  185.56   11.42   0
  -5   2  -1  164.80    5.52   0
   6   2   1  224.59   11.45   0
  -6   2   1  232.44    5.43   0
   6  -2   1  226.95    6.04   0
  -6  -2   1  224.47    7.12   0
  -6   2  -1  227.65    6.62   0
  -6  -2  -1  230.70   11.41   0
   6   2  -1  211.71    6.20   0
  -7  -2   1  485.90    8.46   0
  -7   2   1  564.24    7.68   0
   7  -2   1  569.06    8.63   0
  -7  -2  -1  548.22   14.38   0
   7   2  -1  518.82    9.30   0
  -7   2  -1  552.05    8.51   0
  -8  -2   1  186.08    6.22   0
  -8   2   1  200.21    5.59   0
   8  -2   1  205.67    6.19   0
  -8   2  -1  193.51    6.04   0
   8   2  -1  180.64    5.58   0
  -8  -2  -1  178.79    8.75   0
  -9   2   1   53.28    3.45   0
  -9  -2   1   47.21    3.73   0
   9  -2   1   54.90    3.48   0
  -9  -2  -1   47.49    5.94   0
   9   2  -1   50.11    4.81   0
  -9  -2  -1   64.06    5.50   0
  -9   2  -1   54.57    3.57   0
 -10  -2   1  222.77    5.70   0
  10  -2   1  273.58    6.46   0
 -10   2   1  251.49    5.15   0
  10   2  -1  240.57    5.68   0
 -10  -2  -1  241.94    8.06   0
 -10   2  -1  261.04    6.32   0
 -10  -2  -1  256.21    8.02   0
 -11   2   1   92.15    3.70   0
  11  -2   1  119.42    5.20   0
 -11  -2   1  102.88    4.16   0
  11   2  -1  100.52    4.18   0
 -11  -2  -1   99.62    5.64   0
 -11   2  -1  117.71    5.04   0
 -11  -2  -1  118.26    5.95   0
  12  -2   1   39.52    3.39   0
 -12   2   1   39.59    4.18   0
 -12  -2   1   36.14    4.56   0
 -12  -2  -1   38.02    4.49   0
 -12   2  -1   45.28    4.43   0
 -12  -2  -1   39.20    4.42   0
  12   2  -1   36.52    3.51   0
  13  -2   1   23.21    4.45   0
 -13  -2   1   22.09    3.25   0
 -13   2   1   18.51    3.10   0
 -13   2   1   22.04    3.08   0
 -13   2  -1   22.43    3.20   0
 -13  -2  -1   21.89    4.16   0
 -13  -2  -1   19.24    4.14   0
 -14  -2   1   -1.10    3.97   0
 -14   2   1    1.60    2.93   0
 -14   2   1    2.25    2.72   0
 -14  -2  -1    0.15    3.97   0
 -14   2  -1    1.03    2.77   0
 -14  -2  -1    0.55    3.82   0
 -15   2   1   12.46    4.34   0
 -15  -2   1   15.03    4.25   0
 -15   2   1   16.78    4.07   0
 -15  -2  -1   11.34    4.17   0
 -15   2  -1   15.82    2.90   0
 -15  -2  -1   15.25    4.19   0
 -16   2   1   94.64    4.78   0
 -16  -2   1   83.49    4.07   0
 -16   2   1   89.28    4.76   0
 -16  -2  -1   74.73    5.25   0
 -16   2  -1   93.88    5.23   0
 -16  -2  -1   92.68    5.16   0
 -17   2   1    7.12    3.12   0
 -17   2   1   10.23    3.10   0
 -17  -2   1    5.06    3.26   0
 -17  -2  -1    6.26    4.22   0
 -17  -2  -1    6.50    4.39   0
 -17   2  -1    4.28    4.37   0
 -18   2   1   58.52    3.64   0
 -18  -2   1   59.91    3.87   0
 -18  -2   1   53.13    5.16   0
 -18   2   1   49.67    3.74   0
 -18  -2  -1   45.48    4.91   0
 -18  -2  -1   53.48    3.89   0
 -18   2  -1   52.64    4.11   0
 -19  -2   1    8.82    3.23   0
 -19  -2   1   10.06    3.19   0
 -19   2   1   12.05    4.55   0
 -19   2   1   12.79    3.13   0
 -19  -2  -1   11.25    4.55   0
 -19  -2  -1   11.71    4.65   0
 -19   2  -1   12.53    4.56   0
 -19   2  -1    9.27    3.55   0
 -20   2   1    0.62    4.43   0
 -20  -2   1   -0.41    4.61   0
 -20   2   1   -0.82    3.15   0
 -20  -2   1    0.37    3.02   0
 -20  -2  -1    0.98    3.20   0
 -20   2  -1    0.66    3.39   0
 -20   2  -1    0.74    3.24   0
 -20  -2  -1    1.83    4.54   0
 -21  -2   1    4.58    3.29   0
 -21  -2   1    4.77    3.45   0
 -21   2   1    7.05    3.36   0
 -21   2   1    6.38    3.41   0
 -21   2  -1    5.24    4.61   0
 -21  -2  -1    3.67    4.77   0
 -21  -2  -1    7.22    4.52   0
 -21   2  -1    4.23    4.52   0
 -22   2   1   -2.02    3.40   0
 -22   2   1    1.55    3.48   0
 -22  -2   1    2.31    4.69   0
 -22  -2   1    3.57    4.76   0
 -22   2  -1    2.71    4.81   0
 -22  -2  -1    0.97    4.56   0
 -22  -2  -1   -0.49    3.08   0
 -22   2  -1   -1.13    4.77   0
 -23   2   1   -0.57    3.37   0
 -23  -2   1    0.47    5.05   0
 -23  -2   1    4.51    5.34   0
 -23   2   1    0.16    5.05   0
 -23  -2  -1    0.06    5.02   0
 -23   2  -1    2.60    3.72   0
 -23  -2  -1    2.83    4.87   0
 -23   2  -1   -0.56    3.62   0
 -24  -2   1    0.24    5.04   0
 -24   2   1   -2.59    3.50   0
 -24   2   1    0.02    5.05   0
 -24  -2   1    0.62    5.38   0
 -24  -2  -1    1.23    4.90   0
 -24  -2  -1    3.69    5.25   0
 -24   2  -1    3.50    3.68   0
 -24   2  -1    2.53    3.57   0
 -25  -2   1    3.77    5.47   0
 -25   2   1    2.16    3.75   0
 -25   2   1    2.26    3.50   0
 -25  -2   1    0.71    3.56   0
 -25   2  -1    1.27    5.61   0
 -25  -2  -1    0.34    5.33   0
 -25  -2  -1    2.22    5.31   0
 -25   2  -1   -0.49    3.65   0
 -26  -2   1    1.65    3.85   0
 -26   2   1    2.12    5.88   0
 -26   2   1    0.85    3.69   0
 -26  -2   1    6.43    5.52   0
 -26   2  -1    0.39    5.84   0
 -26  -2  -1    2.92    5.70   0
 -26  -2  -1    2.10    5.55   0
 -26   2  -1    2.37    4.04   0
   0  -3   1 9415.49   34.36   0
   0   3   1 9999.99   39.34   0
   0  -3  -1 9867.48   38.88   0
   0   3  -1 9197.11   34.07   0
   1  -3   1 5262.84   25.27   0
  -1  -3   1 5148.36   25.57   0
   1   3   1 5306.60   30.86   0
  -1   3   1 5493.52   27.63   0
   1   3  -1 5474.98   26.38   0
  -1   3  -1 5079.03   24.82   0
  -1  -3  -1 5652.75   31.64   0
   1  -3  -1 5570.76   27.42   0
   2   3   1 1475.60   17.24   0
  -2   3   1 1581.18   14.55   0
   2  -3   1 1473.62   13.34   0
  -2  -3   1 1499.46   14.09   0
   2   3  -1 1563.29   14.48   0
  -2   3  -1 1570.11   13.88   0
  -2  -3  -1 1627.09   18.42   0
   2  -3  -1 1640.22   14.56   0
   3   3   1  256.58    8.98   0
  -3   3   1  274.33    6.78   0
   3  -3   1  269.95    6.68   0
  -3  -3   1  270.51    7.23   0
  -3   3  -1  271.83    6.85   0
   3  -3  -1  262.99    6.07   0
   3   3  -1  282.89    7.36   0
  -3  -3  -1  285.15    9.11   0
   4  -3   1  330.42    6.49   0
  -4   3   1  348.44    6.48   0
  -4  -3   1  342.30    7.32   0
   4   3   1  366.82   10.64   0
  -4  -3  -1  378.91   10.61   0
   4  -3  -1  373.19    6.64   0
  -4   3  -1  351.27    6.55   0
   4   3  -1  319.55    7.03   0
   5  -3   1  165.35    4.84   0
  -5  -3   1  151.93    5.51   0
   5   3   1  160.27    7.93   0
  -5   3   1  173.28    4.80   0
   5  -3  -1  175.51    4.72   0
  -5   3  -1  179.59    5.62   0
   5   3  -1  152.53    5.55   0
  -5  -3  -1  169.26    8.03   0
  -6  -3   1  101.56    5.55   0
   6  -3   1  104.88    4.81   0
   6   3   1  101.37    7.38   0
  -6   3   1   97.91    3.82   0
  -6  -3  -1  104.30    7.35   0
   6   3  -1   96.22    5.38   0
  -6   3  -1   95.55    4.10   0
   6  -3  -1  100.95    4.79   0
  -7   3   1    8.63    2.82   0
   7  -3   1   13.50    2.93   0
  -7  -3   1   11.52    4.09   0
   7   3   1   10.82    5.22   0
   7  -3  -1   10.77    2.86   0
  -7   3  -1    8.24    2.77   0
  -7  -3  -1    9.38    4.34   0
   7   3  -1    6.58    4.26   0
  -8  -3   1  105.44    4.39   0
  -8   3   1  119.00    4.78   0
   8  -3   1  124.74    4.98   0
   8   3   1  108.49    6.70   0
  -8   3  -1  113.54    4.85   0
   8   3  -1  104.57    4.36   0
  -8  -3  -1  108.01    6.71   0
   8  -3  -1  117.69    3.89   0
   9   3   1   21.51    5.27   0
  -9   3   1   24.90    3.95   0
  -9  -3   1   19.37    4.21   0
   9  -3   1   22.23    2.98   0
   9   3  -1   20.05    4.15   0
  -9   3  -1   17.98    4.11   0
  -9  -3  -1   20.16    5.10   0
  10  -3   1   18.88    2.93   0
 -10   3   1   18.74    3.83   0
 -10  -3   1   12.80    2.92   0
  10   3  -1   11.31    4.17   0
 -10   3  -1   12.07    4.27   0
 -10  -3  -1   12.25    4.11   0
 -11  -3   1   55.19    4.67   0
  11  -3   1   64.92    4.53   0
 -11   3   1   55.87    3.28   0
 -11   3  -1   64.04    3.65   0
  11   3  -1   53.30    3.68   0
 -11  -3  -1   55.49    4.98   0
 -12  -3   1   48.73    4.60   0
  12  -3   1   56.10    3.44   0
 -12   3   1   54.06    3.36   0
 -12  -3  -1   42.32    5.62   0
 -12   3  -1   54.25    4.50   0
  12   3  -1   48.63    4.51   0
  13  -3   1   47.42    4.52   0
 -13  -3   1   42.43    4.34   0
 -13   3   1   47.30    4.31   0
  13   3  -1   36.10    4.07   0
 -13  -3  -1   43.29    4.69   0
 -13  -3  -1   32.18    4.56   0
 -13   3  -1   37.39    3.40   0
 -14   3   1   10.60    2.98   0
  14  -3   1    6.13    4.17   0
 -14  -3   1    9.09    3.07   0
 -14  -3  -1    7.25    4.20   0
  14   3  -1    6.39    4.09   0
 -14   3  -1    7.28    2.99   0
 -14  -3  -1    7.84    4.07   0
 -15   3   1    6.03    3.88   0
  15  -3   1    6.97    2.97   0
 -15  -3   1    6.19    4.23   0
 -15   3  -1    3.78    2.88   0
 -15  -3  -1    6.33    4.18   0
 -15  -3  -1    6.26    4.07   0
 -16   3   1   -0.42    2.88   0
 -16  -3   1    2.61    4.39   0
 -16   3  -1   -1.38    3.02   0
 -16  -3  -1   -1.42    3.99   0
 -16  -3  -1   -2.02    3.91   0
 -17   3   1   41.44    4.57   0
 -17  -3   1   37.44    4.95   0
 -17   3   1   34.22    3.49   0
 -17  -3  -1   41.48    4.59   0
 -17   3  -1   36.52    3.49   0
 -17  -3  -1   37.49    5.52   0
 -18   3   1    5.17    4.39   0
 -18   3   1    8.23    4.38   0
 -18  -3   1    3.90    4.86   0
 -18  -3  -1    5.76    4.40   0
 -18   3  -1    8.51    4.30   0
 -18  -3  -1    6.86    4.21   0
 -19   3   1   17.61    4.51   0
 -19   3   1   15.60    3.14   0
 -19  -3   1   15.41    4.75   0
 -19   3  -1   17.98    4.49   0
 -19  -3  -1   15.69    4.63   0
 -19  -3  -1   13.05    4.68   0
 -20  -3   1    3.45    3.37   0
 -20  -3   1   11.08    4.52   0
 -20   3   1    6.83    3.14   0
 -20   3   1    8.00    3.41   0
 -20  -3  -1    6.08    4.62   0
 -20   3  -1    5.36    3.36   0
 -20  -3  -1    7.63    4.46   0
 -21   3   1   11.18    4.44   0
 -21  -3   1    1.85    4.80   0
 -21  -3   1    7.99    4.59   0
 -21   3   1    5.11    4.58   0
 -21  -3  -1    1.86    4.40   0
 -21   3  -1    3.48    4.69   0
 -21  -3  -1    1.87    4.57   0
 -22  -3   1    1.56    4.86   0
 -22   3   1    1.24    4.98   0
 -22  -3   1    1.24    3.48   0
 -22   3   1    1.59    4.58   0
 -22   3  -1    0.74    3.45   0
 -22  -3  -1    1.35    4.60   0
 -22  -3  -1    2.48    4.73   0
 -22   3  -1   -2.20    5.01   0
 -23  -3   1    6.79    4.87   0
 -23   3   1    4.99    4.72   0
 -23   3   1    7.66    3.74   0
 -23  -3   1    6.25    3.36   0
 -23  -3  -1    5.59    4.91   0
 -23   3  -1    2.94    5.11   0
 -23  -3  -1    3.85    5.25   0
 -23   3  -1    4.68    3.69   0
 -24  -3   1    0.98    3.55   0
 -24   3   1    2.94    5.15   0
 -24  -3   1   -2.13    5.26   0
 -24   3   1    3.32    5.26   0
 -24   3  -1    1.48    3.89   0
 -24  -3  -1    0.93    6.20   0
 -24  -3  -1    0.33    5.25   0
 -24   3  -1    0.48    5.37   0
 -25   3   1    1.21    4.96   0
 -25   3   1   -1.63    5.08   0
 -25  -3   1   -0.00    3.93   0
 -25  -3   1    2.32    3.78   0
 -25  -3  -1    1.78    5.27   0
 -25   3  -1    3.08    3.97   0
 -25  -3  -1    0.45    5.55   0
 -25   3  -1    1.68    5.37   0
 -26   3   1    1.56    5.63   0
 -26  -3   1    3.11    3.86   0
 -26   3   1    1.78    4.07   0
 -26  -3   1   -0.56    4.07   0
 -26  -3  -1    2.70    5.74   0
 -26  -3  -1    0.20    5.71   0
 -26   3  -1    3.35    5.58   0
  -1   4   1  826.63   10.11   0
   1  -4   1  875.70    9.80   0
   1   4   1  798.47   10.93   0
  -1  -4   1  825.88    9.59   0
   1   4  -1  827.79   10.09   0
  -1  -4  -1  853.57   11.16   0
   1  -4  -1  915.41   10.82   0
  -1   4  -1  861.36    9.98   0
   2   4   1  192.66    6.81   0
   2  -4   1  193.22    5.56   0
  -2  -4   1  185.94    5.38   0
  -2   4   1  194.51    6.17   0
   2  -4  -1  191.96    5.28   0
   2   4  -1  203.35    6.09   0
  -2  -4  -1  183.00    5.91   0
  -2   4  -1  183.94    4.86   0
  -3  -4   1  101.07    5.44   0
  -3   4   1  102.87    4.11   0
   3   4   1   98.94    4.80   0
   3  -4   1  101.31    3.90   0
  -3   4  -1  100.98    4.64   0
  -3  -4  -1  105.48    5.80   0
   3  -4  -1  107.98    4.11   0
   3   4  -1   93.58    4.02   0
   4  -4   1  192.27    5.51   0
  -4  -4   1  188.88    6.23   0
  -4   4   1  197.59    5.71   0
   4   4   1  167.05    5.99   0
   4   4  -1  180.94    6.13   0
   4  -4  -1  191.97    4.88   0
  -4   4  -1  170.99    4.63   0
  -4  -4  -1  194.74    6.96   0
  -5   4   1   80.00    3.73   0
   5  -4   1   84.56    4.59   0
  -5  -4   1   76.60    3.96   0
   5   4   1   83.82    5.75   0
   5  -4  -1   90.44    3.78   0
  -5  -4  -1   78.61    5.69   0
   5   4  -1   81.88    4.97   0
  -5   4  -1   80.09    4.64   0
  -6  -4   1  302.33    6.36   0
  -6   4   1  342.12    5.81   0
   6   4   1  321.70    8.95   0
   6  -4   1  338.45    5.72   0
  -6  -4  -1  343.47    9.08   0
   6  -4  -1  341.29    5.75   0
   6   4  -1  328.46    7.21   0
  -6   4  -1  332.14    6.39   0
   7  -4   1  249.44    5.51   0
  -7   4   1  248.94    5.09   0
   7   4   1  229.29    7.97   0
  -7  -4   1  231.61    5.61   0
   7   4  -1  238.36    6.36   0
  -7  -4  -1  247.59    7.96   0
  -7   4  -1  251.50    4.98   0
   7  -4  -1  267.76    5.84   0
  -8  -4   1   37.69    4.43   0
  -8   4   1   34.76    3.23   0
   8  -4   1   44.19    4.02   0
   8   4   1   34.27    4.62   0
  -8  -4  -1   36.12    4.54   0
   8   4  -1   32.69    3.32   0
   8  -4  -1   43.67    3.09   0
  -8   4  -1   36.14    4.22   0
  -9  -4   1   60.18    4.66   0
  -9   4   1   67.39    4.52   0
   9   4   1   60.72    5.07   0
   9  -4   1   68.04    3.38   0
   9  -4  -1   69.66    3.25   0
  -9   4  -1   65.40    3.40   0
   9   4  -1   58.89    4.76   0
  -9  -4  -1   59.89    5.05   0
  10   4   1   13.24    4.84   0
 -10  -4   1   14.75    4.17   0
  10  -4   1   16.22    3.90   0
 -10   4   1   17.72    2.68   0
 -10   4  -1   14.98    3.00   0
  10  -4  -1   14.27    2.58   0
 -10  -4  -1   13.99    3.98   0
  10   4  -1   14.31    4.25   0
 -11  -4   1   75.63    3.93   0
  11   4   1   80.82    5.59   0
  11  -4   1   92.15    3.89   0
 -11   4   1   95.03    3.65   0
 -11  -4  -1   89.27    6.42   0
  11   4  -1   88.80    5.06   0
 -11   4  -1   99.75    4.80   0
  12  -4   1    9.48    4.10   0
 -12   4   1    6.05    2.81   0
 -12  -4   1    5.78    3.94   0
  12   4  -1    7.08    3.91   0
 -12  -4  -1    7.44    4.16   0
 -12   4  -1    5.91    2.83   0
 -13  -4   1    4.02    4.08   0
 -13   4   1    1.46    3.66   0
  13  -4   1    5.61    4.12   0
 -13   4  -1    6.80    3.96   0
  13   4  -1    1.85    2.69   0
 -13  -4  -1    4.00    4.07   0
  14  -4   1   14.59    2.94   0
 -14  -4   1   12.91    4.14   0
 -14   4   1   11.49    3.87   0
 -14   4  -1   16.31    4.06   0
 -14  -4  -1   11.95    5.11   0
  14   4  -1    8.82    2.91   0
  15  -4   1   16.06    3.07   0
 -15   4   1   18.50    3.10   0
 -15  -4   1   13.78    4.15   0
 -15   4  -1   17.49    3.13   0
 -15  -4  -1   15.99    4.25   0
  15   4  -1   15.29    4.56   0
 -15  -4  -1   12.94    4.26   0
 -16   4   1   56.06    4.65   0
  16  -4   1   61.54    3.57   0
 -16  -4   1   50.18    4.92   0
 -16   4  -1   51.26    3.50   0
 -16  -4  -1   56.41    4.98   0
  16   4  -1   45.63    4.96   0
 -16  -4  -1   48.90    5.79   0
 -17  -4   1   18.28    3.31   0
 -17   4   1   18.67    3.27   0
 -17  -4  -1   16.98    4.74   0
 -17   4  -1   19.59    4.03   0
 -17  -4  -1   20.38    4.52   0
 -18  -4   1    3.11    4.61   0
 -18   4   1    1.59    4.41   0
 -18   4  -1    5.77    4.40   0
 -18  -4  -1    1.94    4.67   0
 -18  -4  -1    4.88    4.50   0
 -19   4   1   11.85    3.25   0
 -19   4   1   15.44    4.69   0
 -19  -4   1   13.59    4.66   0
 -19  -4  -1   13.38    4.81   0
 -19   4  -1   16.86    3.25   0
 -19  -4  -1   11.53    4.56   0
 -20   4   1    0.72    3.22   0
 -20   4   1    3.82    4.32   0
 -20  -4   1    1.16    3.43   0
 -20   4  -1    4.25    3.27   0
 -20  -4  -1    1.55    4.53   0
 -20  -4  -1    2.01    4.51   0
 -21  -4   1    4.12    4.62   0
 -21  -4   1    4.01    3.37   0
 -21   4   1    4.52    4.92   0
 -21   4   1    2.57    4.58   0
 -21  -4  -1    2.87    5.67   0
 -21   4  -1    4.45    4.83   0
 -21  -4  -1    0.66    4.76   0
 -22  -4   1    2.77    5.03   0
 -22   4   1    1.67    3.48   0
 -22   4   1    2.20    4.97   0
 -22  -4   1    2.17    3.70   0
 -22  -4  -1    2.31    4.93   0
 -22  -4  -1    1.63    4.86   0
 -22   4  -1    3.52    3.36   0
 -23  -4   1   -1.54    4.61   0
 -23   4   1    4.45    3.61   0
 -23  -4   1    1.53    3.52   0
 -23   4   1   -0.54    3.47   0
 -23  -4  -1    0.79    4.90   0
 -23   4  -1   -0.76    3.58   0
 -23   4  -1    0.15    4.90   0
 -23  -4  -1    1.21    5.05   0
 -24   4   1    1.28    5.30   0
 -24   4   1    0.02    5.29   0
 -24  -4   1    1.05    5.37   0
 -24  -4   1    3.62    5.24   0
 -24  -4  -1    3.09    6.43   0
 -24   4  -1    1.72    3.79   0
 -24  -4  -1    2.60    6.31   0
 -24   4  -1   -0.94    3.87   0
 -25   4   1    5.44    5.61   0
 -25  -4   1   -0.41    5.72   0
 -25   4   1    2.57    4.02   0
 -25  -4   1   -0.03    5.28   0
 -25  -4  -1    0.79    6.65   0
 -25  -4  -1    0.08    5.42   0
 -25   4  -1   -0.31    5.83   0
 -25   4  -1    0.90    3.80   0
   0  -5   1 1001.81    9.56   0
   0   5   1  950.49   10.20   0
   0   5  -1  978.51    9.51   0
   0  -5  -1 1086.34   11.07   0
   1   5   1   10.17    4.39   0
  -1  -5   1    6.44    2.80   0
  -1   5   1    8.53    3.06   0
   1  -5   1    7.70    3.99   0
  -1   5  -1    8.55    3.97   0
  -1  -5  -1    7.92    3.05   0
   1  -5  -1    9.00    4.04   0
   1   5  -1    8.93    3.97   0
   2  -5   1  392.41    6.87   0
  -2  -5   1  359.42    6.29   0
  -2   5   1  366.97    6.19   0
   2   5   1  350.37    7.08   0
  -2  -5  -1  401.24    7.81   0
  -2   5  -1  387.21    6.76   0
   2   5  -1  352.66    6.13   0
   2  -5  -1  375.24    6.17   0
   3   5   1   25.16    3.36   0
  -3  -5   1   26.56    3.15   0
  -3   5   1   23.17    3.00   0
   3  -5   1   27.38    2.97   0
  -3   5  -1   24.81    2.99   0
   3   5  -1   24.12    4.06   0
  -3  -5  -1   25.52    3.34   0
   3  -5  -1   23.81    3.03   0
   4   5   1   26.82    3.35   0
   4  -5   1   26.55    2.85   0
  -4  -5   1   30.65    3.15   0
  -4   5   1   27.21    3.96   0
   4   5  -1   27.87    4.15   0
  -4   5  -1   32.46    3.97   0
   4  -5  -1   32.76    3.89   0
  -4  -5  -1   28.20    4.50   0
  -5   5   1  217.59    4.79   0
   5  -5   1  200.52    4.67   0
  -5  -5   1  202.58    6.03   0
   5   5   1  202.67    6.72   0
  -5   5  -1  212.36    5.63   0
   5   5  -1  197.45    5.21   0
   5  -5  -1  232.49    5.69   0
  -5  -5  -1  226.11    6.93   0
   6   5   1   25.35    3.28   0
  -6  -5   1   28.46    4.24   0
   6  -5   1   30.25    4.05   0
  -6   5   1   30.91    3.07   0
   6  -5  -1   35.11    3.05   0
   6   5  -1   30.12    4.19   0
  -6   5  -1   28.46    4.12   0
  -6  -5  -1   30.87    4.44   0
  -7   5   1   43.64    3.25   0
   7  -5   1   40.90    3.06   0
   7   5   1   38.60    4.50   0
  -7  -5   1   39.76    3.54   0
  -7   5  -1   43.29    3.14   0
   7   5  -1   38.29    3.34   0
   7  -5  -1   43.70    3.28   0
  -7  -5  -1   40.72    4.60   0
   8   5   1    5.78    3.67   0
  -8  -5   1    3.84    3.99   0
   8  -5   1    5.18    3.74   0
  -8   5   1    5.07    2.78   0
   8   5  -1    3.92    4.08   0
   8  -5  -1   10.19    3.99   0
  -8  -5  -1    5.62    3.68   0
  -8   5  -1    4.77    2.59   0
  -9   5   1   69.25    4.31   0
   9   5   1   54.64    4.92   0
   9  -5   1   63.62    3.35   0
  -9  -5   1   64.92    4.61   0
   9   5  -1   59.19    4.64   0
  -9  -5  -1   56.97    4.88   0
  -9   5  -1   59.98    4.32   0
   9  -5  -1   73.64    3.62   0
 -10  -5   1   31.10    4.25   0
  10   5   1   25.72    4.52   0
 -10   5   1   35.18    3.97   0
  10  -5   1   33.06    3.24   0
 -10  -5  -1   30.15    4.52   0
  10  -5  -1   31.98    3.77   0
  10   5  -1   26.77    3.16   0
 -10   5  -1   32.19    3.30   0
  11   5   1   97.42    5.88   0
  11  -5   1  115.27    4.66   0
 -11   5   1   98.02    3.49   0
 -11  -5   1   97.06    4.08   0
  11  -5  -1  112.57    3.58   0
 -11   5  -1  105.33    3.86   0
  11   5  -1   93.41    4.06   0
 -11  -5  -1  107.18    5.81   0
  12  -5   1    4.00    3.78   0
 -12   5   1    1.74    2.49   0
  12   5   1    1.34    4.98   0
 -12  -5   1    2.59    3.83   0
 -12  -5  -1    0.97    4.79   0
 -12   5  -1    1.66    3.88   0
  12  -5  -1    3.03    3.67   0
  12   5  -1    0.21    2.77   0
 -13   5   1    6.24    2.78   0
  13  -5   1    7.55    3.86   0
  13   5   1    5.24    5.16   0
 -13  -5   1    5.94    4.14   0
 -13   5  -1    6.39    2.76   0
  13   5  -1    6.53    4.17   0
 -13  -5  -1    4.97    4.15   0
 -14   5   1    4.04    3.00   0
 -14  -5   1    1.83    4.20   0
  14  -5   1    4.87    2.92   0
  14   5  -1    6.52    4.39   0
 -14  -5  -1    4.11    3.98   0
 -14   5  -1    5.50    2.91   0
 -15  -5   1   12.91    4.52   0
  15  -5   1   20.07    4.40   0
 -15   5   1   13.21    4.24   0
  15   5  -1   13.61    4.45   0
 -15  -5  -1   13.07    4.42   0
 -15   5  -1   15.51    4.26   0
 -16  -5   1    2.91    3.18   0
 -16   5   1    0.90    4.18   0
  16  -5   1    6.77    4.23   0
  16   5  -1    3.99    4.46   0
 -16  -5  -1    2.14    4.28   0
 -16   5  -1    2.68    4.30   0
 -17   5   1    2.66    3.08   0
 -17  -5   1    8.30    4.52   0
  17  -5   1    5.66    4.36   0
  17   5  -1   -0.72    4.35   0
 -17  -5  -1    3.92    5.50   0
 -17  -5  -1    4.40    4.29   0
 -17   5  -1    4.79    4.34   0
 -18   5   1   61.78    4.76   0
 -18  -5   1   52.22    4.03   0
 -18  -5  -1   49.09    5.55   0
 -18   5  -1   63.91    4.96   0
 -18  -5  -1   66.77    6.62   0
 -19  -5   1    3.22    3.40   0
 -19   5   1    4.67    3.34   0
 -19  -5  -1    4.41    4.54   0
 -19   5  -1    5.21    3.08   0
 -19  -5  -1    4.21    4.56   0
 -20   5   1   -1.10    4.47   0
 -20  -5   1    4.47    4.70   0
 -20  -5  -1    1.34    4.90   0
 -20   5  -1    2.09    3.42   0
 -20  -5  -1    1.36    4.78   0
 -21   5   1    3.55    3.37   0
 -21   5   1    6.71    3.51   0
 -21  -5   1    1.15    3.34   0
 -21   5  -1    4.41    4.71   0
 -21  -5  -1    0.62    5.11   0
 -21  -5  -1   -0.86    5.02   0
 -22  -5   1    4.89    5.12   0
 -22  -5   1    1.75    3.21   0
 -22   5   1    4.60    4.78   0
 -22   5   1   -0.30    3.37   0
 -22  -5  -1    0.95    4.91   0
 -22   5  -1    2.63    3.50   0
 -22  -5  -1    0.34    4.82   0
 -23   5   1    0.61    3.56   0
 -23  -5   1   -0.02    5.08   0
 -23   5   1   -0.12    5.33   0
 -23  -5   1   -0.40    5.30   0
 -23  -5  -1   -0.45    6.42   0
 -23  -5  -1   -0.42    5.08   0
 -23   5  -1   -1.57    4.98   0
 -24  -5   1    0.14    3.44   0
 -24   5   1   -2.78    3.93   0
 -24  -5   1   -1.51    3.53   0
 -24   5   1    1.89    3.74   0
 -24  -5  -1    0.91    6.78   0
 -24   5  -1    3.31    4.14   0
 -24  -5  -1    0.42    5.64   0
 -25   5   1    1.18    5.48   0
 -25   5  -1    0.84    4.01   0
 -25  -5  -1    0.28    5.66   0
 -25  -5  -1   -1.02    6.89   0
 -25   5  -1    1.19    5.65   0
  -1   6   1   26.97    4.44   0
   1  -6   1   24.55    2.90   0
  -1  -6   1   25.03    4.05   0
   1   6   1   23.74    4.28   0
   1   6  -1   19.96    2.94   0
  -1  -6  -1   21.86    3.35   0
  -1   6  -1   19.84    2.93   0
   1  -6  -1   22.03    3.00   0
  -2  -6   1   43.86    3.22   0
   2  -6   1   52.94    3.21   0
   2   6   1   44.30    3.34   0
  -2   6   1   43.72    3.22   0
   2  -6  -1   46.75    3.30   0
  -2   6  -1   46.44    4.10   0
  -2  -6  -1   44.32    3.36   0
   2   6  -1   41.61    3.40   0
   3  -6   1   64.32    4.44   0
  -3  -6   1   64.53    4.37   0
   3   6   1   64.83    4.60   0
  -3   6   1   58.01    3.29   0
   3  -6  -1   68.99    4.31   0
  -3  -6  -1   60.82    3.62   0
  -3   6  -1   59.56    3.32   0
   3   6  -1   57.60    3.43   0
  -4  -6   1    6.28    2.75   0
  -4   6   1    4.72    3.64   0
   4  -6   1    5.70    2.79   0
   4   6   1    5.58    2.94   0
   4  -6  -1    6.00    3.72   0
   4   6  -1    7.56    4.07   0
  -4  -6  -1    5.92    2.77   0
  -4   6  -1    6.25    2.72   0
   5  -6   1   56.75    4.37   0
  -5  -6   1   45.91    3.51   0
   5   6   1   47.26    4.45   0
  -5   6   1   50.84    3.12   0
  -5  -6  -1   49.55    3.61   0
  -5   6  -1   50.72    3.29   0
   5   6  -1   49.15    4.63   0
   5  -6  -1   55.83    3.13   0
   6  -6   1   30.58    3.13   0
   6   6   1   26.13    3.14   0
  -6  -6   1   31.35    4.46   0
  -6   6   1   31.76    3.23   0
  -6  -6  -1   32.45    4.21   0
  -6   6  -1   27.96    4.17   0
   6  -6  -1   30.46    3.72   0
   6   6  -1   28.68    4.38   0
  -7   6   1   42.58    3.19   0
   7   6   1   40.24    4.46   0
  -7  -6   1   44.31    4.62   0
   7  -6   1   41.44    3.23   0
  -7   6  -1   38.51    3.04   0
  -7  -6  -1   45.27    4.39   0
   7  -6  -1   51.22    3.28   0
   7   6  -1   41.81    4.43   0
   8  -6   1   80.70    3.26   0
  -8  -6   1   80.93    4.89   0
   8   6   1   68.15    5.04   0
  -8   6   1   80.83    3.51   0
   8   6  -1   81.99    4.67   0
  -8  -6  -1   80.15    5.09   0
   8  -6  -1   86.18    3.51   0
  -8   6  -1   82.39    3.50   0
  -9   6   1   18.95    3.85   0
  -9  -6   1   17.20    4.30   0
   9   6   1   16.57    4.36   0
   9  -6   1   19.97    3.74   0
   9  -6  -1   25.76    3.86   0
   9   6  -1   17.56    3.92   0
  -9   6  -1   18.19    2.70   0
  -9  -6  -1   18.90    4.25   0
  10  -6   1    5.39    3.72   0
 -10  -6   1    3.77    3.03   0
  10   6   1    6.16    4.15   0
 -10   6   1    6.27    2.76   0
 -10  -6  -1    6.54    4.07   0
  10  -6  -1    6.87    2.69   0
  10   6  -1    8.40    4.00   0
 -10   6  -1    8.08    2.61   0
 -11  -6   1    1.10    4.11   0
 -11   6   1    3.31    3.81   0
  11  -6   1    5.67    3.73   0
  11   6   1    2.65    4.11   0
 -11   6  -1    6.23    3.73   0
  11   6  -1    4.43    3.98   0
 -11  -6  -1    4.16    3.97   0
  11  -6  -1    1.28    3.91   0
 -12  -6   1    5.05    3.06   0
  12   6   1    6.86    4.18   0
 -12   6   1    3.72    3.90   0
  12  -6   1   10.38    3.86   0
  12   6  -1    5.59    4.14   0
  12  -6  -1    7.78    2.62   0
 -12  -6  -1    6.46    4.19   0
 -12   6  -1    6.37    2.72   0
  13  -6   1   -2.12    3.98   0
 -13   6   1    0.74    3.98   0
 -13  -6   1    1.67    4.00   0
  13   6   1    2.49    4.15   0
  13   6  -1    1.69    3.18   0
 -13  -6  -1    1.96    4.07   0
 -13   6  -1    4.19    4.03   0
  13  -6  -1   -1.49    2.79   0
  14  -6   1   21.79    4.37   0
 -14  -6   1   21.43    4.51   0
  14   6   1   16.28    4.70   0
 -14   6   1   19.56    4.39   0
  14   6  -1   19.04    4.66   0
 -14  -6  -1   14.21    4.58   0
 -14   6  -1   13.67    3.04   0
  15   6   1   23.03    5.64   0
 -15   6   1   25.11    4.48   0
  15  -6   1   23.20    3.29   0
 -15  -6   1   20.25    4.70   0
 -15  -6  -1   26.33    4.85   0
  15   6  -1   24.04    4.77   0
 -15   6  -1   21.81    3.32   0
  16  -6   1   25.16    3.30   0
 -16   6   1   19.50    4.43   0
 -16  -6   1   16.31    3.23   0
 -16   6  -1   22.70    4.53   0
 -16  -6  -1   19.17    4.96   0
  16   6  -1   16.66    4.59   0
  17  -6   1    3.91    3.15   0
 -17  -6   1    6.59    4.31   0
 -17   6   1    4.40    3.06   0
 -17   6  -1    8.08    4.41   0
 -17  -6  -1    5.65    4.80   0
  17   6  -1    5.19    3.26   0
  18  -6   1   23.66    4.56   0
 -18   6   1   13.76    3.33   0
 -18  -6   1   19.30    3.58   0
 -18   6  -1   20.20    4.55   0
 -18  -6  -1   19.28    4.87   0
  18   6  -1   15.22    5.22   0
 -18  -6  -1   21.67    5.76   0
 -19   6   1    7.45    4.80   0
 -19  -6   1    4.99    4.83   0
 -19  -6  -1    4.70    4.96   0
 -19  -6  -1    5.82    4.93   0
 -19   6  -1    5.10    3.51   0
 -20  -6   1    3.17    4.97   0
 -20   6   1   -0.81    3.42   0
 -20  -6  -1    1.53    4.97   0
 -20  -6  -1    1.01    5.95   0
 -20   6  -1    3.95    3.26   0
 -21   6   1    4.32    4.89   0
 -21  -6   1    2.21    5.07   0
 -21  -6  -1    1.81    6.30   0
 -21   6  -1    4.18    4.83   0
 -21  -6  -1    3.16    6.16   0
 -22   6   1    5.13    3.71   0
 -22  -6   1    0.87    5.10   0
 -22   6   1   -0.76    3.58   0
 -22   6  -1    0.99    4.93   0
 -22  -6  -1    2.00    6.46   0
 -22  -6  -1    1.77    5.40   0
 -23  -6   1    1.95    3.78   0
 -23   6   1    3.51    5.33   0
 -23   6   1    0.97    5.35   0
 -23  -6   1    1.59    3.64   0
 -23  -6  -1    0.29    6.65   0
 -23  -6  -1    0.26    6.75   0
 -23   6  -1    1.38    3.64   0
 -24  -6   1    2.76    5.55   0
 -24   6   1    3.53    3.58   0
 -24   6   1   -0.56    4.16   0
 -24  -6   1   -0.69    5.47   0
 -24   6  -1    1.58    5.51   0
 -24  -6  -1   -0.22    7.07   0
 -24  -6  -1   -0.52    8.07   0
   0  -7   1  136.38    4.11   0
   0   7   1  134.51    4.32   0
   0   7  -1  136.39    5.04   0
   0  -7  -1  142.19    5.32   0
  -1  -7   1   58.17    4.47   0
  -1   7   1   64.47    4.60   0
   1   7   1   56.97    3.53   0
   1  -7   1   63.57    3.38   0
  -1   7  -1   53.39    3.33   0
   1   7  -1   53.58    3.41   0
   1  -7  -1   58.27    3.50   0
  -1  -7  -1   65.69    4.62   0
  -2   7   1   19.32    4.04   0
   2   7   1   18.09    3.10   0
  -2  -7   1   23.65    4.13   0
   2  -7   1   24.05    2.82   0
  -2   7  -1   21.86    3.88   0
  -2  -7  -1   21.46    3.18   0
   2   7  -1   16.05    3.04   0
   2  -7  -1   22.55    4.26   0
   3  -7   1  111.28    3.70   0
   3   7   1   95.43    5.15   0
  -3  -7   1  110.53    4.99   0
  -3   7   1  108.25    4.90   0
  -3  -7  -1  116.10    5.25   0
   3   7  -1   99.37    3.95   0
  -3   7  -1   99.54    4.53   0
   3  -7  -1  107.26    3.82   0
  -4   7   1   19.83    3.04   0
  -4  -7   1   16.87    4.44   0
   4  -7   1   14.31    2.73   0
   4   7   1   17.68    4.10   0
   4   7  -1   14.22    3.18   0
   4  -7  -1   17.10    2.67   0
  -4   7  -1   19.04    3.97   0
  -4  -7  -1   23.26    4.24   0
   5  -7   1   21.93    2.88   0
   5   7   1   20.78    2.92   0
  -5  -7   1   24.29    4.35   0
  -5   7   1   20.94    3.97   0
  -5  -7  -1   22.76    3.13   0
   5  -7  -1   22.92    2.81   0
  -5   7  -1   21.00    2.86   0
   5   7  -1   21.67    4.33   0
   6  -7   1   10.02    3.79   0
  -6  -7   1    7.26    4.22   0
  -6   7   1    9.35    3.82   0
   6   7   1    7.90    2.82   0
   6  -7  -1    9.08    2.53   0
  -6  -7  -1    9.24    4.03   0
   6   7  -1    8.45    3.10   0
  -6   7  -1   12.71    3.72   0
  -7  -7   1   48.48    4.65   0
  -7   7   1   51.47    4.02   0
   7  -7   1   51.05    4.24   0
   7   7   1   42.59    3.49   0
  -7   7  -1   44.08    3.05   0
   7   7  -1   44.76    3.42   0
   7  -7  -1   50.22    2.98   0
  -7  -7  -1   50.25    4.60   0
   8   7   1   14.95    4.16   0
  -8  -7   1   14.32    3.12   0
   8  -7   1   13.19    2.88   0
  -8   7   1   14.69    3.93   0
  -8   7  -1   12.92    2.87   0
   8   7  -1   14.04    4.21   0
  -8  -7  -1   12.45    2.95   0
   8  -7  -1   16.24    2.70   0
  -9   7   1   38.32    3.07   0
  -9  -7   1   44.11    4.48   0
   9   7   1   36.19    4.54   0
   9  -7   1   40.22    3.06   0
  -9   7  -1   38.85    3.22   0
  -9  -7  -1   39.05    4.46   0
   9   7  -1   36.26    4.44   0
   9  -7  -1   41.15    3.13   0
 -10  -7   1    8.14    2.94   0
  10  -7   1    7.76    2.87   0
 -10   7   1    7.08    4.06   0
  10   7   1    6.92    3.06   0
 -10  -7  -1   10.07    4.16   0
  10   7  -1    9.66    3.07   0
 -10   7  -1    7.86    2.81   0
  10  -7  -1    6.48    3.99   0
 -11   7   1   -2.36    2.83   0
 -11  -7   1    1.00    4.26   0
  11   7   1    1.34    4.05   0
  11  -7   1    2.57    2.66   0
 -11   7  -1    4.05    4.08   0
 -11  -7  -1    0.04    4.07   0
  11  -7  -1    2.98    2.78   0
  11   7  -1    0.62    3.06   0
  12  -7   1    1.28    2.78   0
 -12   7   1    2.59    4.12   0
  12   7   1    1.79    4.07   0
 -12  -7   1    6.19    4.57   0
  12  -7  -1    3.74    3.93   0
 -12   7  -1    3.19    3.02   0
  12   7  -1    4.64    4.53   0
 -12  -7  -1    2.09    4.09   0
 -13   7   1   16.45    4.01   0
  13  -7   1   12.84    4.40   0
  13   7   1   13.67    5.41   0
 -13  -7   1   15.97    3.39   0
  13  -7  -1   19.32    2.91   0
  13   7  -1   13.10    4.56   0
 -13  -7  -1   15.20    4.52   0
 -13   7  -1   14.51    4.10   0
  14   7   1    1.16    4.37   0
 -14  -7   1    1.45    4.42   0
 -14   7   1    5.19    4.07   0
  14  -7   1    6.34    4.14   0
 -14  -7  -1    0.37    4.29   0
  14   7  -1    0.92    3.09   0
 -14   7  -1    5.59    3.05   0
  14  -7  -1   -0.47    2.65   0
  15   7   1   13.40    4.90   0
 -15   7   1   17.14    4.15   0
  15  -7   1   13.20    3.12   0
 -15  -7   1   16.71    4.53   0
  15   7  -1   14.29    5.19   0
 -15   7  -1   10.96    3.28   0
 -15  -7  -1   15.25    4.83   0
  16  -7   1    2.40    3.16   0
  16   7   1    3.27    5.71   0
 -16  -7   1    2.12    4.59   0
 -16   7   1    0.73    4.36   0
 -16  -7  -1    2.74    4.57   0
 -16   7  -1   -1.14    3.16   0
  16   7  -1    0.28    3.32   0
 -17  -7   1    6.27    3.49   0
  17  -7   1   14.82    4.87   0
 -17   7   1   10.10    4.41   0
 -17   7  -1   10.17    4.49   0
 -17  -7  -1    8.90    5.64   0
  17   7  -1    7.82    4.62   0
 -18  -7   1    1.05    4.70   0
 -18   7   1    0.26    3.24   0
  18  -7   1    4.44    4.59   0
  18   7  -1   -0.11    4.79   0
 -18   7  -1    1.68    4.62   0
 -18  -7  -1    2.23    5.59   0
  19  -7   1    4.03    3.38   0
 -19   7   1    3.25    3.38   0
 -19  -7   1    3.92    4.98   0
 -19  -7  -1    6.10    6.07   0
  19   7  -1    3.50    3.50   0
 -19   7  -1    0.18    3.50   0
 -19  -7  -1    4.16    5.95   0
 -20  -7   1    1.30    5.17   0
 -20   7   1    4.32    5.14   0
 -20  -7  -1    1.46    6.08   0
 -20   7  -1    2.16    3.42   0
 -20  -7  -1    0.14    6.07   0
 -21  -7   1   -0.83    5.20   0
 -21   7   1   -1.11    3.66   0
 -21   7  -1    0.10    3.63   0
 -21  -7  -1   -1.15    6.33   0
 -21  -7  -1   -0.07    6.36   0
 -22  -7   1    0.43    5.28   0
 -22   7   1    1.35    3.95   0
 -22  -7  -1    1.10    6.61   0
 -22   7  -1   -0.26    5.43   0
 -22  -7  -1    1.64    7.75   0
 -23   7   1    0.93    5.10   0
 -23  -7   1    3.30    5.55   0
 -23   7   1   -0.42    3.62   0
 -23  -7  -1    1.87    8.06   0
 -23  -7  -1    0.66    7.97   0
 -23   7  -1    4.07    3.86   0
   1  -8   1  121.18    3.85   0
   1   8   1  125.10    5.27   0
  -1   8   1  129.11    5.21   0
  -1  -8   1  131.72    4.86   0
   1  -8  -1  136.08    5.00   0
   1   8  -1  131.04    5.12   0
  -1  -8  -1  139.92    5.42   0
  -1   8  -1  128.87    3.93   0
   2  -8   1    9.32    2.73   0
  -2  -8   1   13.53    4.06   0
   2   8   1   11.05    2.98   0
  -2   8   1   12.11    4.03   0
   2   8  -1    9.07    2.84   0
   2  -8  -1   12.45    3.10   0
  -2  -8  -1   10.60    3.07   0
  -2   8  -1    9.67    2.65   0
  -3  -8   1    7.42    2.74   0
   3  -8   1    9.90    3.88   0
   3   8   1   10.70    4.25   0
  -3   8   1   12.54    3.90   0
  -3   8  -1    6.69    2.66   0
  -3  -8  -1    7.89    3.02   0
   3  -8  -1   10.33    2.84   0
   3   8  -1    8.89    2.88   0
   4   8   1   25.80    4.43   0
  -4  -8   1   24.11    3.06   0
   4  -8   1   33.83    4.03   0
  -4   8   1   25.59    2.93   0
  -4  -8  -1   26.90    4.15   0
  -4   8  -1   24.71    2.78   0
   4  -8  -1   29.41    3.86   0
   4   8  -1   26.36    4.37   0
  -5   8   1    9.94    2.74   0
   5  -8   1    3.14    2.75   0
  -5  -8   1    7.35    4.18   0
   5   8   1    2.64    4.00   0
  -5  -8  -1    4.19    3.00   0
  -5   8  -1    4.46    2.78   0
   5   8  -1    5.05    3.00   0
   5  -8  -1    5.53    2.72   0
  -6   8   1   28.35    4.01   0
   6  -8   1   24.92    3.08   0
   6   8   1   22.73    4.31   0
  -6  -8   1   21.25    3.09   0
   6  -8  -1   25.69    4.05   0
  -6   8  -1   22.58    4.06   0
   6   8  -1   22.90    3.07   0
  -6  -8  -1   25.79    4.15   0
  -7   8   1    4.37    3.97   0
   7  -8   1    8.35    2.80   0
   7   8   1    4.98    3.01   0
  -7  -8   1    4.82    4.25   0
   7   8  -1    1.86    4.31   0
   7  -8  -1    4.51    2.87   0
  -7   8  -1    4.92    2.93   0
  -7  -8  -1    3.82    4.12   0
   8  -8   1   16.72    3.95   0
  -8  -8   1    8.79    3.01   0
  -8   8   1   12.07    2.96   0
   8   8   1   11.63    4.35   0
   8   8  -1   10.08    4.38   0
  -8  -8  -1   10.91    4.20   0
  -8   8  -1   11.12    2.98   0
   8  -8  -1   11.65    2.97   0
  -9  -8   1   17.94    4.31   0
   9   8   1   14.58    4.33   0
   9  -8   1   17.13    4.13   0
  -9   8   1   12.74    2.94   0
  -9   8  -1   11.02    2.99   0
   9   8  -1   11.02    3.21   0
  -9  -8  -1   11.62    3.19   0
   9  -8  -1   13.62    4.08   0
  10   8   1    9.40    4.15   0
 -10  -8   1   10.56    3.18   0
  10  -8   1   12.67    3.05   0
 -10   8   1   11.62    4.13   0
  10  -8  -1    8.90    2.96   0
  10   8  -1   12.28    4.39   0
 -10  -8  -1   12.08    4.12   0
 -10   8  -1   11.89    3.94   0
  11   8   1    4.38    4.07   0
 -11  -8   1    3.42    3.04   0
  11  -8   1    4.44    2.90   0
 -11   8   1    2.17    2.93   0
 -11   8  -1    8.33    3.87   0
  11  -8  -1    2.02    2.93   0
  11   8  -1    4.13    4.64   0
 -11  -8  -1    3.87    4.18   0
  12  -8   1    7.87    3.91   0
 -12  -8   1    4.05    3.00   0
 -12   8   1    6.95    4.08   0
  12   8   1    7.41    4.19   0
  12  -8  -1   11.02    4.10   0
 -12   8  -1    7.26    2.88   0
  12   8  -1    6.38    3.14   0
 -12  -8  -1    6.07    3.98   0
  13   8   1    1.40    4.59   0
  13  -8   1    3.00    3.01   0
 -13   8   1    4.25    4.10   0
 -13  -8   1    1.73    3.30   0
 -13   8  -1    5.89    4.09   0
  13  -8  -1    3.52    2.97   0
 -13  -8  -1    3.04    4.45   0
  13   8  -1    3.06    4.78   0
 -14  -8   1    2.85    3.24   0
  14   8   1    2.98    4.56   0
 -14   8   1    4.09    3.06   0
  14  -8   1    0.72    3.02   0
 -14   8  -1    1.30    2.92   0
  14   8  -1    3.25    3.43   0
  14  -8  -1    3.35    2.86   0
 -14  -8  -1    0.83    4.63   0
  15   8   1   14.52    5.84   0
 -15   8   1    7.51    3.30   0
 -15  -8   1   18.24    4.74   0
  15  -8   1    9.03    4.55   0
  15  -8  -1   15.52    4.48   0
  15   8  -1   12.32    4.84   0
 -15   8  -1   13.89    3.06   0
 -15  -8  -1   12.47    4.76   0
 -16   8   1    5.36    3.07   0
  16   8   1    3.35    4.77   0
  16  -8   1    4.18    3.36   0
 -16  -8   1    5.54    4.61   0
 -16  -8  -1    3.69    4.55   0
  16   8  -1    4.94    3.36   0
 -16   8  -1    4.61    3.48   0
  17  -8   1   11.79    3.38   0
  17   8   1    8.77    6.32   0
 -17  -8   1   10.00    3.42   0
 -17   8   1   12.71    3.38   0
 -17   8  -1   10.87    4.66   0
  17   8  -1   10.81    5.12   0
 -17  -8  -1   10.84    6.45   0
  18  -8   1    0.90    4.80   0
 -18   8   1   -3.10    4.78   0
 -18  -8   1    0.70    4.91   0
  18   8  -1    0.57    3.53   0
 -18  -8  -1    2.00    6.09   0
 -18   8  -1    6.16    4.68   0
 -19   8   1    5.12    4.93   0
 -19  -8   1    3.39    4.95   0
  19  -8   1    2.97    3.44   0
  19   8  -1    4.92    5.11   0
 -19   8  -1    0.27    4.95   0
 -19  -8  -1    3.38    5.07   0
 -20  -8   1    4.51    5.12   0
  20  -8   1    5.17    3.51   0
 -20   8   1    1.13    3.56   0
 -20  -8  -1    3.30    7.49   0
  20   8  -1    1.76    5.39   0
 -20  -8  -1    2.67    6.60   0
 -20   8  -1    0.81    3.72   0
 -21  -8   1   -0.52    5.22   0
 -21   8   1   -0.17    3.71   0
 -21  -8  -1    0.66    6.86   0
 -21   8  -1   -0.98    3.65   0
 -21  -8  -1    0.48    7.87   0
 -22   8   1    0.99    5.54   0
 -22  -8   1   -3.07    5.78   0
 -22  -8  -1    0.29    7.86   0
 -22  -8  -1    0.87    8.02   0
 -22   8  -1   -0.11    3.97   0
   0   9   1    3.44    2.83   0
   0  -9   1    1.38    3.85   0
   0  -9  -1    3.77    2.79   0
   0   9  -1    4.01    2.76   0
   1   9   1   15.79    4.24   0
  -1   9   1   12.09    2.97   0
  -1  -9   1    7.37    2.84   0
   1  -9   1   10.67    2.97   0
   1   9  -1   10.50    2.97   0
  -1   9  -1   10.86    2.83   0
  -1  -9  -1    9.10    4.14   0
   1  -9  -1    9.15    2.98   0
   2  -9   1   37.66    4.27   0
   2   9   1   23.40    3.20   0
  -2   9   1   28.40    3.13   0
  -2  -9   1   27.12    4.31   0
   2   9  -1   26.36    4.29   0
  -2   9  -1   27.32    3.19   0
  -2  -9  -1   29.19    4.34   0
   2  -9  -1   30.27    4.05   0
  -3  -9   1    2.68    2.84   0
   3   9   1    4.79    4.19   0
   3  -9   1    4.03    2.73   0
  -3   9   1    2.96    4.03   0
   3  -9  -1    4.58    4.03   0
  -3  -9  -1    4.18    3.05   0
  -3   9  -1    5.86    3.93   0
   3   9  -1    0.87    2.81   0
   4   9   1   12.42    3.21   0
   4  -9   1   16.33    3.15   0
  -4  -9   1   12.75    4.28   0
  -4   9   1   13.39    3.08   0
   4  -9  -1   18.05    2.97   0
  -4   9  -1   11.11    2.96   0
  -4  -9  -1    8.59    3.02   0
   4   9  -1   12.11    4.19   0
   5   9   1   19.18    3.50   0
   5  -9   1   31.27    4.30   0
  -5  -9   1   24.90    3.23   0
  -5   9   1   22.86    4.33   0
   5  -9  -1   23.79    3.25   0
  -5   9  -1   19.59    4.25   0
  -5  -9  -1   22.37    3.40   0
   5   9  -1   21.57    4.32   0
   6  -9   1   23.14    3.14   0
  -6  -9   1   18.14    4.24   0
  -6   9   1   17.44    4.11   0
   6   9   1   18.93    4.65   0
   6   9  -1   20.19    4.35   0
   6  -9  -1   17.13    4.15   0
  -6   9  -1   14.62    3.13   0
  -6  -9  -1   17.97    3.49   0
   7   9   1   20.06    4.80   0
   7  -9   1   24.53    3.98   0
  -7  -9   1   21.59    3.13   0
  -7   9   1   18.14    4.21   0
   7   9  -1   17.69    4.34   0
  -7  -9  -1   21.30    3.40   0
   7  -9  -1   19.61    4.42   0
  -7   9  -1   15.95    3.14   0
  -8  -9   1    6.99    2.97   0
  -8   9   1   10.28    3.03   0
   8   9   1    7.82    4.24   0
   8  -9   1    9.09    2.95   0
   8  -9  -1    6.34    2.97   0
   8   9  -1   10.05    4.53   0
  -8  -9  -1    6.47    3.44   0
  -8   9  -1    8.70    2.95   0
   9   9   1    5.68    3.17   0
  -9  -9   1    3.88    4.02   0
   9  -9   1    3.99    2.89   0
  -9   9   1    0.59    2.71   0
   9   9  -1    0.97    4.73   0
  -9  -9  -1    5.74    2.72   0
   9  -9  -1    6.88    2.68   0
  -9   9  -1    4.82    2.87   0
  10  -9   1    5.32    4.21   0
 -10  -9   1    8.50    4.51   0
  10   9   1   10.26    4.33   0
 -10   9   1   14.78    4.00   0
  10  -9  -1    7.01    4.20   0
 -10   9  -1    9.97    4.19   0
  10   9  -1    6.33    3.15   0
 -10  -9  -1    9.39    4.25   0
  11   9   1    4.60    4.55   0
 -11  -9   1    8.80    4.38   0
 -11   9   1    7.94    3.03   0
  11  -9   1    5.76    2.95   0
 -11   9  -1    3.02    4.36   0
  11  -9  -1   11.09    3.14   0
 -11  -9  -1    4.90    4.37   0
  11   9  -1    5.24    4.89   0
  12  -9   1   10.39    4.36   0
 -12  -9   1    8.02    4.55   0
 -12   9   1   10.82    4.38   0
  12   9   1    8.74    4.76   0
 -12  -9  -1    5.12    4.52   0
  12   9  -1    9.79    4.74   0
 -12   9  -1    5.30    3.16   0
  12  -9  -1    7.85    3.16   0
  13  -9   1    6.13    3.14   0
 -13  -9   1    5.57    3.22   0
  13   9   1    4.28    4.70   0
 -13   9   1    5.47    3.15   0
 -13  -9  -1    3.53    4.47   0
  13   9  -1    4.38    3.45   0
 -13   9  -1   11.34    4.53   0
  13  -9  -1    4.92    3.13   0
 -14   9   1    3.24    3.17   0
 -14  -9   1    3.54    4.74   0
  14   9   1    2.80    4.74   0
  14  -9   1    7.84    3.24   0
 -14  -9  -1    5.46    4.51   0
  14   9  -1    5.14    4.72   0
 -14   9  -1    3.94    3.16   0
  14  -9  -1    2.49    4.36   0
 -15   9   1    5.00    3.06   0
  15  -9   1    4.42    4.43   0
 -15  -9   1    3.68    4.74   0
  15   9   1    1.27    4.75   0
 -15  -9  -1    0.55    4.64   0
  15   9  -1    2.19    3.56   0
  15  -9  -1    4.05    3.06   0
 -15   9  -1    0.36    3.12   0
  16   9   1    2.12    5.26   0
 -16   9   1    3.56    3.31   0
  16  -9   1    2.65    3.17   0
 -16  -9   1    1.85    3.69   0
 -16   9  -1   -2.01    3.39   0
  16   9  -1   -1.24    5.09   0
  16  -9  -1    3.53    3.16   0
 -16  -9  -1    1.57    4.90   0
 -17  -9   1    0.22    4.94   0
  17  -9   1    2.58    4.91   0
 -17   9   1    2.20    3.27   0
  17   9   1    1.28    5.29   0
 -17  -9  -1    1.55    5.02   0
  17   9  -1    0.64    3.42   0
 -17   9  -1    3.80    4.79   0
 -18  -9   1    2.48    5.08   0
  18  -9   1    2.89    3.51   0
 -18   9   1    0.28    3.54   0
  18   9   1    2.46    5.27   0
 -18  -9  -1    1.80    6.27   0
  18   9  -1    3.60    5.22   0
 -18   9  -1    2.97    4.97   0
  19  -9   1   -3.62    5.11   0
 -19  -9   1    0.77    5.26   0
 -19   9   1   -2.22    3.78   0
  19   9  -1    2.02    5.18   0
 -19   9  -1   -0.42    5.11   0
 -19  -9  -1   -0.74    6.61   0
 -20  -9   1    0.53    5.50   0
  20  -9   1    2.18    3.66   0
 -20   9   1    2.11    3.54   0
  20   9  -1    2.37    5.49   0
 -20   9  -1    4.19    5.10   0
 -20  -9  -1    0.54    7.76   0
  -1  10   1    7.21    4.31   0
   1  10   1    6.15    4.30   0
  -1 -10   1    6.73    3.15   0
   1 -10   1   10.10    3.08   0
   1  10  -1    8.38    3.25   0
  -1  10  -1    9.78    4.24   0
  -1 -10  -1    6.40    3.08   0
   1 -10  -1    6.38    3.14   0
   2  10   1    9.75    3.05   0
   2 -10   1    7.44    4.34   0
  -2 -10   1    5.33    3.09   0
  -2  10   1    8.10    4.33   0
  -2  10  -1    6.52    4.27   0
  -2 -10  -1    6.28    3.17   0
   2  10  -1    5.46    3.03   0
   2 -10  -1    7.12    3.12   0
   3  10   1    2.72    4.17   0
   3 -10   1    4.48    3.11   0
  -3 -10   1    2.66    4.32   0
  -3  10   1    1.99    3.11   0
  -3  10  -1    6.82    3.11   0
   3 -10  -1    2.34    3.08   0
  -3 -10  -1    4.81    4.13   0
   3  10  -1    0.89    4.48   0
   4 -10   1    4.45    3.10   0
  -4 -10   1    3.95    2.91   0
  -4  10   1    5.37    4.27   0
   4  10   1    4.92    2.75   0
   4 -10  -1    3.04    4.42   0
  -4  10  -1    3.48    4.19   0
   4  10  -1    2.46    2.82   0
  -4 -10  -1    5.29    3.14   0
   5  10   1    7.98    3.33   0
   5 -10   1   13.19    4.19   0
  -5 -10   1    8.13    3.16   0
  -5  10   1   12.28    4.37   0
  -5  10  -1    9.51    3.24   0
   5 -10  -1   11.65    4.20   0
   5  10  -1    5.13    4.32   0
  -5 -10  -1   11.28    2.94   0
   6 -10   1   15.03    3.02   0
  -6  10   1   15.99    4.36   0
  -6 -10   1   13.13    3.28   0
   6  10   1   16.13    4.78   0
   6  10  -1   11.36    3.18   0
   6 -10  -1   11.55    4.21   0
  -6  10  -1   19.14    3.03   0
  -6 -10  -1   14.27    3.30   0
  -7  10   1   10.80    4.25   0
   7 -10   1    9.37    4.26   0
   7  10   1    7.39    4.39   0
  -7 -10   1   10.34    4.27   0
   7 -10  -1    5.68    2.89   0
   7  10  -1    8.36    3.14   0
  -7  10  -1    5.81    2.97   0
  -7 -10  -1   10.01    3.15   0
  -8 -10   1    2.48    4.37   0
  -8  10   1   -3.58    3.94   0
   8 -10   1    2.71    3.14   0
   8  10   1    0.96    4.23   0
  -8 -10  -1    1.09    4.53   0
   8 -10  -1    0.63    2.79   0
   8  10  -1    1.10    3.26   0
  -8  10  -1   -0.14    3.09   0
   9 -10   1    7.68    4.35   0
  -9 -10   1    4.22    4.55   0
   9  10   1    6.04    4.76   0
  -9  10   1    7.75    3.07   0
  -9 -10  -1    1.90    4.48   0
   9 -10  -1    3.70    2.99   0
  -9  10  -1    6.16    3.10   0
   9  10  -1    2.41    4.57   0
  10 -10   1    3.21    3.18   0
 -10  10   1    5.12    3.18   0
 -10 -10   1    1.63    4.76   0
  10  10   1    0.77    4.67   0
  10  10  -1    5.15    3.22   0
 -10  10  -1    6.37    4.48   0
  10 -10  -1    3.95    4.38   0
 -10 -10  -1    1.84    3.36   0
 -11  10   1   15.12    4.42   0
  11  10   1    7.90    4.78   0
 -11 -10   1    8.62    3.15   0
  11 -10   1   15.98    4.56   0
 -11  10  -1   17.28    4.42   0
  11 -10  -1   13.27    4.45   0
 -11 -10  -1   11.20    4.53   0
  11  10  -1    9.29    3.24   0
 -12 -10   1    2.22    3.40   0
  12 -10   1    2.49    3.34   0
  12  10   1    1.71    4.53   0
 -12  10   1   -0.36    3.14   0
  12 -10  -1    1.41    3.13   0
  12  10  -1   -2.65    4.69   0
 -12 -10  -1    3.54    4.61   0
 -12  10  -1    0.92    3.18   0
  13  10   1    3.78    4.86   0
 -13  10   1    3.50    3.15   0
  13 -10   1    3.56    4.50   0
 -13 -10   1    5.60    4.92   0
 -13 -10  -1    3.38    4.56   0
  13  10  -1    5.81    4.95   0
  13 -10  -1    4.42    3.13   0
 -13  10  -1    6.87    4.62   0
 -14 -10   1    0.98    3.61   0
 -14  10   1   10.28    4.54   0
  14 -10   1    0.65    3.20   0
  14  10   1    3.34    5.07   0
 -14 -10  -1    4.84    5.03   0
 -14  10  -1    2.60    3.29   0
  14 -10  -1    6.17    3.37   0
  14  10  -1    7.32    5.07   0
 -15 -10   1    9.00    4.80   0
  15 -10   1    8.45    4.98   0
 -15  10   1    6.96    4.78   0
  15  10   1    6.88    5.15   0
  15  10  -1    5.97    3.47   0
 -15 -10  -1    7.56    5.05   0
 -15  10  -1    5.04    3.60   0
  15 -10  -1   10.99    4.77   0
  16  10   1    1.19    5.05   0
  16 -10   1    3.81    3.73   0
 -16 -10   1    2.02    3.59   0
 -16  10   1   -0.77    3.50   0
  16  10  -1   -0.74    4.82   0
 -16 -10  -1    1.24    6.32   0
 -16  10  -1    2.13    3.59   0
  16 -10  -1    3.97    4.76   0
 -17  10   1    1.85    3.53   0
  17  10   1    1.47    5.54   0
 -17 -10   1    2.89    5.43   0
  17 -10   1    0.98    3.32   0
 -17 -10  -1    1.61    5.10   0
 -17  10  -1    2.23    5.23   0
  17  10  -1    1.93    3.80   0
 -18  10   1    0.43    3.47   0
  18 -10   1    0.58    3.60   0
 -18 -10   1    0.59    5.29   0
  18  10   1    1.82    7.04   0
 -18 -10  -1    1.67    5.56   0
  18  10  -1    3.10    5.65   0
 -18  10  -1    4.37    5.22   0
 -19 -10   1    1.96    5.30   0
  19 -10   1    0.49    3.75   0
 -19  10   1    6.96    5.37   0
 -19  10  -1   -0.44    5.29   0
  19  10  -1    2.64    5.50   0
 -19 -10  -1    0.97    6.96   0
   0 -11   1    3.42    4.40   0
   0  11   1    1.57    4.63   0
   0 -11  -1    3.13    3.09   0
   0  11  -1    0.56    4.16   0
   1  11   1   -0.75    4.31   0
  -1 -11   1   -3.00    4.36   0
  -1  11   1    2.91    4.45   0
   1 -11   1    0.87    3.10   0
   1  11  -1    1.61    3.07   0
  -1  11  -1    2.98    4.38   0
   1 -11  -1    4.03    2.92   0
  -1 -11  -1    2.59    2.98   0
   2 -11   1    5.03    3.06   0
   2  11   1    5.28    4.66   0
  -2 -11   1    4.33    3.08   0
  -2  11   1    4.11    3.00   0
   2 -11  -1    5.91    3.03   0
  -2 -11  -1    5.27    3.31   0
   2  11  -1    2.34    3.18   0
  -2  11  -1    4.90    3.17   0
  -3 -11   1    7.05    3.30   0
  -3  11   1   11.98    4.52   0
   3  11   1    7.78    3.36   0
   3 -11   1    8.89    4.25   0
  -3  11  -1   10.22    4.17   0
  -3 -11  -1    7.60    4.61   0
   3 -11  -1   10.08    3.16   0
   3  11  -1    7.78    4.53   0
   4  11   1   -1.70    4.59   0
  -4  11   1    0.25    3.22   0
   4 -11   1    1.14    4.29   0
  -4 -11   1    0.92    3.33   0
   4  11  -1    5.76    4.41   0
   4 -11  -1    3.63    3.11   0
  -4  11  -1    1.51    3.17   0
  -4 -11  -1    4.73    4.62   0
   5  11   1    2.53    3.23   0
   5 -11   1    2.77    3.07   0
  -5  11   1    2.38    3.03   0
  -5 -11   1    2.53    3.43   0
   5  11  -1    3.52    3.15   0
  -5  11  -1    4.54    3.19   0
  -5 -11  -1    2.77    4.84   0
   5 -11  -1    2.10    3.29   0
  -6  11   1   -1.78    3.11   0
   6 -11   1   -0.28    3.07   0
   6  11   1   -1.52    3.10   0
  -6 -11   1    1.13    3.27   0
  -6 -11  -1    0.49    3.15   0
  -6  11  -1   -0.31    2.94   0
   6  11  -1   -0.71    4.67   0
   6 -11  -1   -3.01    3.10   0
  -7 -11   1    3.40    3.46   0
   7 -11   1    1.93    4.47   0
  -7  11   1    3.59    2.97   0
   7  11   1   -0.13    4.42   0
  -7 -11  -1    3.05    4.85   0
   7  11  -1    2.82    3.36   0
   7 -11  -1   -2.41    3.20   0
  -7  11  -1   -0.56    3.13   0
  -8  11   1    6.59    3.43   0
   8  11   1    1.51    4.80   0
   8 -11   1    5.25    3.08   0
  -8 -11   1    5.74    3.28   0
  -8  11  -1    4.16    3.14   0
  -8 -11  -1    4.26    4.64   0
   8  11  -1    7.44    4.74   0
   8 -11  -1    8.13    4.69   0
  -9  11   1   11.51    4.38   0
   9  11   1    5.67    3.49   0
   9 -11   1    6.81    3.16   0
  -9 -11   1    6.37    3.32   0
  -9  11  -1    5.36    3.19   0
  -9 -11  -1   10.20    4.75   0
   9  11  -1    7.24    4.79   0
   9 -11  -1   13.50    4.63   0
  10  11   1   -0.63    4.92   0
  10 -11   1    3.08    4.56   0
 -10 -11   1    5.20    4.84   0
 -10  11   1    3.20    4.37   0
  10 -11  -1    4.67    4.64   0
 -10 -11  -1    3.03    4.75   0
 -10  11  -1   -0.68    3.09   0
  10  11  -1    0.11    3.45   0
  11 -11   1    6.68    3.37   0
 -11 -11   1    5.46    5.04   0
  11  11   1    6.41    4.91   0
 -11  11   1    2.34    3.35   0
 -11 -11  -1    6.15    4.94   0
 -11  11  -1   16.52    4.65   0
  11 -11  -1   11.07    4.66   0
  11  11  -1    2.63    3.73   0
  12  11   1    0.41    5.16   0
 -12  11   1    0.73    4.76   0
  12 -11   1    3.43    4.95   0
 -12 -11   1   -0.91    3.70   0
 -12 -11  -1   -1.50    4.80   0
  12 -11  -1    1.41    3.08   0
 -12  11  -1    1.72    3.38   0
  12  11  -1    0.50    5.25   0
  13  11   1    2.67    5.50   0
 -13  11   1    3.66    4.90   0
 -13 -11   1    2.59    5.31   0
  13 -11   1    8.27    3.26   0
 -13 -11  -1    4.46    5.27   0
  13  11  -1    4.71    5.42   0
  13 -11  -1    1.18    3.28   0
 -13  11  -1    2.37    4.90   0
  14  11   1    1.22    5.19   0
  14 -11   1    1.73    3.39   0
 -14 -11   1    1.75    3.74   0
 -14  11   1    2.37    3.34   0
  14 -11  -1    1.70    3.38   0
 -14  11  -1    0.25    3.42   0
 -14 -11  -1    0.14    5.14   0
  14  11  -1    2.05    5.12   0
  15  11   1    1.69    5.76   0
 -15  11   1    6.38    3.65   0
 -15 -11   1    3.68    5.45   0
  15 -11   1    5.59    5.02   0
 -15 -11  -1    4.61    5.39   0
  15  11  -1    6.47    5.35   0
 -15  11  -1    5.89    3.68   0
  15 -11  -1    6.38    4.93   0
  16 -11   1    1.24    3.71   0
 -16 -11   1    2.51    5.32   0
 -16  11   1   -1.74    5.24   0
  16  11   1    1.02    5.57   0
 -16  11  -1   -0.89    5.22   0
  16  11  -1    2.29    3.88   0
  16 -11  -1    0.21    5.14   0
 -16 -11  -1    2.02    5.44   0
 -17 -11   1    0.45    5.48   0
  17 -11   1    2.19    5.33   0
 -17  11   1    2.17    5.37   0
  17  11   1   -0.08    5.72   0
 -17  11  -1    2.97    5.30   0
  17  11  -1    2.11    5.74   0
 -17 -11  -1   -0.24    5.56   0
  -1  12   1    0.51    3.28   0
  -1 -12   1    5.92    4.83   0
   1 -12   1    2.84    4.83   0
   1  12   1    3.83    4.20   0
  -1  12  -1    2.75    3.37   0
   1 -12  -1    2.34    3.50   0
   1  12  -1    1.22    4.89   0
  -1 -12  -1    5.85    4.61   0
  -2 -12   1    3.00    4.67   0
   2 -12   1    2.17    3.30   0
  -2  12   1    0.11    4.60   0
   2  12   1    2.64    4.78   0
  -2 -12  -1    1.98    4.57   0
  -2  12  -1    3.20    4.73   0
   2 -12  -1    2.49    3.52   0
   2  12  -1    2.73    3.27   0
   3  12   1    2.41    5.01   0
   3 -12   1    5.53    3.55   0
  -3  12   1    5.05    2.96   0
  -3 -12   1    2.70    4.56   0
  -3 -12  -1    2.79    3.36   0
   3 -12  -1    1.68    3.34   0
  -3  12  -1    6.33    3.40   0
   3  12  -1    2.27    3.21   0
   4  12   1    2.13    3.32   0
  -4  12   1    7.03    4.64   0
   4 -12   1    6.50    3.38   0
  -4 -12   1    6.26    4.70   0
   4 -12  -1    4.21    3.32   0
  -4  12  -1    4.99    3.45   0
  -4 -12  -1    6.18    4.67   0
   4  12  -1    1.47    3.18   0
  -5  12   1    0.28    4.81   0
   5 -12   1   -3.48    4.71   0
  -5 -12   1   -1.57    4.83   0
   5  12   1    1.03    4.94   0
   5  12  -1    6.28    4.94   0
  -5 -12  -1    2.64    4.82   0
   5 -12  -1    4.51    3.26   0
  -5  12  -1    3.92    4.37   0
  -6 -12   1   12.27    4.85   0
  -6  12   1    0.42    4.76   0
   6 -12   1    8.55    4.78   0
   6  12   1    7.11    3.66   0
   6 -12  -1    8.99    3.45   0
  -6  12  -1    7.72    4.59   0
   6  12  -1    9.64    5.02   0
  -6 -12  -1    9.74    3.57   0
  -7  12   1    7.38    4.71   0
   7 -12   1    4.07    3.16   0
  -7 -12   1    4.01    3.48   0
   7  12   1   -0.14    3.75   0
  -7 -12  -1    6.01    5.03   0
   7 -12  -1    1.96    3.23   0
   7  12  -1    3.09    3.44   0
  -7  12  -1    6.32    4.62   0
  -8 -12   1    2.32    3.40   0
  -8  12   1   -1.30    4.85   0
   8  12   1    1.32    3.36   0
   8 -12   1   -0.54    3.22   0
  -8  12  -1    1.65    3.50   0
   8 -12  -1   -2.90    3.45   0
  -8 -12  -1    0.53    3.78   0
   8  12  -1   -0.58    4.80   0
   9  12   1   -3.26    4.92   0
   9 -12   1    0.22    3.28   0
  -9  12   1    1.31    3.31   0
  -9 -12   1    3.13    5.11   0
  -9  12  -1   -0.74    3.24   0
  -9 -12  -1    3.99    4.82   0
   9  12  -1    2.74    5.20   0
   9 -12  -1    0.62    3.42   0
  10 -12   1    0.85    4.99   0
 -10 -12   1   -0.80    3.80   0
 -10  12   1   -0.92    3.54   0
  10  12   1    3.97    5.04   0
 -10 -12  -1    3.45    5.11   0
  10  12  -1   -1.17    3.78   0
  10 -12  -1   -1.33    3.51   0
 -10  12  -1    2.50    3.48   0
  11 -12   1    0.55    3.55   0
 -11 -12   1    1.43    5.18   0
  11  12   1    4.55    5.37   0
 -11  12   1    7.61    4.86   0
 -11 -12  -1    3.10    5.27   0
  11 -12  -1    5.42    3.65   0
  11  12  -1    7.56    5.28   0
 -11  12  -1    0.19    4.89   0
  12  12   1    5.41    5.32   0
 -12 -12   1    6.98    5.54   0
  12 -12   1    5.84    3.50   0
 -12  12   1    4.77    3.56   0
 -12 -12  -1    1.62    5.20   0
  12 -12  -1    3.64    3.54   0
 -12  12  -1    1.56    3.59   0
  12  12  -1    6.29    5.43   0
  13  12   1    1.98    5.51   0
 -13  12   1    0.15    3.68   0
  13 -12   1   -2.81    5.15   0
 -13 -12   1   -0.01    5.37   0
  13 -12  -1   -3.72    3.61   0
 -13  12  -1   -0.54    5.21   0
  13  12  -1   -1.90    5.53   0
 -13 -12  -1    0.72    5.41   0
 -14  12   1    6.17    5.23   0
  14  12   1    0.81    6.03   0
 -14 -12   1   -0.29    4.09   0
  14 -12   1    2.44    5.20   0
 -14  12  -1    1.67    3.68   0
  14 -12  -1    1.62    3.67   0
 -14 -12  -1    3.25    5.37   0
  14  12  -1    3.02    5.66   0
 -15  12   1    0.15    3.79   0
 -15 -12   1    3.39    5.41   0
  15  12   1    2.12    5.80   0
 -15  12  -1    4.17    3.79   0
 -15 -12  -1   -1.32    5.58   0
   0  13   1   -1.85    5.02   0
   0 -13   1   -1.97    4.92   0
   0  13  -1    1.56    3.44   0
   0 -13  -1    3.32    4.58   0
  -1 -13   1    9.03    5.00   0
   1  13   1    8.43    4.91   0
  -1  13   1    4.20    3.53   0
   1 -13   1    0.06    4.79   0
   1  13  -1    2.52    5.04   0
  -1  13  -1   -0.16    5.08   0
  -1 -13  -1    2.74    3.33   0
   1 -13  -1    5.08    4.94   0
  -2 -13   1    1.03    4.87   0
   2  13   1    1.54    5.07   0
  -2  13   1    5.52    5.14   0
   2 -13   1   -2.81    4.83   0
  -2  13  -1    4.02    3.34   0
  -2 -13  -1    0.58    3.48   0
   2 -13  -1   -0.97    3.32   0
   2  13  -1    3.70    4.89   0
   3  13   1   -1.46    5.03   0
   3 -13   1    1.31    4.83   0
  -3 -13   1    1.62    3.52   0
  -3  13   1   -0.26    3.37   0
  -3  13  -1    1.84    3.58   0
   3  13  -1   -0.02    3.54   0
   3 -13  -1   -2.99    3.41   0
  -3 -13  -1    6.92    5.08   0
   4  13   1    2.38    5.31   0
   4 -13   1    0.66    4.97   0
  -4 -13   1    1.65    3.48   0
  -4  13   1   -0.11    3.54   0
  -4 -13  -1    0.48    3.79   0
  -4  13  -1   -0.98    4.91   0
   4 -13  -1    1.03    3.34   0
   4  13  -1   -0.90    3.58   0
  -5 -13   1    2.43    3.57   0
   5  13   1   -0.12    3.74   0
  -5  13   1   -0.53    3.62   0
   5 -13   1    1.53    3.60   0
  -5 -13  -1    3.76    5.06   0
   5  13  -1    2.92    3.52   0
  -5  13  -1   -2.20    5.02   0
   5 -13  -1    1.88    3.66   0
  -6  13   1    4.31    3.45   0
  -6 -13   1    2.75    5.17   0
   6 -13   1    2.66    3.51   0
   6  13   1    2.33    5.20   0
  -6  13  -1   -0.40    5.05   0
   6 -13  -1    1.88    5.02   0
  -6 -13  -1    0.48    3.68   0
   6  13  -1    4.99    5.23   0
  -7 -13   1   -1.10    3.61   0
   7  13   1    0.74    3.78   0
  -7  13   1    0.35    3.76   0
   7 -13   1    0.65    3.53   0
  -7 -13  -1    1.68    5.18   0
   7  13  -1   -0.98    5.41   0
   7 -13  -1    5.29    5.18   0
  -7  13  -1    2.48    5.11   0
  -8 -13   1   -0.18    3.94   0
   8 -13   1    1.81    3.54   0
   8  13   1    2.80    3.83   0
  -8  13   1    2.09    3.57   0
  -8  13  -1    3.06    5.11   0
   8  13  -1    1.56    3.62   0
  -8 -13  -1    6.79    5.21   0
   8 -13  -1   -1.80    5.27   0
   9 -13   1    3.06    3.82   0
  -9  13   1    4.09    3.71   0
   9  13   1    2.02    3.62   0
  -9 -13   1    0.93    5.47   0
  -9 -13  -1    4.05    3.92   0
   9  13  -1    3.43    5.56   0
   9 -13  -1    1.21    5.16   0
  -9  13  -1    0.84    3.60   0
 -10 -13   1   -0.12    3.91   0
  10  13   1    0.52    3.84   0
  10 -13   1    1.09    5.19   0
 -10  13   1    2.42    5.41   0
  10 -13  -1    1.47    5.30   0
 -10  13  -1    2.15    3.75   0
 -10 -13  -1    3.68    3.62   0
  10  13  -1    3.41    4.02   0
 -11 -13   1    2.08    5.49   0
 -11  13   1    4.82    3.62   0
  11  13   1    2.80    5.66   0
  11 -13   1   -3.80    5.25   0
  11 -13  -1   -0.17    5.34   0
 -11  13  -1    0.20    5.24   0
 -11 -13  -1    0.85    5.59   0
  11  13  -1    1.38    5.67   0
  -1 -14   1   -3.11    5.44   0
  -1  14   1    0.53    3.82   0
   1  14   1   10.58    5.56   0
   1 -14   1    4.77    5.14   0
  -1  14  -1    1.59    3.71   0
   1 -14  -1    1.12    3.52   0
  -1 -14  -1    0.16    5.16   0
   1  14  -1    0.50    3.74   0
   2  14   1   -2.65    3.81   0
  -2 -14   1    2.16    3.53   0
   2 -14   1   -2.31    5.13   0
  -2  14   1   -1.76    5.49   0
   2 -14  -1    8.30    5.04   0
  -2  14  -1    2.29    5.46   0
  -2 -14  -1   -1.81    3.77   0
   2  14  -1    1.44    5.39   0
   3  14   1    1.74    3.87   0
   3 -14   1    0.16    3.81   0
  -3 -14   1   -1.71    3.96   0
  -3  14   1    4.34    5.67   0
  -3  14  -1    0.36    5.35   0
   3 -14  -1    3.04    3.75   0
  -3 -14  -1    3.08    5.41   0
   3  14  -1    4.30    5.50   0
   4  14   1   -0.71    4.13   0
  -4  14   1    1.04    3.91   0
  -4 -14   1    3.00    5.72   0
   4 -14   1   -3.32    3.82   0
  -4 -14  -1    0.51    3.80   0
  -4  14  -1    4.08    3.70   0
   4  14  -1   -1.48    5.43   0
   4 -14  -1    3.72    3.83   0
  -5  14   1    0.12    3.66   0
   5 -14   1   -2.01    3.90   0
  -5 -14   1    0.98    5.19   0
   5  14   1    1.24    5.79   0
  -5 -14  -1    2.42    5.57   0
  -5  14  -1    3.38    3.65   0
   5 -14  -1   -0.61    3.59   0
   5  14  -1    2.12    3.91   0
  -6 -14   1    1.65    3.96   0
  -6  14   1    0.42    3.87   0
   6  14   1    1.67    5.61   0
   6 -14   1   -0.20    3.89   0
  -6  14  -1   -1.49    3.82   0
   6  14  -1    0.76    5.72   0
   6 -14  -1   -2.28    5.13   0
  -6 -14  -1   -0.58    3.97   0
  -7 -14   1    1.01    5.74   0
  -7  14   1    4.21    3.96   0
   7  14  -1    5.08    5.78   0
  -7  14  -1    2.89    4.06   0
  -7 -14  -1    3.10    5.82   0
   0   0   2 2832.14   22.62   0
   0   0  -2 2715.06   22.48   0
  -2   0   2 3758.40   23.35   0
   2   0   2 3766.75   29.25   0
  -2   0  -2 3610.67   29.21   0
   2   0  -2 3886.07   24.02   0
  -4   0   2 1642.54   14.26   0
   4   0   2 1839.29   21.02   0
   4   0  -2 1684.92   14.48   0
  -4   0  -2 1723.63   21.20   0
   6   0   2  404.98   10.05   0
  -6   0   2  356.49    7.14   0
  -6   0  -2  377.44    9.96   0
   6   0  -2  379.50    7.17   0
   8   0   2  155.87    6.69   0
  -8   0   2  122.41    4.21   0
   8   0  -2  128.00    4.24   0
  -8   0  -2  148.71    6.64   0
 -10   0   2  256.37    6.06   0
  10   0   2  288.28    7.68   0
 -10   0  -2  275.44    7.66   0
 -12   0   2    2.09    2.78   0
 -12   0  -2    2.11    3.55   0
 -14   0   2   12.98    4.16   0
 -14   0  -2   11.67    4.02   0
 -16   0   2   44.14    4.63   0
 -16   0   2   45.33    3.53   0
 -16   0  -2   38.72    3.46   0
 -16   0  -2   42.38    4.63   0
 -18   0   2   62.33    3.71   0
 -18   0   2   46.21    3.71   0
 -18   0  -2   54.79    5.17   0
 -18   0  -2   66.76    4.99   0
 -20   0   2    2.37    4.59   0
 -20   0   2    3.32    3.02   0
 -20   0  -2    1.76    4.59   0
 -20   0  -2    3.31    4.13   0
 -22   0   2   -0.06    3.59   0
 -22   0   2    2.03    3.43   0
 -22   0  -2    0.75    3.29   0
 -22   0  -2   -0.77    4.65   0
 -24   0   2    5.19    3.91   0
 -24   0   2    4.09    5.10   0
 -24   0  -2    2.60    4.96   0
 -24   0  -2    2.75    5.21   0
 -26   0   2    4.02    5.44   0
 -26   0   2   -0.50    4.01   0
 -26   0  -2    4.15    5.69   0
 -26   0  -2    1.55    5.57   0
   1   1   2  756.50   13.79   0
  -1   1   2  755.86   11.58   0
  -1  -1   2  751.33   10.85   0
   1  -1   2  776.56   11.64   0
   1   1  -2  730.74   10.80   0
   1  -1  -2  745.73   11.48   0
  -1   1  -2  748.65   11.31   0
  -1  -1  -2  760.97   14.04   0
   2  -1   2  672.72   10.81   0
   2   1   2  687.56   14.94   0
  -2   1   2  696.36   10.78   0
  -2  -1   2  660.54    9.94   0
  -2  -1  -2  680.31   14.82   0
   2  -1  -2  647.48   10.18   0
  -2   1  -2  672.02   10.98   0
   2   1  -2  630.91    9.94   0
   3   1   2 1640.65   24.24   0
  -3  -1   2 1514.34   14.12   0
  -3   1   2 1529.00   14.33   0
   3  -1   2 1551.98   16.37   0
  -3  -1  -2 1550.40   24.35   0
   3  -1  -2 1501.21   14.36   0
   3   1  -2 1532.75   14.31   0
  -3   1  -2 1550.51   16.37   0
   4   1   2  103.19    8.11   0
   4  -1   2  102.00    6.25   0
  -4   1   2   99.08    4.43   0
  -4  -1   2   91.79    4.43   0
  -4   1  -2  107.88    5.33   0
  -4  -1  -2  105.27    8.86   0
   4   1  -2   94.85    4.41   0
  -5  -1   2  118.51    5.21   0
   5   1   2  124.25    9.30   0
  -5   1   2  120.38    5.17   0
   5  -1   2  115.69    6.36   0
  -5   1  -2  108.70    5.26   0
  -5  -1  -2  112.75    9.66   0
   5   1  -2  116.61    5.24   0
   6  -1   2   40.72    3.81   0
   6   1   2   44.02    6.57   0
  -6   1   2   41.59    3.21   0
  -6  -1   2   38.53    4.37   0
  -6   1  -2   41.92    4.97   0
   6   1  -2   39.07    3.44   0
  -6  -1  -2   41.74    7.34   0
  -7  -1   2  248.53    5.63   0
   7  -1   2  268.86    6.66   0
   7   1   2  282.55   11.21   0
  -7   1   2  247.23    5.45   0
   7   1  -2  247.71    5.59   0
  -7   1  -2  250.00    7.19   0
  -7  -1  -2  260.51   10.74   0
   8  -1   2    7.34    4.15   0
  -8   1   2    7.19    2.79   0
  -8  -1   2    7.36    2.62   0
  -8  -1  -2    7.28    4.17   0
   8   1  -2    8.07    2.71   0
  -8   1  -2    4.35    4.03   0
   9  -1   2  239.11    6.64   0
  -9   1   2  221.02    5.50   0
  -9  -1   2  222.67    5.22   0
  -9   1  -2  220.79    5.94   0
  -9  -1  -2  236.13    8.83   0
   9   1  -2  222.02    5.83   0
  10  -1   2  168.70    5.85   0
 -10   1   2  149.73    4.31   0
 -10  -1   2  147.84    5.34   0
 -10   1  -2  147.46    5.05   0
 -10  -1  -2  161.60    7.16   0
  10   1  -2  156.29    4.50   0
 -11  -1   2   31.77    3.39   0
 -11   1   2   29.99    2.98   0
  11  -1   2   38.33    4.25   0
 -11  -1  -2   32.85    4.42   0
 -11  -1  -2   36.52    4.54   0
  11   1  -2   36.52    4.37   0
 -11   1  -2   37.76    4.34   0
  12  -1   2    8.04    2.92   0
 -12  -1   2    7.60    4.09   0
 -12   1   2    7.12    3.94   0
 -12   1   2   11.29    3.83   0
 -12   1  -2    9.02    3.98   0
 -12  -1  -2    6.06    3.82   0
 -12  -1  -2    7.72    3.91   0
 -13  -1   2    0.46    4.19   0
  13  -1   2   -0.30    2.49   0
 -13   1   2    3.90    3.80   0
 -13   1   2    1.07    4.10   0
 -13  -1  -2    0.08    3.79   0
 -13  -1  -2    0.87    3.96   0
 -13   1  -2    0.39    3.74   0
 -14   1   2    1.35    2.78   0
 -14  -1   2    1.35    4.10   0
 -14   1   2   -0.80    2.86   0
 -14  -1  -2    1.69    3.95   0
 -14  -1  -2    2.26    3.88   0
 -14   1  -2    1.58    2.51   0
 -15   1   2   37.94    3.21   0
 -15  -1   2   33.88    3.35   0
 -15   1   2   31.89    4.43   0
 -15  -1  -2   33.75    4.61   0
 -15   1  -2   36.37    4.46   0
 -15  -1  -2   32.54    4.65   0
 -16  -1   2   11.59    3.05   0
 -16   1   2   16.65    4.37   0
 -16   1   2   17.33    4.15   0
 -16   1  -2   13.62    4.24   0
 -16  -1  -2   12.86    4.25   0
 -16  -1  -2   13.27    4.28   0
 -17   1   2   43.86    3.54   0
 -17  -1   2   47.30    4.53   0
 -17   1   2   43.52    4.54   0
 -17  -1  -2   43.44    4.76   0
 -17  -1  -2   45.19    4.87   0
 -17   1  -2   49.88    4.58   0
 -18   1   2    9.97    3.13   0
 -18  -1   2    8.96    3.39   0
 -18  -1   2   11.62    4.32   0
 -18   1   2   13.55    2.97   0
 -18  -1  -2   14.11    4.36   0
 -18  -1  -2    9.78    4.43   0
 -18   1  -2   11.28    3.29   0
 -19   1   2   24.82    3.48   0
 -19   1   2   30.21    3.39   0
 -19  -1   2   25.48    3.27   0
 -19  -1   2   22.06    4.54   0
 -19  -1  -2   23.75    4.76   0
 -19  -1  -2   26.72    4.68   0
 -19   1  -2   18.68    4.52   0
 -19   1  -2   21.08    5.05   0
 -20   1   2   -2.20    4.51   0
 -20  -1   2    2.16    4.65   0
 -20  -1   2    2.68    4.77   0
 -20   1   2    4.62    3.27   0
 -20  -1  -2    2.52    4.58   0
 -20   1  -2    2.30    4.61   0
 -20   1  -2    1.24    4.71   0
 -20  -1  -2    4.28    4.42   0
 -21  -1   2    4.88    4.45   0
 -21  -1   2    2.54    3.31   0
 -21   1   2   -0.12    3.16   0
 -21   1   2    5.37    4.76   0
 -21   1  -2    0.73    4.85   0
 -21  -1  -2   -0.46    4.56   0
 -21   1  -2    2.08    3.37   0
 -21  -1  -2    0.61    4.43   0
 -22  -1   2    3.26    3.45   0
 -22  -1   2    1.80    4.97   0
 -22   1   2    3.68    3.25   0
 -22   1   2    4.95    4.60   0
 -22  -1  -2   -0.92    4.71   0
 -22   1  -2    2.60    4.82   0
 -22   1  -2    4.41    4.84   0
 -22  -1  -2    5.27    4.64   0
 -23  -1   2   -2.19    4.72   0
 -23   1   2   -4.86    4.89   0
 -23   1   2    1.19    3.29   0
 -23  -1   2   -1.88    4.94   0
 -23  -1  -2    0.90    4.84   0
 -23   1  -2    2.36    4.96   0
 -23   1  -2   -0.54    4.71   0
 -23  -1  -2   -1.48    5.20   0
 -24  -1   2    1.51    3.42   0
 -24  -1   2    6.63    5.26   0
 -24   1   2    4.46    5.21   0
 -24   1   2    5.71    3.83   0
 -24  -1  -2   -1.38    5.19   0
 -24   1  -2   -0.45    4.97   0
 -24  -1  -2    1.88    5.04   0
 -24   1  -2    1.38    5.03   0
 -25   1   2   -1.48    3.79   0
 -25  -1   2    1.65    3.98   0
 -25  -1   2    3.52    5.39   0
 -25   1   2    2.73    5.19   0
 -25  -1  -2   -0.25    5.38   0
 -25   1  -2   -2.81    5.19   0
 -25   1  -2   -0.51    3.54   0
 -25  -1  -2    0.47    5.29   0
 -26  -1   2    5.56    5.53   0
 -26   1   2   -3.53    4.18   0
 -26  -1   2    3.01    4.15   0
 -26   1   2    1.56    3.93   0
 -26  -1  -2    1.15    5.67   0
 -26  -1  -2   -0.89    5.62   0
 -26   1  -2    0.84    4.03   0
 -26   1  -2   -0.13    5.48   0
   0  -2   2 2047.51   16.15   0
   0   2   2 2153.07   19.88   0
   0   2  -2 2001.40   16.04   0
   1   2   2 6150.23   35.56   0
   1  -2   2 5470.94   25.78   0
  -1   2   2 5635.35   28.97   0
  -1  -2   2 5039.23   24.98   0
   1   2   2 5544.35   34.00   0
   1   2  -2 5156.74   25.12   0
  -1   2  -2 5150.26   25.56   0
  -2   2   2 1552.98   14.44   0
   2  -2   2 1561.39   14.16   0
   2   2   2 1575.02   21.23   0
  -2  -2   2 1647.11   14.26   0
   2   2   2 1775.86   21.74   0
   2   2  -2 1487.92   13.53   0
  -2   2  -2 1517.04   14.16   0
   3   2   2   65.69    6.45   0
   3  -2   2   62.24    4.12   0
  -3  -2   2   60.92    4.85   0
   3   2   2   64.44    6.41   0
  -3   2   2   60.27    3.93   0
   3   2  -2   57.30    3.85   0
  -3   2  -2   65.37    5.20   0
  -4   2   2  102.76    4.35   0
   4   2   2  105.53   10.01   0
   4   2   2  114.08    9.97   0
   4  -2   2  104.75    5.52   0
  -4  -2   2   96.45    4.24   0
  -4   2  -2   99.33    4.59   0
   4   2  -2  105.30    5.07   0
  -5   2   2   28.08    3.09   0
  -5   2   2   30.82    3.13   0
  -5  -2   2   31.34    3.36   0
   5  -2   2   33.24    3.70   0
  -5   2  -2   34.76    4.87   0
   5   2  -2   31.02    4.07   0
  -6   2   2   50.91    3.26   0
  -6   2   2   46.76    4.18   0
  -6  -2   2   49.76    4.30   0
   6  -2   2   45.09    3.79   0
   6   2  -2   50.26    4.34   0
  -6   2  -2   47.77    3.83   0
  -7  -2   2  243.42    6.05   0
  -7   2   2  234.36    5.18   0
   7  -2   2  245.83    5.83   0
  -7   2   2  271.74    6.12   0
   7   2  -2  236.97    5.48   0
  -7   2  -2  242.98    5.80   0
   8  -2   2  152.75    5.67   0
  -8   2   2  140.89    5.06   0
  -8   2   2  150.27    4.36   0
  -8  -2   2  123.15    4.22   0
  -8   2  -2  145.24    5.63   0
   8   2  -2  138.64    5.19   0
  -9   2   2  134.20    4.16   0
   9  -2   2  163.44    5.64   0
  -9  -2   2  139.77    5.29   0
  -9   2   2  158.20    4.26   0
  -9   2  -2  146.67    4.64   0
   9   2  -2  141.36    5.25   0
 -10   2   2  135.42    4.09   0
 -10  -2   2  130.26    5.24   0
 -10   2   2  127.18    4.10   0
  10  -2   2  146.48    4.51   0
 -10  -2  -2  140.99    9.78   0
 -10   2  -2  124.97    4.40   0
  10   2  -2  141.59    5.38   0
 -10  -2  -2  127.70    9.72   0
 -11   2   2  145.79    5.09   0
  11  -2   2  158.50    5.41   0
 -11   2   2  162.30    5.05   0
 -11  -2   2  152.72    5.46   0
  11   2  -2  154.29    5.52   0
 -11   2  -2  149.41    4.61   0
 -11  -2  -2  156.35    8.69   0
 -11  -2  -2  145.94    9.12   0
 -12   2   2   20.63    3.89   0
  12  -2   2   19.75    3.19   0
 -12   2   2   21.62    3.72   0
 -12  -2   2   17.82    3.06   0
 -12  -2  -2   20.71    5.51   0
 -12  -2  -2   18.82    5.45   0
 -12   2  -2   21.56    3.22   0
  12   2  -2   18.85    3.24   0
 -13   2   2   31.97    4.24   0
 -13  -2   2   28.89    4.52   0
 -13   2   2   33.63    3.95   0
  13  -2   2   37.09    3.05   0
 -13  -2  -2   31.46    4.78   0
 -13  -2  -2   27.30    5.62   0
  13   2  -2   25.52    4.43   0
 -13   2  -2   32.62    3.12   0
 -14   2   2   40.96    3.25   0
 -14  -2   2   40.99    4.49   0
 -14   2   2   50.82    4.09   0
  14  -2   2   44.55    4.30   0
  14   2  -2   43.45    4.60   0
 -14  -2  -2   39.41    5.11   0
 -14  -2  -2   47.47    5.92   0
 -14   2  -2   44.66    4.25   0
 -15   2   2   44.91    4.40   0
  15  -2   2   47.00    4.66   0
 -15   2   2   36.31    3.20   0
 -15  -2   2   40.10    4.64   0
 -15  -2  -2   36.59    5.95   0
 -15   2  -2   37.50    4.42   0
 -15  -2  -2   41.21    5.04   0
 -16   2   2   10.33    3.01   0
 -16  -2   2    7.74    4.32   0
 -16   2   2    7.78    4.07   0
 -16  -2  -2    8.48    4.16   0
 -16  -2  -2    8.18    4.38   0
 -16   2  -2    7.53    2.99   0
 -17   2   2   56.77    3.59   0
 -17  -2   2   60.86    4.85   0
 -17   2   2   51.60    4.60   0
 -17  -2  -2   60.02    6.16   0
 -17  -2  -2   53.17    6.05   0
 -17   2  -2   54.71    3.72   0
 -18   2   2    8.51    4.34   0
 -18  -2   2    6.20    3.45   0
 -18   2   2    6.61    3.31   0
 -18  -2  -2   10.27    4.59   0
 -18  -2  -2    7.51    4.62   0
 -18   2  -2    9.06    4.69   0
 -19  -2   2   17.49    3.63   0
 -19   2   2   16.64    3.17   0
 -19   2   2   19.17    4.48   0
 -19  -2  -2   14.60    4.99   0
 -19  -2  -2   17.79    4.97   0
 -19   2  -2   18.62    4.83   0
 -20  -2   2   -1.70    4.45   0
 -20   2   2    0.19    4.39   0
 -20  -2   2    0.71    4.72   0
 -20   2   2    1.74    3.19   0
 -20  -2  -2    2.06    4.40   0
 -20   2  -2    0.52    4.50   0
 -20  -2  -2    1.09    4.50   0
 -21   2   2   -0.20    3.11   0
 -21  -2   2    1.41    3.19   0
 -21   2   2   -1.80    4.22   0
 -21  -2   2   -0.57    3.35   0
 -21  -2  -2    2.96    5.67   0
 -21   2  -2    2.80    4.68   0
 -21   2  -2    0.28    3.34   0
 -21  -2  -2    1.37    4.41   0
 -22  -2   2   -1.31    3.40   0
 -22   2   2    1.82    3.38   0
 -22  -2   2    2.81    4.95   0
 -22   2   2    2.28    4.75   0
 -22   2  -2    0.16    5.11   0
 -22  -2  -2    1.77    4.75   0
 -22   2  -2    3.35    5.00   0
 -22  -2  -2    3.21    4.97   0
 -23   2   2   -0.54    5.05   0
 -23  -2   2    0.98    3.31   0
 -23  -2   2    0.54    5.29   0
 -23   2   2    1.85    3.45   0
 -23   2  -2    4.01    5.12   0
 -23   2  -2    3.00    5.23   0
 -23  -2  -2    0.76    4.72   0
 -23  -2  -2    1.02    5.04   0
 -24  -2   2    0.12    5.21   0
 -24  -2   2    3.12    3.85   0
 -24   2   2    1.56    3.77   0
 -24   2   2    1.66    3.63   0
 -24  -2  -2    3.30    6.19   0
 -24   2  -2    0.51    5.28   0
 -24   2  -2    2.15    3.62   0
 -24  -2  -2    2.95    5.99   0
 -25   2   2    2.35    5.26   0
 -25  -2   2    4.05    3.84   0
 -25   2   2   -0.13    3.41   0
 -25  -2   2    0.68    5.49   0
 -25  -2  -2    0.18    5.34   0
 -25   2  -2    2.08    5.83   0
 -25   2  -2    2.59    5.30   0
 -25  -2  -2    0.88    5.27   0
 -26  -2   2   -4.00    6.18   0
 -26   2   2    0.03    5.68   0
 -26   2   2    2.77    3.88   0
 -26  -2   2   -0.76    4.16   0
 -26   2  -2   -2.90    5.76   0
 -26   2  -2    4.00    5.66   0
 -26  -2  -2    2.91    6.94   0
 -26  -2  -2    0.95    5.60   0
   1   3   2 1492.64   16.10   0
  -1  -3   2 1417.78   12.23   0
   1  -3   2 1418.15   12.20   0
  -1   3   2 1484.60   14.13   0
  -1   3  -2 1517.84   12.93   0
   1   3  -2 1384.38   12.20   0
   2  -3   2 1021.92   10.45   0
  -2   3   2 1075.92   11.52   0
   2   3   2 1088.16   15.02   0
  -2  -3   2  990.46   10.42   0
  -2   3  -2 1073.01   11.01   0
   2   3  -2 1060.09   10.99   0
   3  -3   2   73.48    4.64   0
   3   3   2   69.58    5.66   0
  -3  -3   2   65.62    4.68   0
  -3   3   2   72.50    3.83   0
   3   3  -2   62.91    4.59   0
  -3   3  -2   73.00    4.66   0
  -4   3   2  189.86    5.54   0
   4  -3   2  171.57    4.76   0
   4   3   2  179.64    8.46   0
  -4  -3   2  164.17    4.80   0
   4   3  -2  162.42    4.79   0
  -4   3  -2  175.59    5.40   0
  -5   3   2   79.22    4.63   0
   5  -3   2   77.03    3.77   0
   5   3   2   74.66    8.08   0
  -5  -3   2   77.77    4.70   0
   5   3  -2   75.21    3.75   0
  -5   3  -2   84.16    4.78   0
   6  -3   2   99.30    4.85   0
  -6  -3   2   91.17    4.72   0
  -6   3   2   97.01    3.88   0
  -6   3  -2   91.46    3.88   0
   6   3  -2   88.25    3.91   0
  -7   3   2   53.04    4.22   0
   7  -3   2   49.43    3.37   0
  -7  -3   2   48.24    4.42   0
  -7   3  -2   48.12    4.28   0
   7   3  -2   46.32    3.31   0
  -8  -3   2   83.10    4.80   0
  -8   3   2   89.41    4.60   0
   8  -3   2   81.52    3.97   0
   8   3  -2   76.77    4.68   0
  -8   3  -2   88.29    4.87   0
  -9   3   2  152.03    4.17   0
   9  -3   2  149.54    5.42   0
  -9  -3   2  129.92    4.25   0
   9   3  -2  125.92    4.28   0
  -9   3  -2  129.97    4.58   0
  10  -3   2   24.34    4.40   0
 -10  -3   2   18.18    4.23   0
 -10   3   2   19.77    3.76   0
  10   3  -2   16.96    4.30   0
 -10   3  -2   23.86    4.31   0
  11  -3   2   65.06    4.60   0
 -11  -3   2   54.41    4.78   0
 -11   3   2   67.50    3.26   0
  11   3  -2   58.57    4.72   0
 -11   3  -2   66.55    4.64   0
  12  -3   2   48.00    4.61   0
 -12   3   2   52.04    4.32   0
 -12   3   2   41.58    3.35   0
 -12  -3   2   45.14    4.72   0
 -12  -3  -2   46.03    8.37   0
 -12  -3  -2   45.41    8.92   0
  12   3  -2   38.90    4.53   0
 -12   3  -2   44.17    4.61   0
 -13   3   2   61.85    3.30   0
  13  -3   2   63.48    4.64   0
 -13  -3   2   54.02    3.58   0
 -13   3   2   58.14    3.39   0
 -13  -3  -2   60.35    7.81   0
 -13  -3  -2   57.86    7.65   0
 -13   3  -2   61.56    4.74   0
  13   3  -2   54.61    3.59   0
 -14  -3   2   15.90    4.16   0
 -14   3   2   16.13    2.93   0
 -14   3   2   15.72    3.82   0
  14  -3   2   16.38    3.00   0
 -14  -3  -2   17.07    5.82   0
  14   3  -2   16.28    3.24   0
 -14   3  -2   15.17    4.12   0
 -14  -3  -2   16.92    6.56   0
  15  -3   2   63.92    4.68   0
 -15  -3   2   54.22    3.52   0
 -15   3   2   68.50    4.48   0
 -15   3   2   51.93    3.55   0
 -15  -3  -2   57.54    6.55   0
 -15  -3  -2   52.32    6.53   0
  15   3  -2   54.79    4.74   0
 -15   3  -2   53.27    3.53   0
  16  -3   2   13.18    3.35   0
 -16   3   2   12.75    3.27   0
 -16  -3   2   10.69    3.19   0
 -16   3   2   11.85    3.06   0
 -16  -3  -2   14.50    5.31   0
  16   3  -2   11.78    4.33   0
 -16  -3  -2   14.03    5.41   0
 -16   3  -2   12.13    4.23   0
 -17   3   2    4.68    3.13   0
  17  -3   2    7.62    4.61   0
 -17   3   2    5.41    3.15   0
 -17  -3   2    5.69    3.40   0
 -17  -3  -2    3.77    5.61   0
 -17  -3  -2    6.52    4.64   0
 -17   3  -2    1.37    4.56   0
 -18   3   2   32.95    4.80   0
 -18  -3   2   25.76    3.53   0
 -18   3   2   31.34    3.39   0
 -18  -3  -2   33.73    5.38   0
 -18  -3  -2   30.73    5.32   0
 -18   3  -2   36.47    4.71   0
 -19   3   2   31.07    4.77   0
 -19   3   2   38.08    4.66   0
 -19  -3   2   26.33    3.70   0
 -19  -3  -2   31.34    5.25   0
 -19  -3  -2   22.09    5.24   0
 -19   3  -2   32.03    3.69   0
 -20   3   2    4.67    4.49   0
 -20   3   2    5.50    4.40   0
 -20  -3   2    6.01    4.77   0
 -20  -3  -2    2.81    4.71   0
 -20   3  -2    1.72    3.24   0
 -20  -3  -2    2.07    4.71   0
 -21   3   2    4.84    4.78   0
 -21  -3   2    5.03    5.06   0
 -21   3   2    2.83    4.76   0
 -21  -3  -2    3.33    6.20   0
 -21   3  -2    4.44    4.76   0
 -21  -3  -2    4.27    5.91   0
 -22  -3   2    3.65    3.44   0
 -22   3   2    4.92    4.95   0
 -22  -3   2    7.31    3.49   0
 -22   3   2    6.46    4.89   0
 -22   3  -2    6.03    3.47   0
 -22  -3  -2    4.10    4.92   0
 -22  -3  -2    3.28    6.32   0
 -23  -3   2    1.30    3.59   0
 -23   3   2    2.49    3.66   0
 -23   3   2    1.01    5.06   0
 -23  -3   2    0.59    5.29   0
 -23   3  -2    2.27    5.37   0
 -23  -3  -2   -0.52    6.28   0
 -23   3  -2    2.36    5.16   0
 -23  -3  -2    1.89    6.12   0
 -24   3   2   -0.81    3.75   0
 -24   3   2    1.75    5.17   0
 -24  -3   2   -0.61    3.67   0
 -24  -3   2    6.26    5.34   0
 -24  -3  -2    2.02    6.54   0
 -24  -3  -2    0.70    6.49   0
 -24   3  -2    1.13    3.71   0
 -24   3  -2    2.31    5.63   0
 -25   3   2    2.53    4.15   0
 -25  -3   2    1.12    4.06   0
 -25   3   2    5.75    5.47   0
 -25  -3   2    2.25    3.96   0
 -25   3  -2    5.61    5.38   0
 -25  -3  -2    0.45    5.81   0
 -25   3  -2    0.33    5.74   0
 -25  -3  -2    2.60    6.77   0
   0   4   2  884.24   11.29   0
   0  -4   2  810.59    8.74   0
   0   4  -2  881.47    9.51   0
   0  -4  -2  898.46   10.57   0
   1  -4   2  100.35    4.78   0
  -1  -4   2   89.31    4.84   0
  -1   4   2   97.55    4.38   0
   1   4   2   97.38    5.46   0
  -1   4  -2   90.22    3.94   0
  -1  -4  -2   96.49    4.57   0
   1   4  -2   80.38    3.90   0
   1  -4  -2   99.38    4.27   0
  -2  -4   2  111.82    4.23   0
  -2   4   2  117.84    4.38   0
   2  -4   2  120.29    4.15   0
   2   4   2  112.44    5.02   0
  -2   4  -2  121.46    5.02   0
   2  -4  -2  134.10    4.39   0
   2   4  -2  117.49    4.22   0
  -2  -4  -2  133.87    5.98   0
   3  -4   2  132.28    4.96   0
  -3  -4   2  120.12    4.18   0
  -3   4   2  124.39    4.24   0
   3   4   2  118.86    6.10   0
   3  -4  -2  114.00    4.04   0
  -3  -4  -2  137.80    6.16   0
  -3   4  -2  125.98    5.04   0
   3   4  -2  118.40    4.20   0
  -4  -4   2   12.53    2.90   0
  -4   4   2   11.24    2.76   0
   4   4   2   11.09    4.38   0
   4  -4   2    8.39    2.68   0
  -4  -4  -2   13.33    4.34   0
   4  -4  -2   13.63    3.86   0
  -4   4  -2   11.04    2.79   0
   4   4  -2   11.99    2.84   0
   5   4   2  187.92    7.76   0
  -5   4   2  195.77    4.62   0
   5  -4   2  198.66    5.28   0
  -5  -4   2  178.80    4.63   0
  -5   4  -2  185.80    4.54   0
  -5  -4  -2  208.59    7.97   0
   5   4  -2  177.01    5.38   0
   6  -4   2   46.40    3.28   0
  -6   4   2   48.70    4.19   0
  -6  -4   2   48.10    4.25   0
   6   4   2   44.98    5.26   0
  -6   4  -2   41.98    3.08   0
   6   4  -2   45.00    4.25   0
  -6  -4  -2   47.86    6.02   0
  -7   4   2    2.12    3.80   0
   7   4   2    0.78    4.68   0
   7  -4   2    4.24    2.88   0
  -7  -4   2   -0.44    3.95   0
  -7   4  -2    1.22    2.85   0
   7   4  -2    1.46    4.01   0
  -7  -4  -2    1.59    4.60   0
  -8  -4   2  240.65    6.05   0
   8  -4   2  248.36    5.90   0
   8   4   2  216.23   14.29   0
  -8   4   2  253.14    5.05   0
  -8  -4  -2  283.20   15.38   0
  -8   4  -2  236.20    5.69   0
   8   4  -2  214.74    5.06   0
   9  -4   2   71.11    4.69   0
  -9   4   2   72.37    3.48   0
  -9  -4   2   62.45    4.60   0
  -9   4  -2   65.45    3.70   0
   9   4  -2   70.83    4.78   0
 -10   4   2   63.69    4.22   0
  10  -4   2   62.24    3.46   0
 -10  -4   2   60.79    4.74   0
  10   4  -2   55.28    3.61   0
 -10   4  -2   58.48    3.47   0
 -11   4   2   16.45    3.78   0
 -11  -4   2   13.36    3.30   0
  11  -4   2   15.70    3.13   0
  11   4  -2   13.95    4.13   0
 -11   4  -2   12.84    3.16   0
 -12  -4   2   24.21    3.25   0
  12  -4   2   25.67    4.16   0
 -12   4   2   24.48    2.82   0
  12   4  -2   19.90    4.40   0
 -12   4  -2   27.72    3.19   0
 -13  -4   2    6.48    2.89   0
  13  -4   2    9.74    2.91   0
 -13   4   2    9.73    2.78   0
  13   4  -2    3.94    4.20   0
 -13   4  -2   14.60    4.17   0
  14  -4   2   12.85    4.26   0
 -14   4   2    5.41    3.95   0
 -14  -4   2    5.41    4.25   0
 -14   4  -2    8.38    2.85   0
  14   4  -2    7.53    4.28   0
 -15   4   2   16.04    3.12   0
 -15   4   2   13.68    3.01   0
 -15  -4   2   10.84    3.37   0
  15  -4   2   15.85    3.01   0
 -15   4  -2   20.15    4.17   0
 -15  -4  -2   14.35    7.47   0
 -15  -4  -2   14.91    7.52   0
  15   4  -2   11.50    3.06   0
 -16   4   2   20.43    3.42   0
  16  -4   2   26.29    4.20   0
 -16  -4   2   28.42    4.82   0
 -16   4   2   24.55    3.25   0
 -16   4  -2   22.74    3.06   0
  16   4  -2   23.21    4.83   0
 -16  -4  -2   23.20    7.73   0
 -16  -4  -2   21.25    7.67   0
  17  -4   2   37.97    4.66   0
 -17   4   2   31.32    4.55   0
 -17   4   2   28.42    3.44   0
 -17  -4   2   27.74    3.76   0
 -17  -4  -2   29.07    7.42   0
 -17   4  -2   24.21    3.33   0
  17   4  -2   25.91    3.25   0
 -17  -4  -2   25.83    8.02   0
  18  -4   2    9.37    4.34   0
 -18   4   2   -0.09    3.09   0
 -18   4   2    2.60    2.96   0
 -18  -4   2    4.75    3.45   0
 -18  -4  -2    2.28    6.52   0
 -18  -4  -2    3.51    7.40   0
 -18   4  -2    4.52    3.08   0
 -19   4   2   -1.81    4.41   0
 -19  -4   2    2.89    3.37   0
 -19   4   2    6.76    3.08   0
 -19  -4  -2    1.75    6.58   0
 -19   4  -2    3.12    3.25   0
 -19  -4  -2    1.38    6.54   0
 -20   4   2   11.88    4.49   0
 -20  -4   2    6.35    3.50   0
 -20   4   2    8.43    4.49   0
 -20  -4  -2    4.59    7.02   0
 -20   4  -2    8.37    4.67   0
 -20  -4  -2    5.48    6.93   0
 -21  -4   2    2.36    5.06   0
 -21   4   2   -1.03    5.06   0
 -21   4   2    2.74    3.09   0
 -21  -4  -2    1.44    7.10   0
 -21   4  -2    0.63    4.86   0
 -21  -4  -2    1.13    6.97   0
 -22   4   2    2.03    3.62   0
 -22  -4   2    4.42    5.20   0
 -22   4   2    2.37    3.52   0
 -22  -4  -2    1.21    8.00   0
 -22   4  -2    2.11    3.63   0
 -22  -4  -2    1.68    7.16   0
 -23  -4   2    1.65    3.53   0
 -23   4   2    1.57    3.65   0
 -23  -4   2   -0.51    5.16   0
 -23   4   2    2.45    3.55   0
 -23  -4  -2    0.32    8.48   0
 -23   4  -2    6.10    5.24   0
 -23  -4  -2    0.96    8.19   0
 -24  -4   2    2.82    5.13   0
 -24  -4   2    0.05    5.29   0
 -24   4   2    1.10    3.59   0
 -24   4   2   -1.66    4.06   0
 -24  -4  -2    1.01    9.59   0
 -24   4  -2   -1.15    3.77   0
 -24  -4  -2    0.77    9.60   0
 -25  -4   2    0.59    5.50   0
 -25   4   2    0.66    5.37   0
 -25  -4   2   -1.82    3.92   0
 -25   4   2    4.62    5.57   0
 -25   4  -2    0.87    5.80   0
 -25   4  -2    0.18    5.63   0
   1   5   2  111.67    5.37   0
   1  -5   2  107.85    3.93   0
  -1   5   2  105.28    5.07   0
  -1  -5   2  104.16    4.84   0
  -1   5  -2  105.76    4.88   0
  -1  -5  -2  107.91    4.49   0
   1  -5  -2  120.03    5.17   0
   1   5  -2  105.94    3.95   0
  -2   5   2   88.64    4.82   0
   2  -5   2   85.81    3.63   0
  -2  -5   2   87.49    4.42   0
   2   5   2   91.59    5.29   0
   2  -5  -2   96.95    4.76   0
  -2   5  -2   90.42    3.74   0
  -2  -5  -2   97.44    5.15   0
   2   5  -2   83.82    3.58   0
   3  -5   2   59.49    3.33   0
   3   5   2   61.78    3.92   0
  -3  -5   2   33.45    3.22   0
  -3   5   2   31.16    3.14   0
   3  -5  -2   35.39    3.20   0
  -3  -5  -2   34.27    4.38   0
  -3   5  -2   41.99    3.17   0
   3   5  -2   39.16    3.99   0
  -4   5   2   34.43    3.11   0
   4  -5   2   28.65    2.99   0
   4   5   2   31.73    4.49   0
  -4  -5   2   30.95    3.15   0
   4  -5  -2   30.59    3.05   0
   4   5  -2   29.73    3.14   0
  -4   5  -2   29.67    3.18   0
  -4  -5  -2   33.98    4.33   0
  -5  -5   2   15.24    3.01   0
  -5   5   2   23.60    2.93   0
   5   5   2   17.29    4.03   0
   5  -5   2   17.63    3.03   0
   5   5  -2   19.38    4.02   0
  -5  -5  -2   18.72    4.00   0
  -5   5  -2   21.06    4.06   0
   5  -5  -2   20.03    2.86   0
  -6  -5   2   62.38    4.36   0
   6  -5   2   61.95    3.21   0
   6   5   2   55.65    4.91   0
  -6   5   2   65.11    3.33   0
  -6   5  -2   61.26    3.26   0
   6   5  -2   62.33    4.61   0
  -6  -5  -2   69.55    5.79   0
   6  -5  -2   69.68    3.40   0
  -7  -5   2   48.84    4.53   0
   7  -5   2   56.00    4.22   0
  -7   5   2   58.68    4.17   0
   7   5   2   49.67    4.94   0
  -7   5  -2   52.59    3.25   0
   7   5  -2   48.62    3.48   0
   7  -5  -2   63.91    4.06   0
  -7  -5  -2   55.03    4.93   0
   8  -5   2    5.46    2.53   0
   8   5   2    4.52    4.96   0
  -8   5   2    2.31    2.82   0
  -8  -5   2    4.61    4.20   0
  -8   5  -2    5.32    3.91   0
  -8  -5  -2    5.30    4.82   0
   8   5  -2    5.57    4.20   0
  -9  -5   2   20.15    3.24   0
   9  -5   2   22.51    3.03   0
   9   5   2   20.13    5.64   0
  -9   5   2   21.97    2.93   0
   9   5  -2   23.08    3.20   0
  -9  -5  -2   24.00    5.58   0
  -9   5  -2   26.16    3.87   0
  10   5   2   11.42    6.41   0
  10  -5   2   16.28    4.08   0
 -10   5   2   12.39    2.74   0
 -10  -5   2   16.78    4.36   0
 -10   5  -2   14.02    2.94   0
  10   5  -2   12.83    4.36   0
 -10  -5  -2   14.70    6.28   0
 -11   5   2   84.02    3.43   0
  11  -5   2   86.53    3.88   0
 -11  -5   2   83.02    3.89   0
  11   5  -2   76.21    4.98   0
 -11   5  -2   88.73    4.81   0
 -11  -5  -2   93.41    9.56   0
  12  -5   2   59.87    4.56   0
 -12  -5   2   43.48    3.53   0
 -12   5   2   55.84    3.25   0
 -12   5  -2   61.48    4.52   0
  12   5  -2   49.94    3.52   0
  13  -5   2    5.15    2.85   0
 -13   5   2   -0.87    2.71   0
 -13  -5   2    2.54    2.89   0
  13   5  -2    6.96    2.96   0
 -13   5  -2    4.05    2.85   0
  14  -5   2   46.54    3.41   0
 -14  -5   2   43.16    3.78   0
 -14   5   2   57.77    4.42   0
  14   5  -2   45.80    3.58   0
 -14   5  -2   52.81    4.60   0
 -15   5   2   13.58    2.81   0
  15  -5   2   15.08    3.15   0
 -15  -5   2   14.35    4.74   0
  15   5  -2   11.80    3.02   0
 -15   5  -2   19.25    3.06   0
 -16   5   2   22.40    3.24   0
  16  -5   2   24.65    4.20   0
 -16  -5   2   14.95    3.10   0
 -16   5  -2   18.36    3.37   0
  16   5  -2   15.31    3.60   0
 -17  -5   2    2.81    4.74   0
  17  -5   2    4.51    4.56   0
 -17   5   2    2.47    4.05   0
  17   5  -2    4.06    4.74   0
 -17   5  -2    4.10    4.43   0
  18  -5   2   55.65    5.25   0
 -18   5   2   42.10    4.82   0
 -18  -5   2   40.71    4.97   0
 -18   5   2   49.41    3.68   0
  18   5  -2   43.23    5.10   0
 -18   5  -2   48.60    4.92   0
 -19   5   2    6.21    3.33   0
 -19  -5   2    2.34    3.38   0
  19  -5   2    3.79    4.57   0
 -19   5   2    4.47    3.27   0
  19   5  -2    6.65    4.76   0
 -19   5  -2    5.82    4.63   0
 -20   5   2    2.98    3.52   0
 -20   5   2   -0.66    4.76   0
 -20  -5   2    2.14    3.57   0
 -20   5  -2    3.89    3.50   0
 -21   5   2    0.38    3.49   0
 -21   5   2    2.78    4.67   0
 -21  -5   2    4.09    4.93   0
 -21   5  -2    4.99    3.65   0
 -22   5   2    3.50    4.96   0
 -22  -5   2    1.20    5.32   0
 -22   5   2    4.17    5.00   0
 -22   5  -2    2.73    5.02   0
 -23   5   2   -2.33    5.06   0
 -23   5   2    6.12    5.22   0
 -23  -5   2   -2.00    5.43   0
 -23   5  -2    3.66    4.94   0
 -24  -5   2    3.08    3.70   0
 -24   5   2    1.80    3.81   0
 -24   5   2    0.84    3.89   0
 -24  -5   2    2.65    5.79   0
 -24   5  -2    1.46    4.09   0
   0  -6   2 1105.25    9.10   0
   0   6   2 1167.53   11.37   0
   0  -6  -2 1151.69   10.60   0
   0   6  -2 1100.35    9.85   0
  -1   6   2  630.66    8.07   0
   1   6   2  660.50    9.33   0
   1  -6   2  678.35    7.93   0
  -1  -6   2  701.96    8.13   0
   1   6  -2  636.12    7.92   0
  -1   6  -2  608.46    7.02   0
  -1  -6  -2  682.92    9.22   0
   1  -6  -2  694.02    8.20   0
   2  -6   2  113.96    4.00   0
   2   6   2  125.63    5.49   0
  -2  -6   2  119.13    4.04   0
  -2   6   2  122.69    4.40   0
   2  -6  -2  144.15    5.62   0
  -2   6  -2  134.20    5.08   0
  -2  -6  -2  141.16    5.52   0
   2   6  -2  123.56    4.85   0
  -3   6   2  105.12    4.08   0
   3   6   2   96.33    4.26   0
  -3  -6   2  102.96    4.65   0
   3  -6   2  109.83    4.80   0
   3  -6  -2  116.24    4.95   0
  -3  -6  -2  113.95    5.32   0
   3   6  -2  106.38    4.72   0
  -3   6  -2  101.64    4.76   0
  -4   6   2   10.45    2.60   0
  -4  -6   2    9.76    3.84   0
   4   6   2    8.20    3.98   0
   4  -6   2   12.07    2.81   0
  -4   6  -2   10.51    2.79   0
  -4  -6  -2   10.48    4.07   0
   4   6  -2    6.69    4.00   0
   4  -6  -2   10.81    3.74   0
  -5  -6   2  102.05    4.89   0
  -5   6   2  107.83    3.80   0
   5   6   2   97.87    5.16   0
   5  -6   2  103.56    4.51   0
  -5   6  -2  106.30    4.54   0
   5  -6  -2  109.86    3.81   0
   5   6  -2   89.58    3.83   0
  -5  -6  -2  104.35    4.42   0
  -6  -6   2   37.52    4.35   0
   6  -6   2   40.92    2.90   0
   6   6   2   39.52    4.56   0
  -6   6   2   37.81    3.12   0
   6   6  -2   38.43    3.32   0
  -6   6  -2   43.72    4.15   0
   6  -6  -2   40.67    3.02   0
  -6  -6  -2   38.47    3.64   0
  -7  -6   2    7.55    4.29   0
  -7   6   2    8.38    2.73   0
   7  -6   2    6.73    2.56   0
   7   6   2    7.84    4.04   0
  -7   6  -2    9.14    2.74   0
   7  -6  -2    8.20    2.58   0
   7   6  -2   10.11    4.29   0
  -7  -6  -2    6.76    3.95   0
  -8  -6   2    1.40    4.22   0
   8  -6   2   -0.27    3.74   0
  -8   6   2   -0.77    3.73   0
   8   6   2    3.01    4.07   0
   8   6  -2    1.66    3.02   0
   8  -6  -2    1.95    3.67   0
  -8   6  -2    3.40    2.49   0
  -8  -6  -2    3.31    4.79   0
  -9  -6   2   32.78    3.33   0
   9   6   2   29.99    5.85   0
   9  -6   2   35.84    2.97   0
  -9   6   2   34.71    3.04   0
  -9   6  -2   35.84    3.99   0
   9   6  -2   35.05    4.53   0
  -9  -6  -2   37.15    5.82   0
   9  -6  -2   35.17    3.91   0
 -10  -6   2   32.89    4.37   0
  10  -6   2   31.43    2.93   0
 -10   6   2   30.19    2.99   0
  10   6   2   25.98    5.22   0
 -10   6  -2   24.57    3.98   0
 -10  -6  -2   34.07    5.91   0
  10   6  -2   27.24    4.46   0
 -11  -6   2    3.76    4.28   0
 -11   6   2    2.23    2.81   0
  11  -6   2    2.64    3.91   0
  11   6   2    4.19    6.04   0
  11   6  -2    2.01    3.02   0
 -11  -6  -2    3.09    5.20   0
 -11   6  -2    6.09    2.65   0
  12   6   2   20.40    5.68   0
 -12   6   2   16.41    3.05   0
  12  -6   2   23.75    3.21   0
 -12  -6   2   18.78    3.20   0
  12   6  -2   20.49    3.17   0
 -12   6  -2   20.99    2.96   0
 -12  -6  -2   21.39    6.33   0
  13  -6   2    6.20    2.94   0
 -13   6   2    8.03    2.91   0
 -13  -6   2    5.01    3.19   0
 -13  -6  -2    4.92    6.81   0
 -13   6  -2    3.94    4.11   0
  13   6  -2    3.79    4.46   0
  14  -6   2   16.89    3.31   0
 -14   6   2   16.87    2.80   0
 -14  -6   2   14.57    4.76   0
  14   6  -2   15.58    4.53   0
 -14   6  -2   14.55    3.15   0
 -15   6   2    3.68    2.86   0
  15  -6   2    5.29    3.08   0
 -15  -6   2    5.37    4.59   0
  15   6  -2    4.94    4.70   0
 -15   6  -2    3.40    4.38   0
 -16   6   2    2.85    4.11   0
  16  -6   2   -0.75    3.12   0
 -16  -6   2    3.63    3.34   0
 -16   6  -2    4.30    4.23   0
  16   6  -2    2.35    4.76   0
  17  -6   2    7.99    3.32   0
 -17   6   2    5.84    3.04   0
 -17  -6   2    7.57    4.64   0
 -17   6  -2   10.09    3.13   0
  17   6  -2   11.23    4.64   0
  18  -6   2    3.81    3.18   0
 -18   6   2    1.98    3.26   0
 -18  -6   2    5.69    4.61   0
 -18   6  -2    2.85    3.08   0
  18   6  -2    1.80    3.41   0
  19  -6   2    5.01    3.27   0
 -19   6   2    7.27    4.76   0
 -19   6   2    2.95    3.38   0
 -19  -6   2    2.67    3.53   0
 -19   6  -2    2.24    3.29   0
  19   6  -2    3.72    4.96   0
 -20   6   2    4.42    3.55   0
 -20   6   2    3.20    3.40   0
 -20  -6   2    0.80    3.32   0
  20  -6   2    5.27    3.36   0
 -20   6  -2    3.32    4.88   0
  20   6  -2    7.69    5.31   0
 -21   6   2    0.12    4.98   0
 -21  -6   2    3.64    3.71   0
 -21   6   2    3.31    3.70   0
 -21   6  -2    8.58    4.87   0
 -22   6   2    0.96    5.32   0
 -22  -6   2    0.93    3.68   0
 -22   6   2   -0.03    3.62   0
 -22   6  -2    5.34    5.06   0
 -23   6   2    3.75    3.66   0
 -23  -6   2    1.41    5.18   0
 -23   6   2   -3.52    5.38   0
 -23   6  -2    2.46    3.60   0
   1   7   2   25.32    3.23   0
  -1  -7   2   25.75    2.90   0
   1  -7   2   27.36    2.98   0
  -1   7   2   26.23    3.23   0
   1   7  -2   25.08    2.82   0
  -1  -7  -2   27.41    4.51   0
  -1   7  -2   23.47    3.00   0
   1  -7  -2   25.38    3.15   0
  -2  -7   2   56.88    3.44   0
   2   7   2   59.02    4.78   0
   2  -7   2   54.77    4.27   0
  -2   7   2   55.34    3.49   0
   2  -7  -2   58.13    3.55   0
  -2   7  -2   54.82    3.08   0
  -2  -7  -2   62.58    4.58   0
   2   7  -2   51.13    4.51   0
  -3   7   2  145.81    5.29   0
   3  -7   2  148.50    4.85   0
   3   7   2  137.87    4.60   0
  -3  -7   2  137.73    4.17   0
  -3   7  -2  137.82    4.00   0
  -3  -7  -2  167.09    5.39   0
   3  -7  -2  158.71    4.40   0
   3   7  -2  143.20    4.27   0
  -4  -7   2    5.83    2.85   0
   4   7   2    8.20    2.74   0
  -4   7   2    7.28    2.91   0
   4  -7   2    9.58    3.67   0
  -4  -7  -2    9.66    3.90   0
   4  -7  -2    6.91    2.72   0
  -4   7  -2    7.47    2.70   0
   4   7  -2    4.72    2.89   0
  -5   7   2   18.61    3.05   0
   5  -7   2   14.70    2.85   0
  -5  -7   2   16.38    2.97   0
   5   7   2   16.71    3.98   0
  -5  -7  -2   20.18    3.84   0
  -5   7  -2   15.71    2.75   0
   5  -7  -2   11.29    3.84   0
   5   7  -2   17.13    2.99   0
   6   7   2   45.32    3.70   0
  -6  -7   2   55.86    4.69   0
  -6   7   2   56.78    3.16   0
   6  -7   2   55.57    3.15   0
   6   7  -2   46.49    3.33   0
  -6   7  -2   42.02    3.04   0
   6  -7  -2   58.85    4.11   0
  -6  -7  -2   56.94    4.59   0
  -7  -7   2   13.80    4.25   0
  -7   7   2   15.74    2.81   0
   7  -7   2   14.29    2.72   0
   7   7   2   12.92    4.23   0
  -7  -7  -2   17.28    4.14   0
   7   7  -2   13.53    3.15   0
  -7   7  -2   16.94    3.95   0
   7  -7  -2   13.49    3.96   0
   8  -7   2    1.14    2.70   0
  -8   7   2   -3.27    3.73   0
  -8  -7   2    2.52    2.91   0
   8   7   2   -1.33    4.08   0
  -8  -7  -2    1.23    3.93   0
   8  -7  -2    0.06    2.72   0
   8   7  -2    1.70    4.26   0
  -8   7  -2    2.35    2.65   0
   9   7   2    1.79    4.13   0
  -9  -7   2    0.05    4.20   0
   9  -7   2    2.78    3.89   0
  -9   7   2   -0.33    2.76   0
  -9  -7  -2    2.09    4.02   0
   9  -7  -2    1.09    2.73   0
  -9   7  -2    4.35    2.94   0
   9   7  -2    1.02    4.19   0
 -10   7   2   44.15    4.27   0
 -10  -7   2   37.42    4.42   0
  10   7   2   33.58    4.90   0
  10  -7   2   47.03    4.31   0
 -10   7  -2   34.34    3.07   0
  10   7  -2   38.91    4.50   0
  10  -7  -2   39.18    3.15   0
 -10  -7  -2   39.87    4.96   0
 -11  -7   2    1.45    3.04   0
 -11   7   2    2.92    4.13   0
  11   7   2    0.25    5.01   0
  11  -7   2    4.94    3.99   0
 -11   7  -2    1.03    4.10   0
  11   7  -2    0.65    3.10   0
 -11  -7  -2    0.95    3.87   0
  11  -7  -2    1.42    2.83   0
 -12   7   2    2.22    3.09   0
 -12  -7   2    3.67    3.02   0
  12   7   2    2.18    5.31   0
  12  -7   2    6.66    4.18   0
  12   7  -2    4.79    2.90   0
 -12   7  -2    4.02    4.07   0
 -12  -7  -2    2.76    5.30   0
 -13   7   2    3.42    2.94   0
 -13  -7   2    3.64    2.78   0
  13   7   2    1.99    5.77   0
  13  -7   2    6.62    4.23   0
 -13  -7  -2    2.68    5.46   0
  13   7  -2    2.65    3.20   0
 -13   7  -2    2.38    2.91   0
 -14  -7   2    4.31    3.17   0
  14  -7   2    4.44    4.21   0
 -14   7   2   -1.03    3.00   0
  14   7  -2    1.98    4.54   0
 -14  -7  -2    1.55    6.38   0
 -14   7  -2   -1.71    4.24   0
 -15  -7   2    6.80    4.69   0
 -15   7   2    3.18    4.23   0
  15  -7   2    6.88    4.31   0
 -15  -7  -2    6.23    9.18   0
  15   7  -2    4.58    4.76   0
 -15   7  -2    5.27    3.09   0
 -16  -7   2    1.04    3.20   0
 -16   7   2    5.36    4.36   0
  16  -7   2    4.92    3.25   0
  16   7  -2    7.89    4.73   0
 -16   7  -2   -0.21    3.13   0
 -17  -7   2   11.41    4.54   0
 -17   7   2   15.84    3.24   0
  17  -7   2   11.55    3.11   0
  17   7  -2   13.04    4.97   0
 -17   7  -2   13.96    3.58   0
 -18   7   2    5.67    3.08   0
  18  -7   2    5.72    3.21   0
 -18  -7   2    7.74    3.59   0
 -18   7  -2    4.21    4.79   0
  18   7  -2    5.17    3.60   0
 -19  -7   2    1.22    3.58   0
 -19   7   2   -0.58    4.76   0
  19  -7   2    2.04    3.24   0
  19   7  -2    1.21    3.50   0
 -19   7  -2    1.79    4.82   0
 -20   7   2    1.71    3.48   0
 -20  -7   2   -2.10    5.21   0
  20  -7   2    2.46    4.89   0
  20   7  -2    2.19    5.11   0
 -20   7  -2   -2.23    3.48   0
 -21  -7   2    0.77    5.24   0
  21  -7   2   -3.92    5.13   0
 -21   7   2   -5.87    5.30   0
 -21   7   2    0.86    3.55   0
 -21   7  -2    0.90    3.59   0
  21   7  -2    5.77    5.57   0
 -22  -7   2   -0.87    5.67   0
 -22   7   2    3.66    3.84   0
 -22   7   2    3.95    3.70   0
 -22   7  -2    0.91    3.88   0
   0   8   2   42.07    3.38   0
   0  -8   2   39.05    2.90   0
   0   8  -2   41.95    4.14   0
   0  -8  -2   44.41    3.46   0
   1   8   2   31.25    4.34   0
  -1  -8   2   32.52    2.99   0
  -1   8   2   35.71    3.26   0
   1  -8   2   35.18    3.03   0
   1   8  -2   34.81    4.06   0
   1  -8  -2   34.25    3.27   0
  -1  -8  -2   37.61    3.41   0
  -1   8  -2   31.44    4.13   0
   2  -8   2   -2.13    3.71   0
   2   8   2    2.04    4.02   0
  -2  -8   2   -2.04    3.78   0
  -2   8   2    1.74    2.91   0
  -2   8  -2    3.55    3.79   0
  -2  -8  -2    2.34    3.77   0
   2  -8  -2    2.81    2.91   0
   2   8  -2   -0.38    2.66   0
  -3  -8   2   20.39    3.84   0
   3   8   2   15.22    4.25   0
  -3   8   2   14.71    4.07   0
   3  -8   2   15.35    3.99   0
   3   8  -2   17.61    4.16   0
  -3   8  -2   14.03    3.91   0
   3  -8  -2   13.41    4.15   0
  -3  -8  -2   17.76    4.27   0
   4  -8   2    1.86    3.79   0
   4   8   2   -0.52    2.80   0
  -4  -8   2   -1.55    2.67   0
  -4   8   2   -1.42    2.65   0
   4  -8  -2    3.36    3.92   0
  -4  -8  -2   -0.05    4.04   0
  -4   8  -2    0.04    2.69   0
   4   8  -2   -0.19    2.85   0
  -5  -8   2   58.90    3.50   0
   5   8   2   58.44    3.77   0
   5  -8   2   74.98    4.44   0
  -5   8   2   63.43    3.45   0
  -5   8  -2   64.31    4.39   0
   5  -8  -2   73.87    4.43   0
   5   8  -2   57.73    3.51   0
  -5  -8  -2   70.62    4.63   0
  -6   8   2   19.74    2.91   0
  -6  -8   2   25.12    4.13   0
   6  -8   2   23.42    3.03   0
   6   8   2   19.56    4.47   0
  -6   8  -2   17.69    3.00   0
   6  -8  -2   29.40    4.00   0
   6   8  -2   21.16    4.51   0
  -6  -8  -2   24.17    4.33   0
  -7   8   2   18.95    3.06   0
   7  -8   2   22.15    3.06   0
  -7  -8   2   23.34    3.15   0
   7   8   2   21.41    4.36   0
   7  -8  -2   18.55    4.08   0
   7   8  -2   18.49    4.39   0
  -7  -8  -2   24.31    4.44   0
  -7   8  -2   22.99    4.20   0
  -8  -8   2   21.02    3.10   0
   8  -8   2   24.91    3.08   0
   8   8   2   22.95    4.33   0
  -8   8   2   19.69    3.06   0
   8   8  -2   19.43    4.31   0
  -8   8  -2   20.60    4.29   0
  -8  -8  -2   22.53    4.41   0
   8  -8  -2   26.42    2.98   0
  -9   8   2    6.44    4.00   0
   9  -8   2    4.43    2.96   0
   9   8   2    5.25    4.13   0
  -9  -8   2    6.76    4.15   0
   9  -8  -2   12.10    2.89   0
   9   8  -2   11.65    4.22   0
  -9  -8  -2   10.04    4.09   0
  -9   8  -2   11.31    4.11   0
 -10   8   2   -1.42    2.88   0
  10   8   2    2.57    4.02   0
  10  -8   2    1.98    2.91   0
 -10  -8   2    3.83    4.13   0
 -10   8  -2    5.22    3.81   0
  10  -8  -2    5.71    2.73   0
 -10  -8  -2    4.12    3.93   0
  10   8  -2    0.36    4.15   0
 -11   8   2    3.74    2.87   0
  11  -8   2    3.74    3.08   0
  11   8   2    2.58    4.45   0
 -11  -8   2    6.91    4.29   0
  11  -8  -2    3.68    2.91   0
 -11   8  -2    5.47    3.10   0
  11   8  -2   -0.46    4.26   0
 -11  -8  -2    1.66    4.47   0
  12   8   2    6.72    4.98   0
 -12   8   2    8.84    4.04   0
 -12  -8   2    8.42    4.58   0
  12  -8   2   15.51    4.10   0
 -12   8  -2   10.19    2.72   0
  12   8  -2   10.23    4.60   0
  12  -8  -2    4.61    2.96   0
 -12  -8  -2    8.07    4.69   0
 -13   8   2    0.59    4.21   0
 -13  -8   2    5.43    4.78   0
  13   8   2    2.24    4.68   0
  13  -8   2    1.64    4.22   0
 -13   8  -2    6.98    4.24   0
  13   8  -2    4.07    4.61   0
 -13  -8  -2    2.95    5.50   0
 -14   8   2    6.58    4.41   0
  14   8   2    1.91    5.66   0
 -14  -8   2    4.52    4.64   0
  14  -8   2    2.50    3.12   0
 -14   8  -2    1.72    3.08   0
  14   8  -2    1.46    4.69   0
 -14  -8  -2    1.63    5.63   0
 -15  -8   2   11.92    3.43   0
  15  -8   2   14.11    3.31   0
 -15   8   2   16.22    4.42   0
 -15  -8  -2   13.62    7.07   0
 -15   8  -2   16.32    3.41   0
  15   8  -2   11.65    4.85   0
 -16   8   2    7.25    4.40   0
  16  -8   2    7.68    3.31   0
 -16  -8   2    7.22    4.94   0
 -16   8  -2   10.52    4.83   0
  16   8  -2    5.35    5.14   0
 -17   8   2    7.74    4.55   0
 -17  -8   2    0.73    3.71   0
  17  -8   2    5.83    4.65   0
 -17   8  -2    5.13    4.77   0
  17   8  -2    3.71    4.87   0
  18  -8   2    3.38    4.72   0
 -18  -8   2    0.70    5.00   0
 -18   8   2    2.62    3.33   0
  18   8  -2   -0.91    5.34   0
 -18   8  -2   -0.06    3.50   0
  19  -8   2    1.53    3.65   0
 -19  -8   2    3.01    5.25   0
 -19   8   2    4.79    3.68   0
 -19   8  -2    3.87    3.61   0
  19   8  -2    3.52    5.23   0
 -20   8   2    4.50    4.90   0
 -20  -8   2    4.25    4.97   0
  20  -8   2    3.85    3.60   0
 -20   8  -2    0.45    5.28   0
  20   8  -2    1.26    5.42   0
 -21  -8   2    0.88    5.24   0
 -21   8   2    2.42    3.66   0
  21  -8   2    0.59    5.33   0
  21   8  -2    1.97    5.78   0
 -21   8  -2    1.78    5.45   0
  -1   9   2    6.97    2.97   0
   1  -9   2    4.64    2.85   0
   1   9   2    7.30    4.16   0
  -1  -9   2    6.56    2.88   0
   1   9  -2    5.42    2.96   0
  -1   9  -2    7.65    2.86   0
   1  -9  -2    3.23    3.04   0
  -1  -9  -2    6.10    4.15   0
   2   9   2   24.05    3.19   0
  -2   9   2   26.80    4.30   0
  -2  -9   2   19.10    4.28   0
   2  -9   2   22.92    2.92   0
  -2   9  -2   24.16    3.20   0
   2  -9  -2   24.40    3.13   0
  -2  -9  -2   22.95    4.55   0
   2   9  -2   24.10    3.18   0
   3  -9   2   -1.07    3.91   0
   3   9   2    3.41    3.16   0
  -3  -9   2    3.73    2.95   0
  -3   9   2    3.03    2.92   0
  -3  -9  -2    1.65    4.39   0
   3  -9  -2    4.30    2.91   0
   3   9  -2    3.46    4.12   0
  -3   9  -2    1.98    3.99   0
   4  -9   2   27.57    3.21   0
   4   9   2   25.48    3.47   0
  -4  -9   2   32.50    4.43   0
  -4   9   2   20.57    4.28   0
  -4  -9  -2   25.87    3.28   0
  -4   9  -2   23.55    3.18   0
   4   9  -2   28.13    4.42   0
   4  -9  -2   23.71    3.22   0
   5   9   2   10.31    4.34   0
  -5   9   2   10.85    3.11   0
   5  -9   2    8.96    2.83   0
  -5  -9   2    9.46    3.01   0
  -5   9  -2    8.25    4.08   0
  -5  -9  -2   10.63    4.31   0
   5  -9  -2   11.05    3.10   0
   5   9  -2    8.98    3.13   0
   6   9   2   18.20    4.81   0
   6  -9   2   18.94    4.20   0
  -6  -9   2   19.69    4.43   0
  -6   9   2   17.52    3.16   0
   6  -9  -2   16.72    3.06   0
  -6   9  -2   16.04    3.00   0
   6   9  -2   18.51    3.15   0
  -6  -9  -2   25.28    4.68   0
  -7  -9   2   21.06    4.26   0
   7  -9   2   23.86    4.20   0
  -7   9   2   19.42    3.16   0
   7   9   2   16.57    4.52   0
   7  -9  -2   23.94    3.22   0
  -7   9  -2   19.75    3.13   0
   7   9  -2   19.53    4.46   0
  -7  -9  -2   21.77    3.33   0
  -8   9   2    7.51    4.07   0
   8  -9   2    6.05    2.81   0
  -8  -9   2    4.84    2.97   0
   8   9   2    4.22    4.26   0
   8  -9  -2    5.44    2.86   0
   8   9  -2    7.86    2.98   0
  -8   9  -2    5.76    2.97   0
  -8  -9  -2    4.27    4.09   0
   9   9   2    2.97    4.41   0
  -9  -9   2    5.36    3.12   0
  -9   9   2    3.77    2.73   0
   9  -9   2    6.42    2.89   0
  -9   9  -2    5.23    2.73   0
   9  -9  -2    8.25    3.12   0
   9   9  -2    1.83    2.93   0
  -9  -9  -2    5.10    4.27   0
  10   9   2   10.37    4.60   0
 -10   9   2   18.72    4.18   0
  10  -9   2   10.85    4.28   0
 -10  -9   2    8.00    3.20   0
 -10   9  -2   10.89    2.79   0
  10   9  -2   10.41    3.43   0
  10  -9  -2   14.72    4.28   0
 -10  -9  -2   11.02    4.57   0
 -11   9   2    5.15    2.90   0
 -11  -9   2   10.07    3.41   0
  11  -9   2    8.06    2.98   0
  11   9   2    6.09    4.80   0
 -11   9  -2    9.71    4.31   0
  11  -9  -2   14.83    4.29   0
  11   9  -2    7.35    3.33   0
 -11  -9  -2   12.27    4.75   0
  12   9   2    7.37    4.70   0
 -12   9   2    8.23    4.51   0
 -12  -9   2    8.45    3.48   0
  12  -9   2    5.69    3.25   0
  12  -9  -2   11.82    4.49   0
 -12   9  -2    7.75    3.20   0
 -12  -9  -2    9.11    4.66   0
  12   9  -2    5.42    4.75   0
  13  -9   2    6.76    4.47   0
 -13   9   2    7.42    4.40   0
 -13  -9   2    4.02    4.91   0
  13   9   2    2.91    4.75   0
 -13   9  -2    3.43    3.17   0
  13   9  -2    2.22    4.93   0
 -13  -9  -2    5.92    5.56   0
 -14   9   2    7.09    4.45   0
  14  -9   2    4.84    3.43   0
 -14  -9   2    3.93    4.72   0
  14   9   2    3.84    6.07   0
 -14   9  -2    3.05    3.11   0
  14   9  -2    2.59    4.83   0
 -14  -9  -2    4.71    5.96   0
 -15   9   2    3.03    3.19   0
  15   9   2    1.09    7.24   0
 -15  -9   2    0.60    3.48   0
  15  -9   2    3.15    3.38   0
  15   9  -2    5.66    5.22   0
 -15  -9  -2    1.18    6.08   0
 -15   9  -2    2.16    4.85   0
 -16   9   2    1.80    3.24   0
  16  -9   2    0.64    4.70   0
 -16  -9   2    3.76    5.27   0
  16   9  -2    3.40    5.21   0
 -16   9  -2    1.57    3.47   0
 -16  -9  -2    3.13    7.92   0
 -17   9   2    2.36    4.84   0
  17  -9   2   10.91    4.91   0
 -17  -9   2    2.57    3.41   0
  17   9  -2    4.69    5.43   0
 -17   9  -2    4.22    3.65   0
 -18   9   2    5.31    5.04   0
  18  -9   2   -1.45    3.62   0
 -18  -9   2    6.26    5.18   0
 -18   9  -2    0.94    3.77   0
  18   9  -2    1.60    5.44   0
 -19  -9   2    3.01    5.10   0
 -19   9   2    4.00    5.18   0
  19  -9   2    4.74    5.47   0
  19   9  -2   -2.28    5.84   0
 -19   9  -2    1.17    3.70   0
 -20   9   2   -0.12    3.82   0
  20  -9   2    2.03    4.03   0
 -20  -9   2    2.79    5.55   0
 -20   9  -2    1.82    4.02   0
  20   9  -2    0.68    5.88   0
   0  10   2    4.21    3.20   0
   0 -10   2   10.08    3.07   0
   0  10  -2   14.69    4.32   0
   0 -10  -2    8.11    4.16   0
   1 -10   2    7.96    4.34   0
   1  10   2    1.64    2.93   0
  -1  10   2    1.79    3.07   0
  -1 -10   2   -1.84    4.30   0
  -1  10  -2   -3.18    4.47   0
   1  10  -2   -2.98    4.38   0
   1 -10  -2    1.31    4.43   0
  -1 -10  -2   -3.18    3.81   0
   2 -10   2    9.96    2.73   0
   2  10   2    9.54    4.50   0
  -2  10   2   12.17    4.31   0
  -2 -10   2    6.67    3.12   0
   2 -10  -2    9.47    2.97   0
  -2 -10  -2   10.84    3.48   0
   2  10  -2   10.01    4.41   0
  -2  10  -2    6.07    3.16   0
   3  10   2    4.41    3.04   0
  -3  10   2    6.10    3.20   0
  -3 -10   2    6.39    3.07   0
   3 -10   2    9.17    4.17   0
  -3 -10  -2    7.78    4.29   0
  -3  10  -2    0.70    4.12   0
   3 -10  -2    5.25    3.11   0
   3  10  -2    7.00    4.48   0
   4  10   2   -0.27    3.31   0
   4 -10   2    1.12    2.67   0
  -4  10   2    1.78    4.39   0
  -4 -10   2    2.44    4.45   0
  -4  10  -2   -0.71    2.71   0
  -4 -10  -2    0.30    4.44   0
   4 -10  -2    2.95    3.01   0
   4  10  -2    3.79    4.28   0
  -5  10   2    9.27    4.62   0
   5 -10   2    9.26    4.07   0
  -5 -10   2   10.56    4.39   0
   5  10   2    9.59    4.60   0
  -5 -10  -2    9.34    3.37   0
   5  10  -2    6.77    3.02   0
  -5  10  -2    8.95    2.81   0
   5 -10  -2   12.46    3.24   0
   6  10   2    2.22    4.63   0
  -6 -10   2    3.77    3.06   0
   6 -10   2    7.51    3.15   0
  -6  10   2    8.78    4.33   0
  -6 -10  -2    4.10    4.70   0
   6 -10  -2    4.62    2.99   0
   6  10  -2    6.33    4.43   0
  -6  10  -2    5.17    4.11   0
   7 -10   2    6.28    4.33   0
  -7 -10   2    0.73    3.22   0
  -7  10   2    6.60    4.21   0
   7  10   2    7.43    4.37   0
   7  10  -2    4.39    3.27   0
   7 -10  -2    4.53    2.90   0
  -7  10  -2    6.41    4.33   0
  -7 -10  -2    2.70    3.05   0
   8 -10   2    7.71    3.27   0
  -8  10   2    6.44    4.23   0
  -8 -10   2    3.10    3.29   0
   8  10   2    1.05    4.47   0
   8 -10  -2    3.97    2.86   0
  -8  10  -2    2.32    4.38   0
   8  10  -2    0.61    4.49   0
  -8 -10  -2    3.95    4.49   0
  -9 -10   2    4.53    3.39   0
  -9  10   2    8.30    3.10   0
   9 -10   2    4.64    3.15   0
   9  10   2    1.81    4.64   0
  -9  10  -2    4.69    4.48   0
   9  10  -2    3.15    3.57   0
   9 -10  -2    3.21    3.15   0
  -9 -10  -2    1.06    4.54   0
  10  10   2    4.93    4.97   0
  10 -10   2    5.57    3.15   0
 -10 -10   2    8.07    3.33   0
 -10  10   2   11.11    4.57   0
  10 -10  -2    7.51    3.07   0
 -10  10  -2    9.21    3.15   0
  10  10  -2    8.97    3.57   0
 -10 -10  -2    9.76    4.59   0
 -11 -10   2    1.49    3.30   0
  11 -10   2   -0.21    3.09   0
  11  10   2    2.82    4.45   0
 -11  10   2   -0.59    3.04   0
 -11  10  -2    2.89    3.09   0
  11  10  -2    2.95    4.70   0
  11 -10  -2    1.37    3.01   0
 -11 -10  -2    2.23    4.49   0
  12 -10   2   -1.74    4.38   0
 -12 -10   2    3.29    4.72   0
 -12  10   2   -0.37    4.48   0
  12  10   2    0.47    4.75   0
 -12 -10  -2    2.27    5.40   0
 -12  10  -2   -2.23    4.46   0
  12 -10  -2    2.02    3.25   0
  12  10  -2    0.22    5.03   0
  13 -10   2    2.94    3.21   0
 -13 -10   2    7.86    5.03   0
  13  10   2    3.47    6.39   0
 -13  10   2    4.58    4.59   0
 -13 -10  -2    2.32    4.91   0
 -13  10  -2   -0.35    3.16   0
  13  10  -2    1.10    3.74   0
  13 -10  -2    2.02    3.37   0
  14 -10   2    2.38    4.82   0
  14  10   2    1.75    4.95   0
 -14 -10   2    0.80    3.69   0
 -14  10   2    3.68    3.50   0
 -14  10  -2    5.73    4.75   0
  14  10  -2   -0.90    3.77   0
 -14 -10  -2    0.19    4.75   0
  15  10   2   -0.63    6.40   0
 -15 -10   2    2.11    5.21   0
  15 -10   2    0.13    3.50   0
 -15  10   2    4.66    3.33   0
  15  10  -2    0.84    3.73   0
 -15 -10  -2   -0.01    6.11   0
 -15  10  -2    0.87    3.41   0
  16  10   2    1.30    8.02   0
 -16 -10   2    3.51    3.67   0
  16 -10   2    5.84    3.42   0
 -16  10   2    4.82    3.68   0
  16  10  -2    5.31    3.75   0
 -16  10  -2    1.44    3.51   0
 -16 -10  -2    3.33    6.47   0
 -17 -10   2    1.85    3.71   0
  17 -10   2    1.89    3.63   0
 -17  10   2    4.67    3.48   0
  17  10  -2    2.07    3.68   0
 -17  10  -2   -1.97    5.18   0
 -18 -10   2    4.59    5.51   0
  18 -10   2    3.97    3.87   0
 -18  10   2    3.78    3.63   0
  18  10  -2    2.16    5.89   0
 -18  10  -2    3.86    5.47   0
   1 -11   2    4.31    4.30   0
  -1  11   2    2.72    3.30   0
   1  11   2   -2.54    4.67   0
  -1 -11   2    1.48    3.07   0
  -1  11  -2    3.90    4.49   0
  -1 -11  -2    1.82    4.43   0
   1 -11  -2    3.01    3.42   0
   1  11  -2   -1.41    3.13   0
   2 -11   2    4.14    3.06   0
  -2  11   2    1.14    3.09   0
   2  11   2    3.54    3.28   0
  -2 -11   2    2.96    3.23   0
  -2  11  -2    6.19    3.14   0
  -2 -11  -2    5.20    3.31   0
   2 -11  -2    2.42    4.43   0
   2  11  -2    3.29    3.16   0
   3  11   2    1.06    4.62   0
  -3  11   2    2.79    2.98   0
   3 -11   2    1.89    4.37   0
  -3 -11   2    2.14    4.34   0
  -3 -11  -2    2.21    3.41   0
   3 -11  -2   -0.48    4.28   0
  -3  11  -2    0.90    4.34   0
   3  11  -2    2.48    3.16   0
  -4  11   2    2.50    4.30   0
   4 -11   2    2.07    4.31   0
   4  11   2   -0.18    3.14   0
  -4 -11   2    1.12    4.44   0
   4 -11  -2   -2.77    4.55   0
  -4  11  -2   -0.43    4.25   0
  -4 -11  -2    3.41    4.58   0
   4  11  -2    1.46    3.01   0
  -5 -11   2    0.62    4.36   0
   5  11   2    0.81    3.35   0
  -5  11   2    5.20    3.37   0
   5 -11   2    1.05    3.13   0
  -5  11  -2   -0.21    3.16   0
   5  11  -2    4.85    3.10   0
  -5 -11  -2    4.53    3.49   0
   5 -11  -2    1.58    3.20   0
   6  11   2    6.20    3.55   0
  -6  11   2    4.89    3.24   0
   6 -11   2    8.18    4.39   0
  -6 -11   2    6.83    4.41   0
  -6 -11  -2    5.74    4.48   0
  -6  11  -2    7.77    3.16   0
   6 -11  -2   -0.42    3.41   0
   6  11  -2    4.55    4.75   0
   7 -11   2    2.09    3.15   0
  -7  11   2   10.46    4.67   0
  -7 -11   2    4.97    4.60   0
   7  11   2    2.98    4.62   0
  -7 -11  -2    8.80    4.54   0
   7 -11  -2    6.27    3.38   0
   7  11  -2    1.64    4.40   0
  -7  11  -2    2.42    3.04   0
   8 -11   2    0.98    4.39   0
  -8 -11   2    0.90    4.45   0
  -8  11   2   -2.13    4.57   0
   8  11   2    1.44    3.48   0
  -8  11  -2   -1.26    3.12   0
   8  11  -2    0.47    3.63   0
   8 -11  -2   -1.26    3.18   0
  -8 -11  -2    0.56    4.65   0
   9  11   2    1.89    4.86   0
  -9 -11   2    0.20    4.73   0
   9 -11   2    3.33    3.11   0
  -9  11   2    0.53    3.31   0
  -9 -11  -2   -1.02    3.29   0
  -9  11  -2    0.62    3.10   0
   9  11  -2   -2.94    5.04   0
   9 -11  -2    0.85    3.18   0
 -10 -11   2    1.40    3.47   0
  10  11   2    2.00    4.79   0
 -10  11   2    5.56    3.10   0
  10 -11   2    2.66    3.36   0
 -10 -11  -2    2.08    4.66   0
 -10  11  -2   -0.49    4.57   0
  10 -11  -2   -0.94    3.18   0
  10  11  -2    3.69    3.50   0
 -11 -11   2    5.84    3.68   0
  11  11   2    1.53    5.07   0
 -11  11   2    5.02    3.35   0
  11 -11   2    3.49    4.70   0
 -11 -11  -2    2.41    4.71   0
 -11  11  -2    0.98    4.86   0
  11  11  -2    7.68    5.10   0
  11 -11  -2    2.62    3.46   0
  12 -11   2    7.39    3.43   0
  12  11   2    2.29    5.26   0
 -12 -11   2    2.00    5.19   0
 -12  11   2    6.08    4.84   0
  12 -11  -2    7.25    3.49   0
  12  11  -2    8.30    5.00   0
 -12  11  -2    5.82    3.67   0
 -12 -11  -2    4.09    5.09   0
 -13  11   2    0.50    3.40   0
  13 -11   2    0.50    4.76   0
  13  11   2    1.07    5.29   0
 -13 -11   2   -0.76    3.77   0
 -13 -11  -2    0.03    4.92   0
 -13  11  -2   -1.13    4.68   0
  13  11  -2    4.18    3.57   0
  13 -11  -2    3.71    3.35   0
  14 -11   2   -2.52    3.39   0
 -14 -11   2    1.85    5.13   0
 -14  11   2   -2.30    3.54   0
  14  11   2    0.76    5.23   0
 -14 -11  -2    1.82    5.08   0
 -14  11  -2   -2.30    3.31   0
  14  11  -2    3.94    3.91   0
  15  11   2    0.83    7.04   0
  15 -11   2    1.76    5.06   0
 -15 -11   2    2.13    3.71   0
 -15  11   2    4.63    3.54   0
 -15 -11  -2    1.14    6.69   0
  15  11  -2   -0.49    5.35   0
 -15  11  -2   -2.02    3.67   0
  16 -11   2    1.55    3.86   0
 -16 -11   2    3.44    5.59   0
  16  11   2    1.52    7.00   0
 -16  11   2    1.76    5.22   0
 -16  11  -2   -2.10    5.49   0
  16  11  -2    2.21    5.64   0
 -16 -11  -2    1.56    6.89   0
   0  12   2    5.56    3.56   0
   0 -12   2    8.43    4.68   0
   0 -12  -2    7.55    3.28   0
   0  12  -2    5.27    3.42   0
   1  12   2    1.26    3.47   0
  -1  12   2    4.73    4.85   0
   1 -12   2    4.53    3.30   0
  -1 -12   2    0.20    4.93   0
  -1  12  -2    1.65    4.74   0
   1  12  -2    2.30    3.18   0
  -1 -12  -2    8.40    4.95   0
   1 -12  -2   -4.02    4.60   0
  -2 -12   2    0.99    4.89   0
   2 -12   2    6.22    3.40   0
  -2  12   2    4.08    3.31   0
   2  12   2    5.88    3.66   0
  -2  12  -2    3.90    3.36   0
  -2 -12  -2    6.99    4.71   0
   2 -12  -2   11.58    4.80   0
   2  12  -2   12.00    4.67   0
  -3 -12   2   -1.03    4.81   0
   3  12   2    2.19    4.86   0
   3 -12   2    0.46    3.33   0
  -3  12   2   10.31    4.72   0
  -3  12  -2    3.92    3.29   0
   3 -12  -2    0.67    3.37   0
  -3 -12  -2    0.01    4.85   0
   3  12  -2    2.65    4.58   0
  -4  12   2   -0.97    3.20   0
   4 -12   2   -1.18    4.52   0
   4  12   2   -0.37    3.54   0
  -4 -12   2   -0.28    4.49   0
  -4 -12  -2    2.44    4.90   0
  -4  12  -2    3.74    4.60   0
   4  12  -2    1.52    4.69   0
   4 -12  -2    0.64    3.38   0
   5  12   2    1.96    5.00   0
  -5  12   2   -0.83    3.41   0
   5 -12   2   -1.24    4.59   0
  -5 -12   2    1.16    4.89   0
  -5  12  -2   -4.01    4.61   0
   5 -12  -2    2.00    4.84   0
   5  12  -2    3.72    4.83   0
  -5 -12  -2    4.03    5.04   0
   6 -12   2    3.73    3.25   0
  -6  12   2    3.94    3.42   0
  -6 -12   2    7.90    4.87   0
   6  12   2    5.68    4.76   0
  -6 -12  -2    7.05    3.58   0
  -6  12  -2    5.32    4.82   0
   6 -12  -2   11.12    4.92   0
   6  12  -2    6.85    5.03   0
  -7 -12   2    2.92    4.96   0
   7 -12   2    4.24    3.44   0
  -7  12   2    2.39    3.50   0
   7  12   2    2.61    5.09   0
  -7 -12  -2    1.36    3.71   0
   7 -12  -2    7.45    4.92   0
  -7  12  -2    1.44    4.80   0
   7  12  -2    3.04    4.72   0
  -8 -12   2    3.37    3.46   0
   8  12   2    4.04    3.33   0
  -8  12   2    2.12    4.93   0
   8 -12   2    3.40    4.69   0
   8  12  -2    3.35    3.65   0
  -8  12  -2    2.86    4.98   0
  -8 -12  -2    4.99    4.82   0
   8 -12  -2    4.46    3.49   0
  -9 -12   2    0.57    3.51   0
  -9  12   2    5.50    5.00   0
   9  12   2    1.60    5.01   0
   9 -12   2   -0.18    3.44   0
  -9  12  -2    3.02    4.72   0
  -9 -12  -2    1.17    4.99   0
   9  12  -2    2.74    4.99   0
   9 -12  -2    0.92    3.59   0
 -10  12   2   -1.67    3.59   0
  10  12   2    2.36    5.08   0
 -10 -12   2    5.94    5.20   0
  10 -12   2    3.45    3.45   0
 -10 -12  -2    3.93    5.16   0
 -10  12  -2    3.39    3.47   0
  10 -12  -2    3.11    3.28   0
  10  12  -2    2.73    3.78   0
  11 -12   2    0.21    5.05   0
  11  12   2    0.26    5.51   0
 -11  12   2    1.70    5.10   0
 -11 -12   2    3.38    5.26   0
 -11  12  -2   -0.34    3.46   0
 -11 -12  -2    2.20    5.03   0
  11  12  -2    1.83    5.32   0
  11 -12  -2    1.09    3.63   0
  12 -12   2    1.42    3.38   0
  12  12   2   -1.00    5.36   0
 -12 -12   2    1.69    3.98   0
 -12  12   2    0.67    3.47   0
  12 -12  -2    1.54    3.59   0
  12  12  -2    3.38    3.69   0
 -12 -12  -2    0.31    5.19   0
 -12  12  -2    1.69    3.57   0
  13  12   2    1.72    5.49   0
  13 -12   2    2.82    5.36   0
 -13  12   2    2.23    3.47   0
 -13 -12   2    3.06    5.66   0
 -13  12  -2    3.18    3.78   0
  13  12  -2    3.44    5.65   0
 -13 -12  -2    1.62    5.50   0
  13 -12  -2    3.10    3.91   0
  14 -12   2   -4.38    3.62   0
  14  12   2    1.12    5.68   0
 -14 -12   2   -1.35    5.70   0
 -14  12   2    2.50    5.42   0
 -14  12  -2   -0.20    3.65   0
 -14 -12  -2   -1.04    5.46   0
  14  12  -2    2.01    6.03   0
  -1 -13   2    6.42    3.43   0
   1 -13   2    5.71    3.57   0
  -1  13   2    9.03    3.78   0
   1  13   2    9.00    5.19   0
  -1 -13  -2    5.52    5.17   0
   1 -13  -2    5.55    5.10   0
   1  13  -2    1.98    3.53   0
  -1  13  -2    3.24    3.57   0
   2  13   2    2.40    5.25   0
  -2  13   2    2.98    4.86   0
  -2 -13   2    4.39    3.38   0
   2 -13   2    5.47    3.54   0
  -2  13  -2   -0.72    4.92   0
  -2 -13  -2    4.20    3.50   0
   2 -13  -2    2.17    3.30   0
   2  13  -2    7.26    5.00   0
   3 -13   2    1.67    3.60   0
   3  13   2    5.66    5.39   0
  -3  13   2    1.81    3.45   0
  -3 -13   2    1.89    3.66   0
   3 -13  -2   -1.45    3.57   0
  -3  13  -2    5.56    3.63   0
  -3 -13  -2    3.34    5.51   0
   3  13  -2    3.81    3.66   0
  -4 -13   2   -0.90    3.62   0
   4  13   2    2.21    5.36   0
  -4  13   2   -0.87    3.60   0
   4 -13   2    2.01    3.53   0
  -4  13  -2   -4.15    3.49   0
   4 -13  -2   -3.61    5.00   0
  -4 -13  -2   -1.02    3.71   0
   4  13  -2   -0.18    3.60   0
  -5  13   2    6.09    5.02   0
  -5 -13   2    0.84    3.66   0
   5  13   2    4.99    5.24   0
   5 -13   2    5.96    5.13   0
  -5  13  -2    5.50    3.56   0
  -5 -13  -2    4.72    5.29   0
   5 -13  -2    5.48    5.04   0
   5  13  -2    2.78    3.51   0
  -6 -13   2    0.56    5.38   0
  -6  13   2    3.74    5.16   0
   6 -13   2    9.21    4.92   0
   6  13   2    3.13    3.82   0
   6 -13  -2   -0.46    3.57   0
  -6  13  -2    6.76    3.76   0
  -6 -13  -2    0.91    5.29   0
   6  13  -2    1.84    3.88   0
  -7  13   2   -2.31    3.62   0
   7 -13   2    0.51    4.93   0
   7  13   2    0.71    3.53   0
  -7 -13   2    0.91    4.92   0
  -7 -13  -2    2.34    5.09   0
   7 -13  -2    1.24    3.87   0
   7  13  -2    3.06    3.98   0
  -7  13  -2    3.21    3.30   0
  -8  13   2    4.36    3.67   0
   8 -13   2    1.02    3.72   0
   8  13   2    2.89    3.90   0
  -8 -13   2   -0.74    3.52   0
  -8 -13  -2    4.51    5.18   0
   8  13  -2   -1.01    3.54   0
   8 -13  -2    0.63    5.23   0
  -8  13  -2   -0.38    3.43   0
  -9  13   2    7.25    5.31   0
   9  13   2    1.48    5.34   0
   9 -13   2    3.23    3.77   0
  -9 -13   2    5.29    5.36   0
   9 -13  -2    2.92    5.25   0
  -9 -13  -2   -2.60    5.21   0
   9  13  -2    1.58    5.66   0
  -9  13  -2    3.60    3.65   0
  10 -13   2   -0.30    5.25   0
 -10  13   2    2.48    5.32   0
  10  13   2    0.85    3.96   0
 -10 -13   2   -2.54    5.76   0
 -10  13  -2   -0.47    5.27   0
 -10 -13  -2    4.58    5.62   0
  10  13  -2   -0.82    4.24   0
  10 -13  -2   -0.15    5.32   0
 -11  13   2   -2.65    3.92   0
 -11 -13   2    2.84    3.88   0
  11  13   2    1.19    3.84   0
 -11 -13  -2    0.32    3.85   0
  11  13  -2   -1.03    3.97   0
 -11  13  -2    0.25    3.84   0
   0  14   2    1.68    3.86   0
   0 -14   2   -0.16    3.62   0
   0 -14  -2    2.67    3.96   0
   0  14  -2    3.35    5.27   0
  -1 -14   2    7.34    3.92   0
   1 -14   2    1.82    3.70   0
  -1  14   2    4.86    5.60   0
   1  14   2    3.50    5.46   0
   1 -14  -2    3.55    5.16   0
  -1 -14  -2    0.80    5.59   0
   1  14  -2    1.54    3.84   0
  -1  14  -2   -0.10    3.83   0
  -2 -14   2    2.42    3.76   0
   2  14   2    1.00    5.62   0
   2 -14   2    0.10    3.79   0
  -2  14   2    1.26    3.80   0
  -2  14  -2    3.74    3.84   0
   2 -14  -2    0.91    3.75   0
  -2 -14  -2    0.79    3.90   0
   2  14  -2    1.76    5.45   0
   3  14   2   -3.06    5.76   0
  -3 -14   2    0.97    5.39   0
  -3  14   2    0.67    5.31   0
   3 -14   2    5.76    3.62   0
  -3  14  -2   -0.93    5.26   0
   3 -14  -2    4.09    3.92   0
  -3 -14  -2    3.09    3.80   0
   3  14  -2   -0.02    4.06   0
   4  14   2    0.10    5.78   0
  -4  14   2    0.95    5.64   0
   4 -14   2    2.08    3.74   0
  -4 -14   2    1.58    5.67   0
  -4  14  -2    3.04    5.44   0
   4 -14  -2    8.88    5.25   0
  -4 -14  -2    1.74    5.61   0
   4  14  -2    3.84    3.69   0
  -5  14   2   -2.17    4.00   0
   5 -14   2   -0.25    3.92   0
  -5 -14   2    3.16    3.94   0
   5  14   2    2.27    4.03   0
  -5  14  -2   -1.90    5.54   0
  -5 -14  -2    1.67    5.96   0
   5  14  -2    4.49    3.82   0
   5 -14  -2    0.86    3.78   0
  -2   0   3  220.90    5.72   0
   2   0   3  240.66    7.47   0
  -2   0  -3  233.95    7.44   0
   2   0  -3  221.53    6.31   0
   4   0   3  150.67    5.76   0
  -4   0   3  161.49    5.31   0
   4   0  -3  157.53    4.52   0
  -4   0  -3  160.88    6.53   0
   6   0   3  216.26    7.24   0
  -6   0   3  213.57    5.60   0
   6   0  -3  208.27    5.59   0
  -6   0  -3  202.50    7.19   0
  -8   0   3  752.99    7.98   0
   8   0   3  806.53   12.39   0
  -8   0  -3  805.33   12.43   0
   8   0  -3  789.31    8.70   0
  10   0   3   60.64    4.76   0
 -10   0   3   59.55    3.21   0
  10   0  -3   62.75    4.46   0
 -10   0  -3   59.02    4.67   0
  12   0   3  133.11    5.71   0
 -12   0   3  109.37    3.94   0
 -12   0  -3  126.87    5.86   0
 -14   0   3   67.55    3.58   0
 -14   0  -3   68.32    5.10   0
 -16   0   3   31.05    4.35   0
 -16   0  -3   30.36    4.49   0
 -18   0   3    6.23    4.32   0
 -18   0   3    6.22    4.28   0
 -18   0  -3    2.42    4.25   0
 -18   0  -3    5.19    4.40   0
 -20   0   3    3.28    3.20   0
 -20   0   3    3.48    4.25   0
 -20   0  -3    2.54    4.55   0
 -20   0  -3    3.04    4.63   0
 -22   0   3    1.88    4.63   0
 -22   0   3    1.32    3.38   0
 -22   0  -3    0.08    4.82   0
 -22   0  -3    2.78    4.91   0
 -24   0   3    9.30    5.35   0
 -24   0   3    5.05    3.60   0
 -24   0  -3    1.77    5.65   0
 -24   0  -3    6.75    5.33   0
   0   1   3   46.97    4.20   0
   0  -1   3   51.60    4.89   0
   0   1  -3   50.59    4.84   0
   0  -1  -3   50.98    4.10   0
  -1  -1   3  981.56   10.90   0
  -1   1   3  961.61   11.81   0
   1  -1   3  946.39   11.51   0
   1   1   3  983.88   12.96   0
   1   1  -3  905.34   10.14   0
  -1   1  -3  944.99   11.39   0
  -1  -1  -3  933.18   13.04   0
   1  -1  -3  968.89   11.74   0
  -2   1   3   42.87    3.82   0
   2   1   3   42.59    3.95   0
  -2  -1   3   39.55    3.35   0
   2  -1   3   40.50    4.86   0
   2  -1  -3   40.15    4.53   0
   2   1  -3   40.27    3.38   0
  -2  -1  -3   39.85    3.84   0
  -2   1  -3   41.58    4.79   0
   3  -1   3  376.96    8.13   0
  -3  -1   3  331.69    6.23   0
  -3   1   3  338.85    6.52   0
   3   1   3  354.44    9.14   0
   3   1  -3  333.25    6.27   0
   3  -1  -3  361.63    7.17   0
  -3  -1  -3  341.91    9.29   0
  -3   1  -3  361.89    8.23   0
  -4   1   3  433.17    6.89   0
   4  -1   3  458.96    8.77   0
  -4  -1   3  436.70    7.32   0
   4   1   3  432.93    9.98   0
  -4  -1  -3  443.50   10.69   0
   4   1  -3  430.68    6.67   0
  -4   1  -3  432.18    8.27   0
   4  -1  -3  422.76    6.88   0
   5   1   3   76.21    5.90   0
  -5   1   3   73.90    3.77   0
  -5  -1   3   72.03    3.66   0
   5  -1   3   75.56    4.27   0
  -5  -1  -3   75.45    5.91   0
   5   1  -3   72.44    3.57   0
   5  -1  -3   72.37    3.75   0
  -5   1  -3   77.55    4.28   0
  -6  -1   3   16.49    4.00   0
   6   1   3   14.48    4.30   0
   6  -1   3   15.16    4.27   0
  -6   1   3   15.39    2.92   0
  -6   1  -3   15.24    3.25   0
   6  -1  -3   18.82    4.04   0
   6   1  -3   12.93    2.87   0
  -6  -1  -3   15.05    4.42   0
  -7  -1   3  191.19    4.70   0
  -7   1   3  202.03    5.54   0
   7  -1   3  220.27    6.54   0
   7   1   3  214.03    8.69   0
  -7   1  -3  203.10    6.46   0
  -7  -1  -3  197.27    8.54   0
   7   1  -3  209.29    5.45   0
  -8   1   3   62.40    3.47   0
  -8  -1   3   62.35    3.58   0
   8  -1   3   72.20    4.95   0
   8   1   3   72.31    6.49   0
   8   1  -3   62.72    3.58   0
  -8   1  -3   66.68    4.93   0
  -8  -1  -3   63.20    6.50   0
  -9  -1   3  445.50    6.30   0
   9  -1   3  497.77    8.73   0
   9   1   3  528.71   12.24   0
  -9   1   3  442.34    6.28   0
   9   1  -3  467.47    6.34   0
  -9  -1  -3  475.24   12.04   0
  -9   1  -3  482.60    8.82   0
 -10   1   3   60.99    3.26   0
 -10  -1   3   68.38    4.50   0
  10  -1   3   68.55    3.84   0
  10   1   3   74.72    5.65   0
  10   1  -3   65.96    4.42   0
 -10   1  -3   65.04    3.79   0
 -10  -1  -3   66.85    6.19   0
 -11  -1   3   49.99    3.25   0
 -11   1   3   44.03    3.16   0
  11  -1   3   54.53    4.43   0
 -11  -1  -3   49.98    5.81   0
 -11   1  -3   49.44    3.61   0
  11   1  -3   50.74    4.40   0
 -12   1   3    5.57    3.65   0
 -12  -1   3    7.55    4.05   0
  12  -1   3    4.09    2.86   0
 -12  -1  -3    4.63    3.84   0
  12   1  -3    4.43    4.14   0
 -12   1  -3    6.61    3.87   0
 -13  -1   3   12.79    4.19   0
 -13   1   3   12.56    2.76   0
  13  -1   3   16.12    4.05   0
  13   1  -3   14.55    4.01   0
 -13  -1  -3   13.45    4.22   0
 -13   1  -3   13.77    3.92   0
  14  -1   3   23.98    4.23   0
 -14   1   3   20.40    2.91   0
 -14  -1   3   22.12    4.36   0
 -14  -1  -3   20.84    5.57   0
 -14  -1  -3   22.45    5.72   0
 -14   1  -3   21.09    4.22   0
 -15   1   3   32.35    3.23   0
 -15  -1   3   27.99    4.34   0
  15  -1   3   33.65    4.33   0
 -15   1   3   27.50    4.30   0
 -15  -1  -3   24.86    4.66   0
 -15   1  -3   26.64    4.41   0
 -15  -1  -3   25.10    4.80   0
 -16  -1   3    6.07    3.04   0
 -16   1   3    6.26    3.08   0
 -16   1   3   11.60    4.15   0
 -16  -1  -3    4.78    5.07   0
 -16  -1  -3    5.88    5.02   0
 -16   1  -3    6.83    4.25   0
 -17   1   3    2.65    4.50   0
 -17   1   3    3.52    2.97   0
 -17  -1   3    5.93    3.21   0
 -17   1  -3    4.38    4.15   0
 -17  -1  -3    2.62    4.29   0
 -17  -1  -3    5.38    5.44   0
 -18   1   3   31.97    3.44   0
 -18   1   3   26.94    4.77   0
 -18  -1   3   30.01    4.72   0
 -18   1  -3   33.21    4.48   0
 -18  -1  -3   27.43    5.06   0
 -18  -1  -3   30.39    5.14   0
 -19   1   3    5.49    3.12   0
 -19  -1   3    3.35    3.17   0
 -19   1   3    2.35    4.32   0
 -19  -1  -3    1.33    4.50   0
 -19   1  -3    3.06    4.44   0
 -19  -1  -3    4.83    5.50   0
 -20   1   3    9.41    4.39   0
 -20  -1   3   13.28    3.52   0
 -20  -1   3    8.78    3.26   0
 -20   1   3    9.95    4.37   0
 -20   1  -3    6.10    4.72   0
 -20  -1  -3    5.24    4.65   0
 -20  -1  -3    8.77    4.64   0
 -20   1  -3   11.76    4.66   0
 -21   1   3    0.58    3.11   0
 -21  -1   3    6.39    3.66   0
 -21  -1   3    2.96    3.34   0
 -21   1   3    1.13    4.76   0
 -21  -1  -3    3.04    4.61   0
 -21   1  -3    2.94    4.88   0
 -21  -1  -3    2.67    4.86   0
 -21   1  -3    6.57    4.68   0
 -22   1   3    5.05    5.15   0
 -22  -1   3    4.66    4.89   0
 -22   1   3    3.62    3.31   0
 -22  -1   3    6.43    4.81   0
 -22   1  -3   -0.67    4.95   0
 -22  -1  -3    1.53    5.20   0
 -22  -1  -3    2.88    6.15   0
 -22   1  -3    0.60    3.59   0
 -23   1   3   -1.76    3.54   0
 -23  -1   3    0.48    3.52   0
 -23   1   3   -2.04    4.85   0
 -23  -1   3    4.45    3.43   0
 -23   1  -3   -1.80    5.02   0
 -23  -1  -3   -1.08    4.91   0
 -23   1  -3    0.15    4.98   0
 -23  -1  -3   -0.63    5.01   0
 -24   1   3   -0.89    3.75   0
 -24   1   3   -1.90    3.88   0
 -24  -1   3    2.40    5.27   0
 -24  -1   3    2.27    5.39   0
 -24   1  -3    5.66    5.32   0
 -24  -1  -3    1.93    5.43   0
 -24   1  -3    3.77    5.14   0
 -24  -1  -3    2.22    5.26   0
 -25  -1   3   -1.53    4.01   0
 -25   1   3    1.53    4.11   0
 -25   1   3    1.01    3.99   0
 -25  -1   3    4.38    5.59   0
 -25   1  -3   -1.83    5.53   0
 -25  -1  -3   -0.44    5.53   0
 -25  -1  -3    2.73    6.92   0
 -25   1  -3    1.95    5.34   0
   1  -2   3  552.10    7.84   0
  -1   2   3  587.85    9.57   0
   1   2   3  569.03   10.14   0
  -1  -2   3  534.29    7.75   0
   1   2  -3  564.41    8.15   0
  -1   2  -3  555.10    7.87   0
   2  -2   3  445.21    7.58   0
   2   2   3  391.97    8.90   0
  -2   2   3  396.98    6.90   0
  -2  -2   3  421.75    7.26   0
   2   2  -3  380.10    6.62   0
  -2   2  -3  394.97    6.71   0
   3  -2   3   67.43    4.99   0
  -3   2   3   61.79    3.69   0
   3   2   3   60.39    5.49   0
  -3  -2   3   69.98    4.29   0
   3   2  -3   68.59    4.31   0
  -3   2  -3   67.48    4.71   0
  -4  -2   3  199.80    5.56   0
  -4   2   3  196.51    5.04   0
   4  -2   3  203.57    5.33   0
   4   2   3  198.50    8.21   0
   4   2  -3  200.20    4.95   0
  -4   2  -3  203.91    5.52   0
  -5   2   3   66.37    4.51   0
   5  -2   3   70.71    3.80   0
  -5  -2   3   65.40    4.38   0
   5   2   3   66.04    6.78   0
  -5   2  -3   66.89    4.64   0
   5   2  -3   61.41    3.59   0
  -6  -2   3    3.61    3.67   0
   6   2   3    1.38    5.44   0
   6  -2   3    2.86    2.69   0
  -6   2   3    2.18    2.79   0
   6   2  -3    0.16    2.58   0
  -6   2  -3    1.17    4.09   0
  -7   2   3   28.88    3.04   0
  -7  -2   3   31.42    3.90   0
   7  -2   3   29.74    3.30   0
   7   2  -3   27.43    3.11   0
  -7   2  -3   31.29    3.30   0
   8  -2   3  328.95    6.95   0
  -8   2   3  299.18    5.51   0
  -8  -2   3  296.16    6.14   0
  -8   2  -3  306.06    6.86   0
   8   2  -3  291.70    5.43   0
   9  -2   3  106.40    4.27   0
  -9   2   3   98.63    4.74   0
  -9  -2   3   92.19    3.69   0
   9   2  -3   96.85    4.65   0
  -9   2  -3   90.58    4.18   0
 -10   2   3    2.45    2.73   0
  10  -2   3    1.40    3.98   0
 -10  -2   3    1.90    2.81   0
 -10   2  -3    2.04    2.85   0
  10   2  -3    4.34    2.85   0
  11  -2   3   20.76    3.99   0
 -11  -2   3   20.39    4.39   0
 -11   2   3   22.06    2.80   0
 -11   2   3   22.36    2.62   0
  11   2  -3   21.97    4.14   0
 -11   2  -3   21.09    4.27   0
 -12   2   3   24.88    2.96   0
 -12   2   3   18.78    3.81   0
 -12  -2   3   18.56    2.94   0
  12  -2   3   17.61    3.06   0
  12   2  -3   15.89    4.18   0
 -12   2  -3   17.31    2.87   0
 -13   2   3   31.37    3.77   0
  13  -2   3   24.56    4.10   0
 -13  -2   3   27.12    4.19   0
 -13   2   3   18.90    3.01   0
  13   2  -3   20.82    2.93   0
 -13   2  -3   22.71    3.08   0
 -14   2   3   33.69    4.26   0
 -14   2   3   39.92    4.07   0
 -14  -2   3   30.28    4.38   0
  14  -2   3   38.53    4.52   0
 -14  -2  -3   29.51    7.45   0
 -14   2  -3   34.53    3.26   0
  14   2  -3   31.90    3.08   0
 -14  -2  -3   30.33    8.37   0
  15  -2   3   85.02    4.13   0
 -15   2   3   79.47    4.63   0
 -15   2   3   71.50    4.51   0
 -15  -2   3   71.51    3.71   0
 -15   2  -3   74.13    4.99   0
 -15  -2  -3   71.46    8.19   0
  15   2  -3   68.57    3.72   0
 -15  -2  -3   74.26    8.22   0
 -16   2   3    3.74    3.09   0
 -16  -2   3    5.47    3.02   0
 -16   2   3    3.60    4.02   0
  16  -2   3    2.25    3.09   0
 -16  -2  -3    4.01    5.34   0
 -16  -2  -3    3.83    6.18   0
 -16   2  -3    3.60    3.08   0
 -17   2   3    7.30    4.53   0
 -17  -2   3    9.01    3.27   0
  17  -2   3   16.62    4.37   0
 -17   2   3   18.04    4.33   0
 -17   2  -3   14.46    4.67   0
 -17  -2  -3   10.57    5.94   0
 -17  -2  -3   13.50    6.78   0
 -18  -2   3   40.39    4.85   0
 -18   2   3   44.22    4.72   0
 -18   2   3   48.65    4.84   0
 -18  -2  -3   38.89    6.63   0
 -18   2  -3   40.63    4.79   0
 -18  -2  -3   41.77    6.76   0
 -19  -2   3    2.37    4.66   0
 -19   2   3    3.59    3.36   0
 -19   2   3    3.74    3.03   0
 -19  -2  -3    4.72    5.74   0
 -19   2  -3    4.34    4.54   0
 -19  -2  -3    5.14    6.44   0
 -20  -2   3    3.74    3.18   0
 -20   2   3    2.87    3.03   0
 -20   2   3   -0.44    3.26   0
 -20  -2  -3    0.58    5.76   0
 -20  -2  -3    0.89    5.53   0
 -20   2  -3    4.35    4.40   0
 -21   2   3    2.29    3.41   0
 -21  -2   3    0.17    4.88   0
 -21   2   3    0.86    3.18   0
 -21   2  -3   -1.35    4.91   0
 -21  -2  -3    0.49    6.11   0
 -21  -2  -3    1.54    6.92   0
 -22   2   3   -0.97    3.20   0
 -22   2   3    1.60    3.58   0
 -22  -2   3    4.33    4.60   0
 -22  -2   3    1.72    3.52   0
 -22  -2  -3    1.06    5.98   0
 -22   2  -3   -0.20    3.31   0
 -22  -2  -3    1.07    6.16   0
 -23   2   3   -1.47    3.45   0
 -23  -2   3    0.14    5.04   0
 -23  -2   3    0.07    4.94   0
 -23   2   3   -0.89    3.42   0
 -23   2  -3    0.58    3.83   0
 -23  -2  -3    0.88    6.22   0
 -23   2  -3    2.12    5.12   0
 -23  -2  -3    0.02    6.28   0
 -24   2   3    2.67    5.28   0
 -24  -2   3   -0.55    4.01   0
 -24   2   3    3.70    5.04   0
 -24  -2   3    4.12    3.60   0
 -24  -2  -3    1.06    6.61   0
 -24   2  -3   -1.42    5.27   0
 -24   2  -3    1.04    5.50   0
 -24  -2  -3    0.12    7.65   0
 -25  -2   3    4.13    3.99   0
 -25   2   3    4.50    5.38   0
 -25   2   3    1.74    5.49   0
 -25  -2   3    0.07    5.62   0
 -25   2  -3   -0.15    5.74   0
 -25   2  -3    3.61    5.53   0
 -25  -2  -3    1.07    7.98   0
 -25  -2  -3    0.07    8.16   0
   0  -3   3  327.85    6.48   0
   0   3   3  332.12    7.84   0
   0   3   3  387.04    7.96   0
   0   3  -3  321.27    5.90   0
   1   3   3  201.92    6.78   0
   1   3   3  216.71    6.84   0
   1  -3   3  198.83    4.90   0
  -1   3   3  206.23    6.37   0
  -1   3   3  204.67    5.66   0
  -1  -3   3  196.86    4.88   0
   1   3  -3  201.83    5.68   0
  -1   3  -3  187.81    4.94   0
  -2   3   3  254.71    5.68   0
   2   3   3  255.85    7.77   0
   2   3   3  289.87    7.88   0
   2  -3   3  242.33    5.29   0
  -2   3   3  279.63    5.81   0
  -2  -3   3  241.85    5.32   0
   2   3  -3  244.56    5.29   0
  -2   3  -3  262.96    6.05   0
   3   3   3  123.52    6.24   0
  -3   3   3  111.03    5.13   0
   3   3   3  110.92    6.27   0
   3  -3   3   99.65    4.00   0
  -3  -3   3  105.06    4.01   0
  -3   3   3  113.75    4.08   0
   3   3  -3  105.51    4.83   0
  -3   3  -3  108.17    4.83   0
   4  -3   3  141.38    4.43   0
   4   3   3  142.00    6.96   0
   4   3   3  144.32    7.80   0
  -4   3   3  149.59    5.28   0
  -4  -3   3  139.51    4.27   0
  -4   3   3  158.23    4.53   0
  -4   3  -3  145.56    5.16   0
   4   3  -3  137.98    4.30   0
   5   3   3   69.02    6.67   0
   5  -3   3   61.59    3.40   0
   5   3   3   62.64    6.68   0
  -5   3   3   61.62    4.28   0
  -5   3   3   64.00    3.29   0
  -5  -3   3   61.04    3.49   0
  -5   3  -3   58.37    3.45   0
   5   3  -3   59.16    3.48   0
   6  -3   3  115.09    4.11   0
  -6   3   3  108.45    4.80   0
  -6  -3   3   94.84    3.70   0
   6   3   3  114.96   11.99   0
   6   3   3  114.22   12.01   0
  -6   3   3  115.79    4.80   0
   6   3  -3  107.21    3.88   0
  -6   3  -3  106.13    3.96   0
  -7   3   3   25.16    2.93   0
  -7   3   3   17.10    2.91   0
  -7  -3   3   19.65    2.95   0
   7  -3   3   18.99    3.01   0
   7   3  -3   18.87    3.00   0
  -7   3  -3   19.85    3.03   0
   8  -3   3   74.94    4.80   0
  -8   3   3   68.85    3.58   0
  -8  -3   3   62.09    4.28   0
  -8   3   3   71.97    4.44   0
   8   3  -3   59.88    3.47   0
  -8   3  -3   59.22    3.77   0
   9  -3   3    1.23    3.90   0
  -9   3   3    3.86    2.63   0
  -9   3   3    2.08    3.85   0
  -9  -3   3   -1.46    2.72   0
  -9   3  -3   -0.24    2.95   0
   9   3  -3    2.69    2.84   0
 -10   3   3   57.43    4.21   0
  10  -3   3   54.64    3.53   0
 -10   3   3   47.60    3.22   0
 -10  -3   3   50.28    3.36   0
 -10   3  -3   54.85    4.60   0
  10   3  -3   50.54    3.41   0
 -11   3   3   61.20    3.36   0
 -11   3   3   73.39    4.19   0
  11  -3   3   73.50    4.90   0
 -11  -3   3   64.62    3.53   0
  11   3  -3   59.45    4.63   0
 -11   3  -3   69.15    3.77   0
 -12   3   3    3.65    3.62   0
 -12   3   3    4.09    2.46   0
 -12  -3   3    3.41    2.87   0
  12  -3   3    5.59    4.08   0
 -12   3  -3    3.65    2.92   0
  12   3  -3    3.21    3.03   0
  13  -3   3   29.29    4.09   0
 -13   3   3   21.33    2.99   0
 -13   3   3   21.80    2.91   0
 -13  -3   3   24.69    4.27   0
  13   3  -3   19.11    4.39   0
 -13   3  -3   17.06    2.98   0
 -14   3   3   22.37    3.09   0
 -14   3   3   32.23    4.17   0
  14  -3   3   24.23    4.43   0
 -14  -3   3   19.81    3.08   0
  14   3  -3   23.83    4.48   0
 -14   3  -3   20.42    3.29   0
 -15   3   3    3.96    4.02   0
  15  -3   3    2.89    4.42   0
 -15  -3   3    3.03    2.91   0
 -15   3   3    4.11    4.23   0
 -15   3  -3    3.61    4.42   0
  15   3  -3    6.33    2.97   0
 -16   3   3    6.60    4.41   0
 -16  -3   3    2.06    4.19   0
  16  -3   3    2.63    4.57   0
 -16   3   3    1.07    4.06   0
  16   3  -3    0.35    3.20   0
 -16   3  -3    3.24    3.36   0
  17  -3   3   31.69    3.66   0
 -17   3   3   25.42    3.36   0
 -17  -3   3   28.12    4.51   0
 -17   3   3   34.06    3.38   0
  17   3  -3   30.95    4.69   0
 -17   3  -3   31.93    3.69   0
 -18   3   3   11.50    3.16   0
  18  -3   3   18.83    4.88   0
 -18   3   3   20.35    3.16   0
 -18  -3   3   17.92    4.53   0
 -18   3  -3   15.35    4.45   0
 -19   3   3    8.76    3.29   0
  19  -3   3   11.86    3.44   0
 -19   3   3    7.89    3.31   0
 -19  -3   3    6.04    3.15   0
 -19   3  -3   10.64    4.79   0
 -20   3   3    4.36    3.38   0
 -20   3   3    2.61    3.44   0
 -20  -3   3    3.54    3.47   0
 -20   3  -3    1.91    4.78   0
 -21   3   3    2.95    3.15   0
 -21   3   3    1.40    3.40   0
 -21  -3   3    5.05    4.91   0
 -21   3  -3    2.29    3.43   0
 -22   3   3    0.25    3.44   0
 -22   3   3   -0.92    3.51   0
 -22  -3   3   -1.07    5.12   0
 -22   3  -3    1.99    3.64   0
 -23   3   3    3.49    3.60   0
 -23   3   3   -0.40    4.83   0
 -23  -3   3    1.49    3.68   0
 -23   3  -3    1.74    5.20   0
 -24   3   3    3.38    3.60   0
 -24   3   3    1.45    5.48   0
 -24  -3   3    1.38    5.49   0
 -24  -3   3    1.32    5.62   0
 -24   3  -3    0.59    4.03   0
 -24   3  -3   -0.56    3.97   0
 -25   3   3    0.98    3.83   0
 -25  -3   3    1.62    5.51   0
 -25  -3   3   -1.09    3.96   0
 -25   3   3    1.46    3.70   0
 -25   3  -3    2.18    5.89   0
 -25   3  -3   -2.30    5.70   0
  -1  -4   3  375.63    5.96   0
   1  -4   3  352.12    5.93   0
  -1   4   3  394.67    7.48   0
   1   4   3  393.88    8.12   0
   1   4  -3  375.05    6.67   0
  -1   4  -3  368.20    6.58   0
  -2  -4   3  129.47    4.12   0
   2  -4   3  128.36    4.03   0
  -2   4   3  143.51    5.24   0
   2   4   3  139.81    5.93   0
   2   4  -3  133.97    4.20   0
  -2   4  -3  132.67    4.11   0
  -3  -4   3   35.10    4.03   0
   3   4   3   32.22    4.56   0
   3  -4   3   36.21    4.04   0
   3   4   3   35.87    4.60   0
  -3   4   3   36.51    4.13   0
  -3   4  -3   31.01    2.94   0
   3   4  -3   33.14    3.03   0
   4  -4   3  166.33    4.43   0
   4   4   3  174.10    6.82   0
   4   4   3  158.40    7.44   0
  -4   4   3  176.30    4.61   0
  -4  -4   3  165.68    4.44   0
  -4   4  -3  169.35    5.27   0
   4   4  -3  150.90    4.29   0
   5  -4   3    5.97    2.76   0
  -5   4   3    5.43    2.73   0
  -5  -4   3    6.10    3.75   0
   5   4   3    4.86    3.99   0
   5   4   3    4.61    3.96   0
  -5   4  -3    5.05    2.75   0
   5   4  -3    4.78    2.68   0
   6   4   3   10.17    4.98   0
   6   4   3    9.97    5.11   0
   6  -4   3   15.54    3.85   0
  -6  -4   3   14.31    3.81   0
  -6   4   3   11.67    2.72   0
  -6   4  -3    8.04    2.78   0
   6   4  -3   10.12    3.76   0
  -7  -4   3   59.75    4.12   0
   7  -4   3   70.54    3.59   0
  -7   4   3   65.08    3.25   0
   7   4  -3   58.72    4.20   0
  -7   4  -3   65.59    3.58   0
   8  -4   3   31.57    3.25   0
  -8   4   3   30.61    3.05   0
  -8  -4   3   31.95    3.08   0
  -8   4  -3   29.57    4.26   0
   8   4  -3   29.29    4.25   0
  -9   4   3   32.21    3.05   0
   9  -4   3   36.51    4.36   0
  -9   4   3   38.02    3.96   0
  -9  -4   3   32.77    4.34   0
  -9   4  -3   31.92    3.24   0
   9   4  -3   30.76    4.41   0
  10  -4   3   25.52    4.17   0
 -10   4   3   23.89    3.98   0
 -10  -4   3   25.60    4.36   0
 -10   4   3   26.54    3.87   0
  10   4  -3   22.66    3.11   0
 -10   4  -3   23.75    4.29   0
 -11   4   3   24.97    2.93   0
 -11   4   3   27.09    2.95   0
  11  -4   3   32.18    4.31   0
 -11  -4   3   28.70    4.49   0
  11   4  -3   22.66    3.27   0
 -11   4  -3   26.40    3.18   0
 -12   4   3   31.67    3.04   0
  12  -4   3   37.12    4.37   0
 -12  -4   3   31.90    4.26   0
 -12   4   3   40.49    4.14   0
  12   4  -3   38.08    4.54   0
 -12   4  -3   31.88    3.32   0
 -13   4   3   18.28    3.06   0
 -13   4   3   25.59    2.92   0
 -13  -4   3   25.60    4.26   0
  13  -4   3   19.43    3.35   0
 -13   4  -3   27.92    4.30   0
  13   4  -3   22.61    3.13   0
  14  -4   3    8.88    2.97   0
 -14   4   3    6.64    2.93   0
 -14   4   3    7.78    4.29   0
 -14  -4   3    9.23    3.03   0
  14   4  -3    5.40    3.04   0
 -14   4  -3    7.46    4.18   0
  15  -4   3   11.65    4.28   0
 -15   4   3   11.50    4.33   0
 -15   4   3   10.87    4.24   0
 -15  -4   3    8.29    4.36   0
  15   4  -3    7.84    3.12   0
 -15   4  -3   12.16    3.08   0
 -16   4   3   92.57    3.76   0
  16  -4   3   90.39    3.86   0
 -16  -4   3   69.31    4.98   0
 -16   4   3   75.02    4.96   0
  16   4  -3   79.69    5.06   0
 -16   4  -3   79.63    5.14   0
 -17   4   3   14.08    2.89   0
 -17  -4   3   15.37    3.34   0
 -17   4   3   15.94    3.15   0
  17  -4   3   13.74    4.55   0
  17   4  -3   17.52    3.53   0
 -17   4  -3   19.02    4.78   0
 -18   4   3    8.48    4.29   0
  18  -4   3    3.59    3.43   0
 -18  -4   3    3.16    3.41   0
 -18   4   3    5.87    3.16   0
 -18   4  -3    9.25    4.81   0
  18   4  -3    1.30    3.18   0
 -19   4   3    4.62    3.22   0
 -19   4   3    3.56    3.34   0
  19  -4   3    5.60    4.71   0
 -19  -4   3    4.98    3.53   0
 -19   4  -3    4.79    3.45   0
 -20   4   3    2.81    3.21   0
  20  -4   3    4.53    4.92   0
 -20   4   3    5.69    3.35   0
 -20  -4   3    3.23    3.38   0
 -20   4  -3    3.45    3.32   0
 -21   4   3   -1.65    3.52   0
 -21  -4   3    4.76    5.22   0
 -21   4   3   -0.64    3.43   0
 -21   4  -3    4.50    4.92   0
 -22   4   3   -0.59    3.59   0
 -22  -4   3    6.35    5.47   0
 -22   4   3   -1.21    3.46   0
 -22   4  -3    0.15    5.04   0
 -23   4   3   -0.20    3.64   0
 -23  -4   3    2.50    3.55   0
 -23   4   3    2.06    5.04   0
 -23   4  -3    3.03    3.95   0
 -24   4   3   -0.07    3.84   0
 -24  -4   3   -1.29    5.45   0
 -24   4   3   -0.71    5.31   0
 -24   4  -3   -0.25    5.55   0
   0  -5   3 1644.01   11.92   0
   0   5   3 1687.57   13.69   0
   0   5  -3 1598.66   11.07   0
   1   5   3  605.70    8.43   0
  -1  -5   3  513.48    6.78   0
   1  -5   3  594.29    7.16   0
  -1   5   3  628.06    8.28   0
   1   5  -3  583.14    7.20   0
  -1   5  -3  620.32    7.87   0
   2   5   3  192.48    5.44   0
  -2  -5   3  189.27    4.55   0
   2  -5   3  199.59    4.65   0
  -2   5   3  213.32    5.77   0
  -2   5  -3  190.34    4.52   0
   2   5  -3  194.52    4.57   0
  -3   5   3   18.26    3.96   0
  -3  -5   3   22.29    3.04   0
   3   5   3   18.24    3.07   0
   3  -5   3   25.23    3.94   0
  -3   5  -3   22.34    4.10   0
   3   5  -3   21.67    2.81   0
  -4  -5   3  202.23    5.27   0
  -4   5   3  202.40    5.50   0
   4  -5   3  206.10    5.18   0
   4   5   3  195.90    6.49   0
  -4   5  -3  196.91    5.10   0
   4   5  -3  192.51    5.22   0
  -5  -5   3   18.31    3.91   0
  -5   5   3   18.30    2.87   0
   5   5   3   18.16    4.14   0
   5  -5   3   20.75    3.69   0
  -5   5  -3   15.57    3.93   0
   5   5  -3   16.19    3.75   0
  -6   5   3   35.75    4.12   0
   6   5   3   31.75    5.39   0
   6  -5   3   32.32    3.12   0
  -6  -5   3   33.84    3.95   0
  -6   5  -3   38.53    3.97   0
   6   5  -3   26.74    4.07   0
   7   5   3   14.16    5.44   0
  -7   5   3   14.91    3.59   0
   7   5   3   14.07    5.45   0
   7  -5   3   12.59    2.82   0
  -7  -5   3   10.23    2.64   0
  -7   5  -3   15.09    3.11   0
   7   5  -3   12.56    4.08   0
   8  -5   3    8.97    2.89   0
  -8   5   3   13.04    2.66   0
  -8  -5   3    8.97    2.95   0
  -8   5  -3    9.77    4.08   0
   8   5  -3    9.62    4.20   0
   9  -5   3   12.15    3.99   0
  -9  -5   3    5.41    2.83   0
  -9   5   3    6.39    2.68   0
  -9   5  -3    8.97    2.84   0
   9   5  -3    9.49    4.20   0
 -10   5   3    5.58    3.82   0
  10  -5   3    1.77    4.01   0
 -10  -5   3    5.42    4.00   0
 -10   5  -3    3.80    3.93   0
  10   5  -3    3.68    4.00   0
 -11   5   3    6.97    3.84   0
  11  -5   3    5.53    2.90   0
 -11  -5   3    6.03    3.98   0
 -11   5  -3    8.72    4.04   0
  11   5  -3    3.07    2.88   0
  12  -5   3    7.29    4.13   0
 -12   5   3    7.04    2.81   0
 -12  -5   3    9.20    4.25   0
  12   5  -3    4.91    3.14   0
 -12   5  -3    6.01    2.75   0
 -13   5   3   13.81    2.90   0
  13  -5   3   17.03    3.06   0
 -13  -5   3   18.33    4.28   0
 -13   5   3   14.41    3.02   0
 -13   5  -3   12.14    3.05   0
  13   5  -3   12.04    4.30   0
  14  -5   3   14.82    4.02   0
 -14   5   3   13.99    2.87   0
 -14   5   3   18.55    4.04   0
 -14  -5   3   13.40    3.17   0
 -14   5  -3   14.46    4.31   0
  14   5  -3   14.11    3.02   0
  15  -5   3    5.57    3.10   0
 -15   5   3    7.34    2.86   0
 -15  -5   3    4.01    4.27   0
 -15   5   3    4.92    3.07   0
 -15   5  -3    8.17    3.08   0
  15   5  -3    4.17    4.29   0
 -16   5   3   41.40    4.31   0
  16  -5   3   35.51    4.50   0
 -16  -5   3   33.02    3.43   0
 -16   5   3   33.79    4.56   0
 -16   5  -3   31.01    4.54   0
  16   5  -3   30.76    3.62   0
 -17   5   3    1.73    4.46   0
 -17  -5   3    6.35    4.53   0
  17  -5   3    9.15    4.56   0
 -17   5   3    4.99    3.13   0
  17   5  -3    5.86    4.65   0
 -17   5  -3    3.85    3.46   0
  18  -5   3    9.35    3.16   0
 -18   5   3   10.96    4.89   0
 -18  -5   3    5.10    4.81   0
 -18   5   3    9.69    4.60   0
  18   5  -3    4.81    3.53   0
 -18   5  -3    6.32    3.48   0
 -19  -5   3    5.88    4.71   0
 -19   5   3   -1.00    4.84   0
  19  -5   3    3.82    3.46   0
 -19   5   3    4.35    4.52   0
  19   5  -3    3.34    5.00   0
 -19   5  -3    2.84    3.43   0
 -20   5   3    3.01    4.82   0
  20  -5   3    3.96    4.94   0
 -20  -5   3    3.57    5.08   0
 -20   5   3   -1.75    3.31   0
  20   5  -3    3.78    5.04   0
 -20   5  -3    2.04    3.68   0
  21  -5   3   -1.01    4.76   0
 -21   5   3    5.57    5.13   0
 -21   5   3    2.31    3.48   0
 -21  -5   3    3.56    4.86   0
 -21   5  -3    1.99    3.63   0
 -22   5   3    1.46    5.02   0
 -22   5   3    3.48    5.26   0
 -22  -5   3   -0.58    5.40   0
 -22   5  -3    0.79    5.29   0
 -23   5   3   -2.70    3.91   0
 -23   5   3   -2.07    3.80   0
 -23  -5   3    1.16    3.97   0
 -23   5  -3    0.82    5.40   0
 -24   5   3    1.61    4.02   0
 -24   5   3   -4.05    3.68   0
 -24  -5   3   -0.88    5.71   0
 -24   5  -3    1.01    4.01   0
  -1   6   3  305.16    5.90   0
   1   6   3  345.51    7.17   0
   1  -6   3  338.54    6.29   0
  -1  -6   3  306.95    5.12   0
   1   6  -3  302.59    5.10   0
  -1  -6  -3  399.62    7.32   0
   1  -6  -3  375.26    6.16   0
  -1   6  -3  333.15    6.34   0
  -2  -6   3   95.71    3.64   0
   2   6   3  114.99    5.31   0
  -2   6   3  114.35    5.03   0
   2  -6   3  108.87    3.87   0
  -2   6  -3  110.33    3.86   0
  -2  -6  -3  136.98    5.51   0
   2   6  -3  111.16    3.67   0
  -3  -6   3   60.91    4.14   0
  -3   6   3   62.32    3.57   0
   3  -6   3   63.43    4.27   0
   3   6   3   64.87    4.65   0
  -3   6  -3   62.59    3.32   0
  -3  -6  -3   71.47    4.63   0
   3   6  -3   64.88    4.38   0
   4  -6   3  157.75    3.95   0
  -4   6   3  177.82    4.56   0
   4   6   3  171.88    6.08   0
  -4  -6   3  174.16    5.31   0
  -4  -6  -3  198.23    6.31   0
   4   6  -3  158.70    4.38   0
  -4   6  -3  146.82    4.01   0
  -5  -6   3    8.40    2.57   0
   5   6   3   15.62    4.11   0
  -5   6   3   17.20    3.98   0
   5  -6   3   16.59    3.92   0
  -5   6  -3   12.92    2.81   0
  -5  -6  -3   17.45    3.13   0
   5   6  -3   16.61    3.13   0
  -6  -6   3   73.02    3.56   0
   6  -6   3   76.18    3.55   0
   6   6   3   75.86    5.31   0
  -6   6   3   86.14    4.62   0
  -6   6  -3   79.46    4.59   0
   6   6  -3   69.97    3.57   0
   7  -6   3   34.95    4.01   0
  -7  -6   3   28.22    4.31   0
   7   6   3   28.64    4.71   0
  -7   6   3   30.41    2.98   0
  -7   6  -3   29.57    2.89   0
   7   6  -3   34.75    4.28   0
  -8  -6   3    4.51    2.76   0
   8  -6   3   10.65    2.74   0
  -8   6   3    8.11    2.75   0
   8   6   3    7.95    5.27   0
  -8   6  -3   11.46    3.89   0
   8   6  -3    7.45    4.08   0
  -9  -6   3   16.02    4.16   0
   9  -6   3   14.79    3.98   0
   9   6   3   12.74    6.33   0
   9   6   3   12.14    7.05   0
  -9   6   3   14.89    2.82   0
  -9   6  -3   18.22    3.88   0
   9   6  -3    9.94    2.83   0
  10  -6   3   18.32    3.98   0
 -10   6   3   20.43    4.00   0
 -10  -6   3   11.64    2.99   0
  10   6  -3   13.82    2.93   0
 -10   6  -3   17.12    3.99   0
  11  -6   3   32.72    3.13   0
 -11   6   3   31.12    4.24   0
 -11  -6   3   27.26    3.20   0
  11   6  -3   29.12    3.45   0
 -11   6  -3   30.27    4.29   0
  12  -6   3   13.72    4.23   0
 -12   6   3   13.93    2.97   0
 -12  -6   3   10.91    2.88   0
  12   6  -3   14.95    4.52   0
 -12   6  -3   11.99    4.21   0
  13  -6   3    6.87    4.31   0
 -13   6   3   11.13    2.95   0
 -13  -6   3    7.90    2.96   0
 -13   6  -3    4.96    3.09   0
  13   6  -3    1.95    4.12   0
 -14   6   3    5.69    2.99   0
 -14  -6   3    3.92    4.22   0
  14  -6   3    2.78    2.95   0
  14   6  -3    0.98    2.89   0
 -14   6  -3   -1.54    3.11   0
  15  -6   3   30.90    3.27   0
 -15   6   3   35.34    4.31   0
 -15  -6   3   27.53    3.31   0
 -15   6  -3   22.71    3.22   0
  15   6  -3   28.77    4.68   0
 -16   6   3    9.89    4.42   0
 -16   6   3   11.29    3.11   0
  16  -6   3    9.99    4.55   0
 -16  -6   3   10.71    4.59   0
 -16   6  -3    3.41    4.43   0
  16   6  -3    6.07    3.40   0
 -17   6   3   21.45    4.72   0
  17  -6   3   16.92    4.67   0
 -17   6   3   19.99    4.50   0
 -17  -6   3   15.96    3.51   0
 -17   6  -3   17.68    3.13   0
  17   6  -3   14.43    4.73   0
 -18   6   3    4.53    4.61   0
 -18   6   3    1.73    3.22   0
 -18  -6   3    7.46    4.93   0
  18  -6   3    8.95    4.83   0
 -18   6  -3    5.35    3.18   0
  18   6  -3    1.08    4.87   0
 -19   6   3   -0.16    4.62   0
  19  -6   3    1.31    3.32   0
 -19   6   3    0.47    4.49   0
 -19  -6   3    0.97    4.98   0
  19   6  -3    5.89    5.07   0
 -19   6  -3    2.54    3.43   0
 -20   6   3    4.82    3.41   0
  20  -6   3    4.36    3.54   0
 -20   6   3    6.04    4.91   0
 -20  -6   3    1.07    5.34   0
  20   6  -3    2.66    3.97   0
 -20   6  -3    0.31    3.53   0
 -21   6   3    0.70    5.26   0
  21  -6   3    7.92    3.77   0
 -21   6   3    5.82    5.18   0
 -21  -6   3   -1.48    5.42   0
  21   6  -3    1.80    5.57   0
 -21   6  -3    1.62    3.72   0
 -22   6   3    2.04    3.81   0
 -22   6   3    0.30    3.70   0
  22  -6   3    0.72    3.87   0
 -22  -6   3    2.94    5.46   0
 -22   6  -3   -0.53    3.90   0
 -23   6   3   -2.00    3.90   0
 -23   6   3    1.04    3.78   0
 -23  -6   3   -0.29    4.09   0
 -23   6  -3   -0.58    5.46   0
   0   7   3   15.93    4.35   0
   0  -7   3   18.32    3.88   0
   0   7  -3   17.54    2.76   0
   0  -7  -3   21.67    4.27   0
  -1  -7   3   60.15    4.13   0
   1  -7   3   46.61    3.03   0
  -1   7   3   58.24    4.70   0
   1   7   3   56.09    4.43   0
  -1   7  -3   46.04    4.17   0
  -1  -7  -3   55.66    3.52   0
   1  -7  -3   55.37    3.60   0
   1   7  -3   51.59    3.16   0
  -2  -7   3    9.08    2.72   0
  -2   7   3    6.99    4.29   0
   2  -7   3   12.38    2.77   0
   2   7   3   13.83    3.94   0
  -2   7  -3   14.71    3.89   0
   2  -7  -3   17.08    4.18   0
  -2  -7  -3   15.38    3.78   0
   2   7  -3   13.23    3.87   0
  -3  -7   3   17.12    2.80   0
  -3   7   3   19.25    3.18   0
   3   7   3   17.31    2.96   0
   3  -7   3   11.92    2.83   0
  -3   7  -3   14.80    2.86   0
  -3  -7  -3   23.14    4.22   0
   3  -7  -3   20.54    2.99   0
   3   7  -3   15.46    2.77   0
  -4   7   3    6.18    2.90   0
   4   7   3    5.56    2.80   0
  -4  -7   3   10.42    2.59   0
   4  -7   3    4.86    2.75   0
   4  -7  -3    9.33    2.81   0
  -4  -7  -3    7.26    3.94   0
   4   7  -3    6.68    3.72   0
  -4   7  -3    5.90    2.62   0
  -5  -7   3   15.46    4.00   0
   5   7   3   12.91    4.12   0
  -5   7   3   11.72    2.93   0
   5  -7   3    9.52    3.83   0
  -5  -7  -3   17.64    4.17   0
  -5   7  -3    7.72    3.88   0
   5   7  -3   13.52    2.88   0
   6   7   3    8.65    4.13   0
  -6   7   3    7.43    2.71   0
  -6  -7   3    8.94    2.93   0
   6  -7   3   12.28    3.91   0
  -6   7  -3    9.87    2.80   0
  -6  -7  -3   11.07    4.09   0
   6   7  -3    9.26    4.04   0
   7  -7   3    0.79    2.77   0
   7   7   3    1.63    4.04   0
  -7  -7   3    2.01    2.71   0
  -7   7   3    1.76    3.83   0
  -7  -7  -3    2.26    3.95   0
   7   7  -3   -0.35    3.85   0
  -7   7  -3   -1.74    3.86   0
   8  -7   3   12.79    2.94   0
  -8  -7   3    9.71    3.07   0
  -8   7   3   12.00    2.79   0
   8   7   3   12.73    4.38   0
  -8   7  -3   14.57    2.78   0
  -8  -7  -3   15.40    5.21   0
   8   7  -3   11.19    2.91   0
  -9  -7   3    3.35    4.18   0
   9  -7   3    6.32    2.95   0
   9   7   3    4.42    5.19   0
  -9   7   3    5.34    2.68   0
  -9   7  -3    5.25    2.91   0
   9   7  -3    2.42    4.18   0
 -10  -7   3   20.45    4.46   0
  10  -7   3   28.26    3.26   0
 -10   7   3   31.57    4.20   0
  10   7   3   22.03    6.03   0
 -10   7  -3   26.19    3.29   0
  10   7  -3   26.58    4.49   0
 -11  -7   3   27.59    4.58   0
  11  -7   3   33.69    4.47   0
 -11   7   3   34.32    4.04   0
 -11   7  -3   30.83    3.32   0
  11   7  -3   29.11    3.45   0
 -12  -7   3   10.16    4.35   0
  12  -7   3   12.64    4.52   0
 -12   7   3    9.74    4.11   0
  12   7  -3   10.51    3.21   0
 -12   7  -3   10.75    4.60   0
 -13  -7   3   24.83    4.45   0
 -13   7   3   30.21    4.42   0
  13  -7   3   29.58    4.68   0
  13   7  -3   22.29    4.64   0
 -13   7  -3   19.42    3.43   0
 -14  -7   3   -1.60    3.19   0
 -14   7   3   -2.75    4.16   0
  14  -7   3   -1.23    2.96   0
 -14   7  -3   -2.12    2.94   0
  14   7  -3    1.45    4.52   0
  15  -7   3    3.03    3.04   0
 -15   7   3    4.26    3.15   0
 -15  -7   3   -0.05    3.43   0
 -15   7  -3    1.10    3.17   0
  15   7  -3    0.82    3.40   0
  16  -7   3   -2.03    3.20   0
 -16   7   3    2.64    3.11   0
 -16  -7   3   -3.13    4.68   0
  16   7  -3    0.77    4.73   0
 -16   7  -3    1.19    4.57   0
  17  -7   3   -0.48    3.12   0
 -17   7   3    1.68    3.22   0
 -17   7   3    2.18    4.47   0
 -17  -7   3    0.55    4.89   0
  17   7  -3   -0.37    3.52   0
 -17   7  -3    1.32    3.44   0
 -18   7   3    0.83    3.52   0
 -18   7   3    1.34    3.41   0
  18  -7   3   -0.94    3.41   0
 -18  -7   3    0.36    3.77   0
 -18   7  -3   -0.43    3.41   0
  18   7  -3   -1.08    4.98   0
 -19   7   3    1.00    3.70   0
  19  -7   3    1.20    3.45   0
 -19   7   3    1.23    3.23   0
 -19  -7   3    1.73    5.01   0
  19   7  -3    0.77    5.37   0
 -19   7  -3    3.09    3.38   0
 -20   7   3   -0.10    3.59   0
  20  -7   3    3.61    3.74   0
 -20   7   3    4.26    3.67   0
 -20  -7   3    1.98    5.37   0
  20   7  -3    0.06    5.47   0
 -20   7  -3    1.23    3.68   0
  21  -7   3    2.76    5.54   0
 -21   7   3    0.44    3.52   0
 -21   7   3    2.26    3.60   0
 -21  -7   3   -0.57    5.25   0
  21   7  -3    3.16    5.85   0
 -21   7  -3   -0.57    3.57   0
 -22   7   3    3.58    3.99   0
  22  -7   3    0.36    5.70   0
 -22   7   3   -6.04    3.85   0
 -22  -7   3   -0.26    5.60   0
  22   7  -3    2.89    5.93   0
 -22   7  -3    0.85    3.66   0
  -1  -8   3   17.36    2.98   0
   1  -8   3   18.01    4.02   0
   1   8   3   18.32    3.28   0
  -1   8   3   15.35    4.30   0
  -1   8  -3   10.79    4.06   0
   1  -8  -3   19.49    4.17   0
   1   8  -3   23.32    4.07   0
  -1  -8  -3   22.29    4.54   0
  -2   8   3    8.36    2.96   0
  -2  -8   3   11.82    2.90   0
   2   8   3   12.80    4.36   0
   2  -8   3   11.30    3.97   0
  -2   8  -3    3.46    4.16   0
   2   8  -3   13.91    3.96   0
   2  -8  -3   12.51    3.02   0
  -2  -8  -3   10.77    3.21   0
  -3   8   3   26.03    4.35   0
   3   8   3   27.98    4.43   0
  -3  -8   3   26.14    4.06   0
   3  -8   3   25.84    4.09   0
  -3   8  -3   20.76    3.04   0
  -3  -8  -3   26.41    4.34   0
   3   8  -3   24.35    3.03   0
   3  -8  -3   26.95    3.98   0
  -4   8   3   16.07    4.10   0
   4   8   3   14.78    4.43   0
  -4  -8   3    8.73    3.01   0
   4  -8   3   16.16    4.09   0
  -4   8  -3   12.43    2.95   0
   4  -8  -3   16.04    4.08   0
  -4  -8  -3   14.67    4.13   0
   4   8  -3   12.89    2.92   0
  -5   8   3    4.61    2.88   0
  -5  -8   3    3.51    4.22   0
   5   8   3    4.11    4.16   0
   5  -8   3    3.37    2.86   0
   5   8  -3    7.19    4.13   0
  -5   8  -3    4.26    2.90   0
   5  -8  -3    1.33    2.88   0
  -5  -8  -3    4.71    4.09   0
   6  -8   3   21.01    3.04   0
   6   8   3   18.74    4.26   0
  -6   8   3   26.97    4.24   0
  -6  -8   3   17.62    3.03   0
  -6   8  -3   17.13    4.25   0
  -6  -8  -3   24.01    4.33   0
   6   8  -3   20.13    3.13   0
   6  -8  -3   25.63    3.19   0
   7  -8   3    1.02    2.78   0
   7   8   3    0.96    4.01   0
  -7   8   3    1.89    4.12   0
  -7  -8   3    2.77    4.27   0
  -7   8  -3    2.49    3.03   0
   7   8  -3    6.81    4.26   0
  -7  -8  -3    2.68    2.83   0
  -8  -8   3   16.02    4.44   0
   8  -8   3   15.30    3.08   0
  -8   8   3   16.74    3.15   0
   8   8   3   14.09    4.41   0
  -8   8  -3   14.03    2.92   0
   8   8  -3   16.40    3.18   0
  -8  -8  -3   19.54    4.35   0
  -9  -8   3    7.49    3.27   0
  -9   8   3   15.47    3.93   0
   9  -8   3   13.66    3.16   0
   9   8   3   12.24    5.61   0
  -9  -8  -3   15.18    5.40   0
  -9   8  -3   12.13    3.26   0
   9   8  -3   13.57    3.33   0
 -10  -8   3   27.95    3.22   0
  10  -8   3   36.83    3.37   0
 -10   8   3   35.14    4.43   0
  10   8   3   23.13    6.06   0
  10   8  -3   27.47    4.48   0
 -10   8  -3   23.55    3.32   0
 -10  -8  -3   37.08    6.24   0
 -11  -8   3   20.07    3.28   0
 -11   8   3   20.52    3.16   0
  11  -8   3   24.41    3.22   0
  11   8   3   19.90    7.02   0
 -11   8  -3   23.72    3.26   0
  11   8  -3   23.43    3.37   0
 -12  -8   3   -1.95    2.98   0
 -12   8   3    2.51    2.96   0
  12  -8   3    5.53    2.99   0
 -12   8  -3    0.25    4.24   0
  12   8  -3   -3.92    4.48   0
 -13  -8   3    1.92    4.46   0
 -13   8   3    5.62    3.12   0
  13  -8   3    1.46    3.06   0
 -13   8  -3    1.69    3.04   0
  13   8  -3    0.90    4.82   0
 -14  -8   3   -0.01    4.91   0
 -14   8   3   -4.18    3.10   0
  14  -8   3    2.57    3.17   0
  14   8  -3    2.70    3.44   0
 -14   8  -3    1.61    4.80   0
  15  -8   3    6.47    4.83   0
 -15  -8   3    3.83    3.32   0
 -15   8   3    9.83    3.11   0
 -15   8  -3    3.10    3.42   0
  15   8  -3    6.93    4.99   0
 -16  -8   3    0.45    5.07   0
  16  -8   3   11.08    4.55   0
 -16   8   3    3.16    3.16   0
 -16   8  -3    5.62    4.72   0
  16   8  -3   -1.08    4.99   0
 -17  -8   3    5.24    4.73   0
  17  -8   3    6.62    4.81   0
 -17   8   3    1.13    4.68   0
  17   8  -3    1.01    3.85   0
 -17   8  -3    4.02    4.96   0
 -18  -8   3   -0.80    3.76   0
  18  -8   3    1.42    4.94   0
 -18   8   3    2.57    3.36   0
  18   8  -3    0.16    5.27   0
 -18   8  -3    1.52    3.50   0
 -19  -8   3    5.12    5.43   0
 -19   8   3    8.10    5.21   0
 -19   8   3    3.33    3.61   0
  19  -8   3    1.07    3.77   0
 -19   8  -3    0.99    3.72   0
  19   8  -3   -0.37    3.78   0
 -20  -8   3    4.73    5.59   0
 -20   8   3    8.53    5.39   0
 -20   8   3   -4.21    5.22   0
  20  -8   3    3.25    3.84   0
  20   8  -3    0.76    5.45   0
 -20   8  -3   -0.23    3.98   0
 -21  -8   3    2.59    5.72   0
 -21   8   3    5.64    5.47   0
  21  -8   3    1.30    3.90   0
 -21   8   3    3.64    3.85   0
  21   8  -3    4.31    5.86   0
 -21   8  -3    0.55    3.94   0
   0  -9   3   42.70    4.52   0
   0   9   3   47.20    4.63   0
   0  -9  -3   42.71    3.30   0
   0   9  -3   41.16    4.64   0
   1   9   3   41.21    4.76   0
  -1  -9   3   44.04    3.29   0
   1  -9   3   43.41    3.30   0
  -1   9   3   44.50    4.70   0
  -1   9  -3   39.20    4.39   0
  -1  -9  -3   46.67    4.69   0
   1   9  -3   38.88    3.38   0
   1  -9  -3   51.91    4.38   0
   2   9   3   34.83    3.66   0
  -2  -9   3   34.85    4.50   0
   2  -9   3   31.65    3.12   0
  -2   9   3   33.65    3.31   0
  -2   9  -3   28.33    3.15   0
  -2  -9  -3   40.86    3.78   0
   2   9  -3   27.57    3.26   0
   2  -9  -3   42.05    3.24   0
   3   9   3    3.28    3.06   0
  -3  -9   3    1.70    3.11   0
   3  -9   3    3.43    4.15   0
  -3   9   3    4.69    4.20   0
  -3   9  -3    4.88    2.86   0
  -3  -9  -3    3.24    4.39   0
   3   9  -3    4.60    4.25   0
   3  -9  -3    6.57    2.88   0
   4   9   3    7.23    4.34   0
  -4  -9   3   11.71    4.30   0
   4  -9   3    8.70    4.06   0
  -4   9   3    8.43    3.05   0
  -4   9  -3    7.38    2.97   0
  -4  -9  -3   10.24    4.27   0
   4   9  -3   11.54    4.30   0
   4  -9  -3   10.37    4.37   0
   5  -9   3    4.26    2.95   0
  -5   9   3    3.35    3.07   0
  -5  -9   3    5.73    3.11   0
   5   9   3    3.98    2.73   0
   5   9  -3    0.76    3.17   0
  -5   9  -3    2.88    4.10   0
   5  -9  -3    1.41    3.08   0
  -5  -9  -3    4.43    4.20   0
  -6   9   3    8.85    3.17   0
   6  -9   3    5.23    2.90   0
  -6  -9   3    7.21    3.16   0
   6   9   3    9.31    4.40   0
  -6   9  -3    8.41    3.01   0
   6  -9  -3   10.65    3.09   0
   6   9  -3    7.91    3.29   0
  -6  -9  -3    9.49    4.40   0
   7   9   3    2.13    3.81   0
   7  -9   3   -1.25    4.28   0
  -7   9   3    5.00    4.30   0
  -7  -9   3    4.83    4.43   0
  -7  -9  -3    3.38    4.00   0
  -7   9  -3    3.70    2.86   0
   7   9  -3    2.42    4.40   0
   7  -9  -3    2.30    2.99   0
  -8   9   3    6.25    3.01   0
   8  -9   3    3.51    4.08   0
  -8  -9   3    4.45    4.34   0
   8   9   3    6.55    4.45   0
  -8   9  -3    5.81    2.74   0
   8   9  -3    5.52    3.12   0
  -8  -9  -3    6.93    4.61   0
   9  -9   3    7.06    3.08   0
  -9  -9   3    7.35    4.53   0
  -9   9   3    6.27    2.83   0
   9   9   3    7.88    4.56   0
  -9  -9  -3    9.31    4.88   0
   9   9  -3    6.25    4.37   0
  -9   9  -3    6.65    2.99   0
 -10  -9   3    7.47    4.38   0
  10  -9   3    8.58    3.16   0
  10   9   3    5.32    4.64   0
 -10   9   3    5.59    3.20   0
  10   9  -3    3.91    3.37   0
 -10   9  -3    8.03    3.28   0
 -10  -9  -3    9.50    4.64   0
  11  -9   3    2.05    3.18   0
  11   9   3    0.29    5.65   0
 -11   9   3    3.64    4.28   0
 -11  -9   3    0.57    4.76   0
 -11   9  -3   -1.75    4.32   0
  11   9  -3    2.61    4.66   0
 -11  -9  -3    1.53    4.42   0
 -12   9   3    3.87    3.10   0
 -12  -9   3   -0.20    3.37   0
  12   9   3    0.80    5.90   0
  12  -9   3    5.09    4.36   0
 -12   9  -3    3.30    4.50   0
  12   9  -3    1.92    3.37   0
  13  -9   3    7.21    4.64   0
 -13   9   3   -2.92    3.09   0
 -13  -9   3    2.45    3.25   0
  13   9  -3   -0.99    4.95   0
 -13   9  -3    2.46    3.39   0
 -14   9   3    4.74    3.12   0
 -14  -9   3    5.11    4.76   0
  14  -9   3    4.35    3.25   0
 -14   9  -3    8.80    4.78   0
  14   9  -3    4.93    3.51   0
  15  -9   3   -1.36    3.35   0
 -15   9   3    3.35    3.18   0
 -15  -9   3    3.07    3.41   0
  15   9  -3    1.30    3.42   0
 -15   9  -3    0.73    3.39   0
  16  -9   3    1.42    4.92   0
 -16   9   3    1.70    3.23   0
 -16  -9   3    2.79    4.85   0
  16   9  -3   -0.30    5.11   0
 -16   9  -3    0.47    3.45   0
 -17   9   3    4.24    5.00   0
  17  -9   3    6.45    5.19   0
 -17  -9   3    1.89    3.56   0
  17   9  -3    0.37    3.96   0
 -17   9  -3    0.11    5.04   0
 -18   9   3    2.74    5.01   0
  18  -9   3    0.49    3.57   0
 -18  -9   3    2.76    5.23   0
  18   9  -3    2.30    5.37   0
 -18   9  -3    3.41    5.31   0
 -19   9   3   -0.51    3.50   0
 -19  -9   3   -1.07    5.57   0
  19  -9   3    1.39    3.80   0
  19   9  -3   -2.79    5.52   0
 -19   9  -3    0.45    5.35   0
   1  10   3    2.79    3.00   0
  -1  10   3   -0.41    3.15   0
  -1 -10   3   -1.19    2.99   0
   1 -10   3    2.50    2.68   0
  -1 -10  -3    1.47    3.38   0
   1 -10  -3    0.94    2.97   0
   1  10  -3    4.09    4.32   0
  -1  10  -3    5.57    3.05   0
  -2 -10   3    2.86    4.49   0
   2  10   3    5.69    4.62   0
  -2  10   3   -2.39    4.32   0
   2 -10   3    1.75    2.76   0
  -2  10  -3    7.81    4.31   0
   2  10  -3    2.87    3.20   0
  -2 -10  -3    4.17    3.36   0
   2 -10  -3    5.64    4.51   0
   3  10   3   11.47    3.55   0
  -3 -10   3   13.22    3.17   0
  -3  10   3   11.69    3.05   0
   3 -10   3   11.89    2.89   0
  -3  10  -3   14.89    3.12   0
   3 -10  -3   15.29    4.31   0
  -3 -10  -3   12.80    4.39   0
   3  10  -3   13.21    3.22   0
   4 -10   3    6.36    3.95   0
  -4 -10   3    5.04    3.07   0
   4  10   3    2.84    3.21   0
  -4  10   3    1.43    4.35   0
  -4  10  -3    2.49    4.05   0
   4 -10  -3    3.87    2.96   0
   4  10  -3    1.90    3.07   0
  -4 -10  -3    6.02    4.44   0
  -5 -10   3    4.43    4.33   0
   5 -10   3    0.68    3.07   0
   5  10   3    2.20    4.34   0
  -5  10   3    7.12    4.42   0
  -5 -10  -3    3.50    4.48   0
  -5  10  -3    6.60    3.07   0
   5  10  -3    4.81    4.52   0
   5 -10  -3    8.14    4.43   0
   6  10   3    2.63    3.11   0
   6 -10   3    0.64    4.34   0
  -6 -10   3    5.17    4.44   0
  -6  10   3    2.82    4.38   0
  -6  10  -3    5.12    3.29   0
  -6 -10  -3    3.94    4.33   0
   6 -10  -3    7.04    4.37   0
   6  10  -3    3.63    4.35   0
   7  10   3   16.06    4.84   0
  -7 -10   3   22.77    4.46   0
  -7  10   3   23.51    3.40   0
   7 -10   3   22.98    3.30   0
  -7  10  -3   14.95    3.30   0
  -7 -10  -3   23.80    4.85   0
   7  10  -3   19.81    3.33   0
   7 -10  -3   20.82    3.34   0
   8 -10   3    3.75    3.13   0
  -8 -10   3    6.86    4.45   0
   8  10   3    4.82    4.62   0
  -8  10   3    9.30    3.26   0
  -8  10  -3    5.12    3.25   0
  -8 -10  -3    5.81    4.67   0
   8  10  -3    7.02    3.24   0
   8 -10  -3    8.34    3.24   0
  -9  10   3    6.85    4.46   0
   9 -10   3    2.20    4.25   0
  -9 -10   3    0.20    4.40   0
   9  10   3    0.95    4.57   0
  -9  10  -3    3.41    3.01   0
   9  10  -3    5.63    4.82   0
  -9 -10  -3    3.36    4.57   0
 -10  10   3   -1.06    3.18   0
  10  10   3    3.78    5.80   0
  10 -10   3    2.92    3.11   0
 -10 -10   3    1.30    4.70   0
 -10 -10  -3    2.96    4.57   0
  10  10  -3    2.17    3.10   0
 -10  10  -3    2.89    3.18   0
 -11  10   3    1.78    3.27   0
  11  10   3    2.83    6.03   0
  11 -10   3    5.57    4.58   0
 -11 -10   3    6.62    4.60   0
 -11 -10  -3    3.32    5.73   0
 -11  10  -3    3.02    4.42   0
  11  10  -3    7.18    4.94   0
 -12  10   3    0.97    4.31   0
 -12 -10   3    5.98    3.44   0
  12 -10   3    0.71    3.33   0
  12  10   3    3.36    6.39   0
 -12 -10  -3    2.91    4.87   0
  12  10  -3    0.50    3.47   0
 -12  10  -3    1.00    3.13   0
 -13  10   3    3.03    3.53   0
  13  10   3    3.03    6.31   0
 -13 -10   3    2.29    4.92   0
  13 -10   3    2.89    3.30   0
 -13  10  -3    0.61    4.77   0
  13  10  -3    7.09    5.13   0
  14 -10   3   -1.06    4.92   0
 -14  10   3    4.75    3.52   0
 -14 -10   3   -0.35    5.00   0
  14  10  -3    2.02    3.74   0
 -14  10  -3   -0.08    3.57   0
 -15  10   3    2.49    3.42   0
  15 -10   3    3.92    3.55   0
 -15 -10   3   -0.49    5.33   0
 -15  10  -3    5.43    5.17   0
  15  10  -3    1.18    5.41   0
 -16  10   3   -0.02    3.56   0
 -16 -10   3    2.02    3.74   0
  16 -10   3    8.42    3.76   0
  16  10  -3    5.59    3.83   0
 -16  10  -3    1.39    3.67   0
 -17  10   3    4.17    3.59   0
 -17 -10   3    0.01    5.57   0
  17 -10   3   -2.02    5.16   0
  17  10  -3   -3.36    5.62   0
 -17  10  -3   -0.90    3.71   0
 -18  10   3   -1.55    3.78   0
 -18 -10   3    0.31    5.73   0
  18  10  -3    1.46    4.29   0
 -18  10  -3    1.25    3.95   0
   0  11   3   18.67    3.47   0
   0 -11   3   12.69    3.39   0
   0 -11  -3   17.21    4.93   0
   0  11  -3   15.34    3.37   0
  -1  11   3    9.90    3.64   0
   1  11   3    4.31    3.31   0
  -1 -11   3    8.03    4.69   0
   1 -11   3    1.68    3.22   0
   1 -11  -3    4.85    3.10   0
  -1 -11  -3    4.69    4.65   0
   1  11  -3    3.07    3.29   0
  -1  11  -3    5.81    4.55   0
   2 -11   3    1.27    4.54   0
   2  11   3    2.87    4.47   0
  -2  11   3    2.78    4.68   0
  -2 -11   3    4.13    4.54   0
  -2  11  -3    2.50    3.09   0
  -2 -11  -3    0.89    3.45   0
   2  11  -3    1.77    4.72   0
   2 -11  -3    0.81    4.69   0
   3 -11   3    1.96    3.07   0
   3  11   3    2.48    4.44   0
  -3  11   3    4.98    3.19   0
  -3 -11   3    6.10    3.18   0
  -3  11  -3    3.66    4.47   0
  -3 -11  -3    4.81    4.75   0
   3 -11  -3    3.47    4.67   0
   3  11  -3    7.19    4.61   0
   4  11   3    9.63    4.65   0
  -4  11   3    7.45    3.37   0
   4 -11   3   11.17    4.39   0
  -4 -11   3    6.16    3.52   0
  -4  11  -3    8.66    4.50   0
   4 -11  -3    7.74    3.10   0
  -4 -11  -3    8.38    4.77   0
   4  11  -3    8.60    3.46   0
   5 -11   3    9.35    3.15   0
   5  11   3    8.54    4.70   0
  -5 -11   3    6.65    3.43   0
  -5  11   3    7.80    3.43   0
  -5  11  -3   11.51    3.27   0
  -5 -11  -3   13.43    4.68   0
   5  11  -3    7.38    3.54   0
   5 -11  -3   15.66    4.29   0
   6  11   3   -0.08    3.37   0
   6 -11   3    3.02    3.10   0
  -6 -11   3    1.10    3.28   0
  -6  11   3    2.56    3.38   0
  -6  11  -3    3.40    3.12   0
  -6 -11  -3    1.64    4.61   0
   6  11  -3    1.83    3.24   0
   6 -11  -3    2.21    3.10   0
   7  11   3    0.32    4.63   0
   7 -11   3    4.19    4.63   0
  -7 -11   3   -3.04    3.12   0
  -7  11   3    1.43    3.21   0
   7  11  -3    2.70    4.73   0
  -7  11  -3    2.71    3.10   0
   7 -11  -3    1.44    3.29   0
  -7 -11  -3   -1.93    4.72   0
   8 -11   3    5.54    3.11   0
  -8 -11   3    7.50    3.46   0
  -8  11   3    8.68    4.87   0
   8  11   3    6.54    4.72   0
  -8  11  -3    9.46    3.35   0
  -8 -11  -3    6.02    3.37   0
   8  11  -3    6.99    4.86   0
   8 -11  -3    5.70    3.44   0
   9 -11   3    0.91    4.59   0
  -9 -11   3    0.93    3.30   0
   9  11   3    3.35    4.96   0
  -9  11   3    2.91    3.32   0
  -9  11  -3   -1.58    3.29   0
   9  11  -3    5.26    3.42   0
  -9 -11  -3    4.08    4.99   0
 -10 -11   3   -0.49    5.13   0
  10 -11   3    4.80    3.42   0
  10  11   3    6.08    5.06   0
 -10  11   3   -0.38    3.41   0
 -10 -11  -3    2.76    4.98   0
 -10  11  -3    9.64    4.97   0
  10  11  -3    2.05    3.58   0
  11 -11   3    2.55    4.90   0
 -11 -11   3   -3.00    5.01   0
  11  11   3    1.65    5.06   0
 -11  11   3   -0.69    3.50   0
  11  11  -3    5.75    4.85   0
 -11 -11  -3    0.27    4.95   0
 -11  11  -3    2.10    3.27   0
 -12 -11   3    2.93    3.78   0
  12  11   3    4.55    6.47   0
  12 -11   3    2.45    3.53   0
 -12  11   3    6.72    4.95   0
 -12  11  -3    0.74    3.51   0
  12  11  -3    2.69    3.56   0
 -12 -11  -3    3.23    4.94   0
  13  11   3    0.98    6.75   0
  13 -11   3   -0.87    3.54   0
 -13  11   3    0.06    3.40   0
 -13 -11   3    2.08    5.41   0
 -13  11  -3    5.96    4.86   0
  13  11  -3   -1.30    5.49   0
  14 -11   3    0.64    3.41   0
  14  11   3    1.11    9.01   0
 -14 -11   3    1.24    3.99   0
 -14  11   3   -2.30    3.34   0
 -14  11  -3    1.69    3.66   0
  14  11  -3    1.63    3.74   0
  15 -11   3   -1.95    3.86   0
 -15 -11   3    2.47    5.53   0
 -15  11   3    0.70    3.51   0
  15  11  -3    0.50    5.64   0
 -15  11  -3   -2.69    3.86   0
 -16 -11   3    0.47    4.10   0
 -16  11   3    3.23    3.74   0
  16  11  -3   -0.63    4.10   0
 -16  11  -3    5.92    5.63   0
   1 -12   3    1.51    4.75   0
   1  12   3    2.36    3.74   0
  -1  12   3    2.33    3.44   0
  -1 -12   3   -2.53    3.27   0
   1  12  -3    5.24    4.70   0
  -1 -12  -3    2.60    5.10   0
   1 -12  -3    4.14    4.82   0
  -1  12  -3   -1.35    4.61   0
   2 -12   3    3.10    3.18   0
   2  12   3    1.12    3.35   0
  -2  12   3    4.71    4.90   0
  -2 -12   3    1.30    3.65   0
  -2 -12  -3    4.36    4.94   0
   2  12  -3    1.03    3.32   0
   2 -12  -3    7.42    3.45   0
  -2  12  -3    3.55    3.23   0
   3 -12   3   -2.09    3.33   0
   3  12   3    0.94    5.02   0
  -3  12   3    1.66    5.04   0
  -3 -12   3    3.06    3.47   0
  -3  12  -3    5.12    4.81   0
  -3 -12  -3   -1.36    3.57   0
   3 -12  -3    5.37    4.78   0
   3  12  -3    1.94    4.74   0
   4  12   3    1.57    3.95   0
   4 -12   3    1.90    3.48   0
  -4  12   3   -0.16    3.45   0
  -4 -12   3    2.01    3.36   0
  -4  12  -3    6.72    4.88   0
  -4 -12  -3    0.63    3.53   0
   4  12  -3   -5.88    5.11   0
   4 -12  -3    1.22    3.43   0
   5  12   3    3.86    5.05   0
   5 -12   3    4.53    4.80   0
  -5 -12   3    2.99    3.44   0
  -5  12   3    2.58    3.26   0
  -5  12  -3    4.22    3.26   0
  -5 -12  -3    1.75    3.47   0
   5  12  -3    8.08    5.01   0
   5 -12  -3   -0.43    4.66   0
   6  12   3    2.12    4.94   0
   6 -12   3    6.77    3.28   0
  -6  12   3    4.62    3.48   0
  -6 -12   3    2.33    3.61   0
  -6  12  -3    2.97    3.66   0
  -6 -12  -3    3.20    3.88   0
   6 -12  -3   11.26    4.85   0
   6  12  -3    3.96    5.17   0
   7 -12   3    6.72    3.28   0
  -7  12   3   -1.12    3.65   0
  -7 -12   3    4.53    3.69   0
   7  12   3    0.12    5.29   0
  -7  12  -3    2.93    3.33   0
   7 -12  -3    6.30    3.53   0
   7  12  -3   -0.82    5.08   0
  -7 -12  -3   -0.01    5.05   0
   8 -12   3   -3.72    4.80   0
  -8 -12   3    3.30    5.12   0
  -8  12   3   -3.87    5.28   0
   8  12   3    0.91    3.62   0
  -8  12  -3    2.01    4.78   0
   8  12  -3    1.30    5.08   0
  -8 -12  -3    1.45    4.81   0
   8 -12  -3   -1.95    3.60   0
   9 -12   3    3.36    3.63   0
  -9 -12   3    6.59    5.08   0
  -9  12   3    8.33    3.63   0
   9  12   3    1.24    5.38   0
  -9 -12  -3    2.00    5.14   0
  -9  12  -3    7.77    4.91   0
   9  12  -3    6.06    5.26   0
 -10 -12   3    2.32    3.65   0
  10 -12   3    2.90    4.97   0
  10  12   3    1.95    5.22   0
 -10  12   3    0.25    3.59   0
 -10 -12  -3    2.62    4.98   0
 -10  12  -3   -1.91    3.56   0
  10  12  -3   -1.21    3.61   0
  11  12   3   -0.11    5.41   0
 -11 -12   3    6.08    5.23   0
  11 -12   3    2.09    3.70   0
 -11  12   3    1.98    3.68   0
 -11 -12  -3    0.64    5.31   0
  11  12  -3   -0.57    3.53   0
 -11  12  -3   -1.99    3.65   0
  12  12   3    2.63    5.44   0
 -12 -12   3    6.01    5.66   0
 -12  12   3    0.79    5.43   0
  12 -12   3    3.68    3.81   0
  12  12  -3    4.09    5.83   0
 -12  12  -3    4.50    5.20   0
 -12 -12  -3    0.80    5.26   0
  13 -12   3   -2.72    5.07   0
 -13  12   3   -1.61    3.90   0
  13  12   3   -0.40    7.01   0
 -13 -12   3   -1.18    4.15   0
 -13  12  -3   -0.77    3.65   0
  13  12  -3    4.95    5.88   0
   0 -13   3    4.80    5.13   0
   0  13   3    3.52    5.38   0
   0  13  -3   -4.56    5.09   0
   0 -13  -3   -2.85    5.13   0
  -1 -13   3    7.20    5.10   0
   1 -13   3    2.87    3.64   0
   1  13   3   -0.03    5.33   0
  -1  13   3    1.81    3.69   0
   1  13  -3    1.29    3.68   0
  -1  13  -3    3.44    3.67   0
   1 -13  -3   -0.43    3.54   0
  -1 -13  -3    3.93    5.03   0
  -2 -13   3    1.21    5.12   0
   2 -13   3    1.69    3.61   0
   2  13   3    0.01    5.38   0
  -2  13   3    4.54    5.09   0
   2 -13  -3    1.88    4.93   0
  -2 -13  -3    0.55    3.77   0
   2  13  -3    1.53    5.08   0
  -2  13  -3    0.94    3.66   0
   3  13   3    2.30    5.25   0
   3 -13   3    2.50    3.41   0
  -3  13   3    3.67    3.72   0
  -3 -13   3    3.31    5.11   0
  -3  13  -3    6.31    5.29   0
  -3 -13  -3    1.29    3.93   0
   3  13  -3   -1.10    3.69   0
   3 -13  -3    4.67    3.77   0
   4  13   3    0.96    3.78   0
  -4  13   3    0.98    3.64   0
   4 -13   3    1.51    3.65   0
  -4 -13   3    4.10    3.73   0
  -4  13  -3   -1.55    5.13   0
  -4 -13  -3    0.44    5.17   0
   4  13  -3   -1.45    3.65   0
   4 -13  -3    1.43    5.14   0
   5  13   3    3.34    5.46   0
   5 -13   3    2.53    4.93   0
  -5  13   3    4.90    3.80   0
  -5 -13   3   -0.56    4.04   0
  -5  13  -3    2.80    5.13   0
  -5 -13  -3    2.76    5.17   0
   5  13  -3    4.00    3.57   0
   5 -13  -3    1.19    3.48   0
   6  13   3   -0.90    5.64   0
   6 -13   3   -0.41    4.89   0
  -6  13   3    3.44    3.71   0
  -6 -13   3    1.13    3.57   0
  -6  13  -3   -3.95    4.75   0
   6 -13  -3   -2.67    5.32   0
  -6 -13  -3    0.78    3.91   0
   6  13  -3    3.27    5.61   0
   7 -13   3   -0.10    3.57   0
  -7  13   3    1.86    3.67   0
  -7 -13   3    0.71    5.19   0
   7  13   3    0.69    3.90   0
  -7  13  -3    4.21    5.17   0
   7  13  -3    3.49    5.45   0
  -7 -13  -3   -0.47    3.62   0
   7 -13  -3   -2.31    5.18   0
   8 -13   3    1.92    3.56   0
  -8  13   3    5.47    3.77   0
  -8 -13   3    1.37    5.34   0
   8  13   3    1.18    5.45   0
  -8  13  -3    0.02    5.26   0
   8  13  -3   -2.51    5.41   0
   8 -13  -3    2.33    3.92   0
  -8 -13  -3    0.67    5.24   0
   9 -13   3   -0.28    5.27   0
  -9  13   3    0.48    5.51   0
  -9 -13   3    0.53    3.78   0
   9  13   3   -0.18    5.87   0
  -9 -13  -3    1.33    3.86   0
  -9  13  -3    1.26    3.64   0
   9  13  -3   -2.10    5.26   0
  -1 -14   3    2.02    3.83   0
   1 -14   3    3.35    3.60   0
  -1  14   3   -0.32    5.52   0
   1  14   3    1.11    4.31   0
   1 -14  -3    1.80    3.75   0
   1  14  -3    2.85    3.91   0
  -1  14  -3    0.67    3.89   0
  -1 -14  -3    5.75    3.89   0
  -2 -14   3   -0.46    3.58   0
   2  14   3    1.17    4.05   0
  -2  14   3    2.52    5.62   0
   2  14  -3   -1.22    5.12   0
  -2  14  -3    3.29    3.87   0
   0   0   4  357.39    7.07   0
   0   0  -4  355.98    7.05   0
  -2   0   4  463.45    6.72   0
   2   0   4  461.32    7.68   0
   2   0  -4  441.41    6.70   0
  -2   0  -4  455.85    7.85   0
  -4   0   4  216.08    5.47   0
   4   0   4  227.25    6.56   0
   4   0  -4  192.04    4.68   0
  -4   0  -4  204.57    6.63   0
   6   0   4   47.03    4.67   0
  -6   0   4   42.55    3.21   0
  -6   0  -4   45.21    3.80   0
   6   0  -4   44.12    3.26   0
   8   0   4  161.06    5.94   0
  -8   0   4  135.53    4.26   0
   8   0  -4  148.03    4.40   0
  -8   0  -4  143.89    5.79   0
 -10   0   4   74.12    3.41   0
  10   0   4   83.73    5.20   0
  10   0  -4   76.43    3.40   0
 -10   0  -4   73.57    5.11   0
  12   0   4   11.27    4.27   0
 -12   0   4   11.39    4.09   0
 -12   0  -4   10.86    4.13   0
 -14   0   4   36.06    4.63   0
  14   0   4   44.82    4.79   0
 -14   0  -4   35.28    4.71   0
 -16   0   4    3.62    4.42   0
 -16   0  -4    5.21    5.31   0
 -18   0   4    6.35    4.64   0
 -18   0  -4    6.76    4.50   0
 -20   0   4   -2.85    3.30   0
 -20   0   4    0.93    3.47   0
 -20   0  -4    1.61    4.82   0
 -20   0  -4   -0.37    4.60   0
 -22   0   4    5.63    5.14   0
 -22   0   4    4.53    5.01   0
 -22   0  -4    2.23    5.02   0
 -22   0  -4    0.77    5.19   0
 -24   0   4    0.78    3.91   0
 -24   0   4    1.21    5.31   0
 -24   0  -4    0.30    5.22   0
 -24   0  -4   -0.37    5.27   0
   1  -1   4  251.08    5.53   0
  -1   1   4  270.21    6.39   0
   1   1   4  256.66    6.14   0
  -1  -1   4  253.77    5.42   0
  -1  -1  -4  259.94    6.83   0
   1   1  -4  254.83    6.02   0
  -1   1  -4  249.27    5.68   0
   1  -1  -4  257.32    5.73   0
  -2   1   4   35.58    3.09   0
   2   1   4   36.15    4.62   0
  -2  -1   4   38.12    3.07   0
   2  -1   4   42.87    3.37   0
  -2  -1  -4   34.50    4.63   0
   2  -1  -4   39.33    4.19   0
   2   1  -4   40.32    4.10   0
  -2   1  -4   34.78    3.28   0
  -3   1   4  219.96    4.93   0
  -3  -1   4  180.84    4.77   0
   3   1   4  237.14    6.90   0
   3  -1   4  245.61    6.33   0
  -3  -1  -4  224.99    6.23   0
   3   1  -4  211.40    4.89   0
   3  -1  -4  212.83    5.04   0
  -3   1  -4  215.16    5.55   0
   4  -1   4   49.14    4.54   0
  -4   1   4   46.88    4.16   0
  -4  -1   4   46.35    4.31   0
   4   1   4   45.03    4.63   0
   4  -1  -4   39.61    3.26   0
   4   1  -4   47.06    4.21   0
  -4  -1  -4   40.06    4.76   0
  -4   1  -4   44.01    3.44   0
   5  -1   4   32.46    4.25   0
  -5   1   4   29.96    4.10   0
  -5  -1   4   26.00    3.01   0
   5   1   4   29.68    3.48   0
   5  -1  -4   29.83    4.08   0
  -5  -1  -4   30.13    4.52   0
   5   1  -4   30.04    4.12   0
  -5   1  -4   32.53    4.38   0
  -6   1   4  208.61    5.50   0
   6  -1   4  202.54    5.42   0
  -6  -1   4  196.06    4.75   0
   6   1   4  216.68    7.11   0
   6  -1  -4  193.07    4.66   0
   6   1  -4  193.86    4.68   0
  -6  -1  -4  194.09    7.01   0
  -6   1  -4  209.72    6.24   0
   7   1   4   10.74    3.90   0
   7  -1   4   10.12    3.94   0
  -7  -1   4   10.09    2.86   0
  -7   1   4   10.99    2.81   0
   7  -1  -4    7.87    4.16   0
  -7  -1  -4    9.40    3.89   0
   7   1  -4    9.07    2.99   0
  -7   1  -4    8.48    3.92   0
  -8  -1   4  126.36    4.21   0
  -8   1   4  130.70    4.05   0
   8   1   4  136.08    6.41   0
   8  -1   4  131.16    4.72   0
  -8  -1  -4  124.41    6.26   0
   8   1  -4  122.82    3.79   0
  -8   1  -4  126.98    5.60   0
   8  -1  -4  128.36    4.11   0
  -9   1   4  109.08    3.94   0
   9   1   4  119.95    7.08   0
  -9  -1   4  110.16    3.69   0
   9  -1   4  123.35    5.34   0
   9   1  -4  108.56    3.74   0
  -9  -1  -4  108.44    6.23   0
  -9   1  -4  109.86    5.39   0
  10  -1   4   60.47    4.82   0
 -10   1   4   54.54    4.14   0
 -10  -1   4   53.07    4.14   0
  10   1   4   60.55    5.39   0
  10   1  -4   55.37    3.13   0
 -10  -1  -4   50.47    5.19   0
 -10   1  -4   54.07    3.78   0
 -11  -1   4  110.75    3.83   0
 -11   1   4  126.65    4.62   0
  11  -1   4  131.30    5.36   0
  11   1   4  138.79    7.52   0
 -11   1  -4  115.15    4.58   0
  11   1  -4  107.03    3.81   0
 -11  -1  -4  111.92    7.42   0
 -12  -1   4   14.35    3.88   0
 -12   1   4   13.89    3.91   0
  12  -1   4   15.89    4.11   0
  12   1   4   14.08    5.59   0
 -12   1  -4   13.74    3.04   0
  12   1  -4   14.15    2.89   0
 -12  -1  -4   13.33    5.43   0
  13  -1   4   13.81    4.13   0
 -13   1   4   14.76    3.99   0
 -13  -1   4   12.33    2.82   0
  13   1  -4   11.73    3.94   0
 -13   1  -4   12.84    4.22   0
 -13  -1  -4   12.11    4.67   0
 -14   1   4   61.67    3.51   0
  14  -1   4   77.24    4.15   0
 -14  -1   4   62.29    3.58   0
  14   1  -4   68.08    4.67   0
 -14   1  -4   68.68    4.00   0
 -14  -1  -4   69.26    6.74   0
 -15   1   4    1.81    2.82   0
 -15  -1   4    5.37    3.14   0
  15  -1   4    2.43    2.83   0
 -15  -1  -4    1.46    5.09   0
 -15  -1  -4    2.56    4.25   0
 -15   1  -4    1.25    3.18   0
 -16   1   4   20.33    4.56   0
 -16  -1   4   18.42    3.37   0
  16  -1   4   21.40    4.17   0
 -16  -1  -4   20.19    6.00   0
 -16   1  -4   22.66    3.17   0
 -16  -1  -4   19.51    4.98   0
 -17   1   4    1.83    3.18   0
  17  -1   4    3.39    4.13   0
 -17  -1   4    4.05    4.40   0
 -17   1   4    1.60    2.99   0
 -17   1  -4    0.26    4.19   0
 -17  -1  -4    0.78    5.66   0
 -17  -1  -4    1.14    5.49   0
 -18   1   4    7.07    4.38   0
 -18   1   4    9.15    4.55   0
 -18  -1   4    5.69    4.58   0
 -18   1  -4    5.30    4.56   0
 -18  -1  -4    5.76    5.78   0
 -18  -1  -4    4.17    5.67   0
 -19  -1   4   18.23    3.35   0
 -19   1   4   20.80    3.67   0
 -19   1   4   21.44    4.52   0
 -19  -1  -4   16.45    5.97   0
 -19   1  -4   19.96    4.81   0
 -19  -1  -4   16.68    6.12   0
 -20   1   4    4.84    3.05   0
 -20  -1   4    4.93    4.91   0
 -20   1   4    4.80    4.76   0
 -20  -1  -4    3.24    6.21   0
 -20   1  -4    3.94    4.52   0
 -20  -1  -4    3.09    6.16   0
 -21   1   4    6.55    3.43   0
 -21  -1   4    7.49    5.16   0
 -21   1   4    3.13    3.40   0
 -21  -1  -4    4.96    6.23   0
 -21   1  -4    4.61    4.70   0
 -21  -1  -4    5.07    6.48   0
 -21   1  -4    1.28    4.84   0
 -22  -1   4    6.79    3.47   0
 -22   1   4   -3.32    3.53   0
 -22  -1   4    1.44    3.53   0
 -22   1   4    4.27    4.86   0
 -22  -1  -4    1.91    6.29   0
 -22   1  -4    1.84    5.34   0
 -22  -1  -4    2.11    6.30   0
 -22   1  -4    1.76    5.06   0
 -23   1   4    3.85    3.64   0
 -23  -1   4    1.39    5.13   0
 -23   1   4    2.79    5.25   0
 -23  -1   4    4.69    3.75   0
 -23  -1  -4    1.48    7.81   0
 -23   1  -4    1.00    5.24   0
 -23  -1  -4    1.86    7.75   0
 -23   1  -4    0.22    5.04   0
 -24  -1   4    3.25    3.52   0
 -24   1   4   -0.30    5.53   0
 -24  -1   4    2.56    5.19   0
 -24   1   4   -3.79    3.98   0
 -24   1  -4    1.78    5.65   0
 -24   1  -4   -1.21    5.48   0
 -24  -1  -4    0.51    8.20   0
 -24  -1  -4    0.32    7.79   0
   0   2   4  403.06    7.23   0
   0  -2   4  398.28    6.33   0
   0  -2  -4  402.46    7.97   0
   0   2  -4  414.20    6.98   0
  -1   2   4   86.35    4.78   0
   1   2   4   82.40    4.26   0
  -1  -2   4   80.09    3.54   0
   1  -2   4   82.73    4.46   0
   1  -2  -4   84.22    4.93   0
   1   2  -4   79.41    3.54   0
  -1  -2  -4   83.12    4.22   0
  -1   2  -4   78.46    4.58   0
   2  -2   4   15.88    2.88   0
  -2   2   4   17.03    4.01   0
   2   2   4   15.70    4.12   0
  -2  -2   4   13.44    2.83   0
   2  -2  -4   17.47    4.16   0
  -2   2  -4   20.44    3.98   0
  -2  -2  -4   15.14    3.12   0
   2   2  -4   16.08    2.96   0
   3  -2   4   33.52    3.16   0
  -3   2   4   32.76    3.13   0
   3   2   4   34.07    4.53   0
  -3  -2   4   39.52    4.08   0
  -3  -2  -4   37.46    4.62   0
   3   2  -4   31.79    4.08   0
  -3   2  -4   30.02    3.18   0
   4  -2   4   61.03    3.61   0
   4   2   4   72.10    5.21   0
  -4  -2   4   65.66    4.38   0
  -4   2   4   61.60    3.44   0
  -4  -2  -4   59.96    5.04   0
   4   2  -4   69.23    3.50   0
  -4   2  -4   61.15    3.57   0
  -5   2   4  127.60    4.08   0
   5  -2   4  143.90    5.66   0
  -5  -2   4  125.99    4.88   0
   5   2   4  130.95    6.28   0
  -5  -2  -4  132.11    6.45   0
   5   2  -4  131.89    4.07   0
  -5   2  -4  136.07    5.40   0
  -6   2   4   27.01    4.10   0
   6  -2   4   24.48    3.03   0
  -6  -2   4   29.87    4.09   0
   6   2   4   27.52    5.16   0
  -6  -2  -4   27.95    5.14   0
   6   2  -4   27.48    3.24   0
  -6   2  -4   25.09    3.28   0
   7   2   4    8.02    4.09   0
  -7   2   4    8.73    2.85   0
   7  -2   4   11.60    4.11   0
  -7  -2   4   10.52    2.62   0
  -7  -2  -4    7.95    4.79   0
   7   2  -4   11.18    3.87   0
  -7   2  -4    7.22    4.19   0
  -8  -2   4  128.53    3.88   0
   8  -2   4  129.52    4.52   0
  -8   2   4  139.52    4.11   0
   8   2   4  151.54    9.42   0
   8   2  -4  130.44    3.83   0
  -8  -2  -4  131.82    9.19   0
  -8   2  -4  128.76    4.48   0
   9   2   4   30.70    8.49   0
  -9   2   4   25.53    2.98   0
  -9  -2   4   28.80    3.04   0
   9  -2   4   29.26    4.11   0
  -9   2  -4   27.02    3.27   0
   9   2  -4   22.96    2.81   0
  10  -2   4   28.73    4.07   0
 -10   2   4   27.64    2.99   0
 -10  -2   4   28.19    2.90   0
  10   2  -4   22.60    3.85   0
 -10   2  -4   27.03    3.00   0
 -11   2   4   14.60    2.91   0
  11  -2   4   17.66    4.11   0
 -11  -2   4   13.38    3.84   0
 -11   2  -4   16.21    4.02   0
  11   2  -4   15.15    3.87   0
  12  -2   4    0.28    3.92   0
 -12  -2   4    0.64    2.76   0
 -12   2   4    1.34    2.72   0
 -12   2  -4    0.88    2.76   0
  12   2  -4   -0.30    3.80   0
 -13   2   4   10.78    3.97   0
 -13  -2   4    7.28    4.17   0
  13  -2   4   12.49    4.18   0
  13   2  -4    9.57    4.36   0
 -13   2  -4    7.61    4.30   0
  14  -2   4    4.26    4.24   0
 -14   2   4    0.13    3.80   0
 -14   2   4    2.50    2.86   0
 -14  -2   4    4.62    3.06   0
  14   2  -4    3.91    4.22   0
 -14   2  -4    4.02    4.28   0
 -15   2   4   21.69    3.10   0
  15  -2   4   32.20    5.09   0
 -15  -2   4   24.86    3.26   0
 -15   2   4   33.56    4.23   0
  15   2  -4   29.56    4.67   0
 -15   2  -4   31.32    4.98   0
 -16   2   4    7.21    3.82   0
 -16   2   4    5.50    3.18   0
 -16  -2   4    4.69    3.11   0
  16  -2   4    4.86    2.88   0
  16   2  -4    4.58    3.26   0
 -16   2  -4    4.51    3.40   0
 -17   2   4    1.00    2.98   0
 -17   2   4    2.75    4.15   0
 -17  -2   4    0.07    3.31   0
  17  -2   4    4.00    4.47   0
 -17   2  -4    2.19    4.55   0
 -18   2   4    5.88    3.19   0
 -18  -2   4    4.05    3.18   0
  18  -2   4    5.08    4.44   0
 -18   2   4    5.17    3.10   0
 -18   2  -4    4.12    3.23   0
 -19   2   4    7.48    4.64   0
 -19   2   4    3.89    3.16   0
 -19  -2   4    5.79    4.60   0
 -19   2  -4    3.34    4.73   0
 -20   2   4    5.35    3.45   0
 -20   2   4    5.49    3.29   0
 -20  -2   4   10.74    4.93   0
 -20   2  -4   10.60    5.04   0
 -21   2   4    4.84    3.27   0
 -21  -2   4    3.61    3.50   0
 -21   2   4    1.65    3.53   0
 -21   2  -4    1.85    4.89   0
 -22   2   4   -1.38    5.06   0
 -22  -2   4    5.59    4.98   0
 -22   2   4    2.04    5.00   0
 -22   2  -4    1.71    5.11   0
 -23   2   4    4.98    5.25   0
 -23  -2   4    2.71    3.78   0
 -23   2   4   -1.18    5.06   0
 -23  -2   4    1.66    3.71   0
 -23   2  -4    2.53    3.82   0
 -24   2   4    3.75    3.86   0
 -24   2   4    1.25    3.80   0
 -24  -2   4    8.76    5.12   0
 -24  -2   4    5.61    5.43   0
 -24   2  -4    2.91    5.55   0
 -24   2  -4    3.68    5.48   0
   1  -3   4  253.25    5.03   0
   1   3   4  239.66    6.04   0
  -1   3   4  240.17    5.70   0
  -1  -3   4  253.28    5.05   0
   1   3  -4  242.82    5.03   0
  -1   3  -4  253.40    5.79   0
   2  -3   4   72.58    3.52   0
  -2   3   4   76.08    3.87   0
   2   3   4   70.60    4.05   0
  -2  -3   4   77.64    3.61   0
   2   3  -4   81.21    4.54   0
  -2   3  -4   73.33    3.67   0
   3   3   4   24.09    3.32   0
   3  -3   4   27.96    4.02   0
  -3  -3   4   26.23    2.99   0
  -3   3   4   25.38    3.11   0
   3   3  -4   28.50    4.09   0
  -3   3  -4   25.81    4.14   0
  -4   3   4  165.49    4.46   0
   4  -3   4  166.60    4.45   0
   4   3   4  169.63    6.59   0
  -4  -3   4  175.33    5.25   0
   4   3  -4  156.63    4.45   0
  -4   3  -4  162.72    4.45   0
  -5   3   4  100.39    3.77   0
   5  -3   4   98.27    4.12   0
  -5  -3   4  104.36    4.74   0
   5   3   4   96.83    5.73   0
   5   3   4  117.52    5.95   0
   5   3  -4  111.09    4.78   0
  -5   3  -4  104.24    4.94   0
   6  -3   4   81.72    4.84   0
  -6   3   4   75.92    4.59   0
   6   3   4   85.97    5.93   0
  -6  -3   4   73.25    3.34   0
   6   3   4   71.00    5.71   0
   6   3  -4   74.17    3.52   0
  -6   3  -4   72.47    4.82   0
   7   3   4   20.63    6.58   0
   7   3   4   21.08    6.44   0
  -7   3   4   19.97    3.87   0
   7  -3   4   22.46    3.10   0
  -7  -3   4   20.78    3.90   0
  -7   3  -4   19.85    3.18   0
   7   3  -4   18.06    2.93   0
  -8   3   4   72.48    4.30   0
  -8   3   4   87.55    3.30   0
  -8  -3   4   69.16    3.33   0
   8  -3   4   75.98    3.93   0
  -8   3  -4   69.92    3.73   0
   8   3  -4   68.05    3.43   0
  -9   3   4   25.93    3.87   0
  -9   3   4   28.70    3.83   0
  -9  -3   4   19.45    3.12   0
   9  -3   4   28.55    4.30   0
  -9   3  -4   26.95    4.36   0
   9   3  -4   27.61    3.96   0
  10  -3   4    6.91    4.22   0
 -10   3   4    8.29    3.82   0
 -10  -3   4    6.80    2.56   0
 -10   3   4    8.85    2.70   0
  10   3  -4    7.13    2.55   0
 -10   3  -4    9.30    2.84   0
 -11   3   4   21.12    2.82   0
 -11   3   4   16.12    2.97   0
  11  -3   4   14.96    2.81   0
 -11  -3   4   11.68    2.71   0
  11   3  -4   14.47    2.93   0
 -11   3  -4   15.94    4.29   0
 -12   3   4   28.22    4.20   0
  12  -3   4   28.37    4.53   0
 -12   3   4   25.98    2.99   0
 -12  -3   4   26.07    4.10   0
  12   3  -4   23.55    4.12   0
 -12   3  -4   23.89    3.20   0
 -13   3   4   19.02    3.04   0
 -13   3   4   25.66    4.11   0
 -13  -3   4   11.81    3.02   0
  13  -3   4   20.45    4.38   0
 -13   3  -4   14.93    3.39   0
  13   3  -4   18.02    4.21   0
 -14   3   4   22.95    4.20   0
 -14   3   4   23.20    3.00   0
 -14  -3   4   22.08    4.47   0
  14  -3   4   25.77    3.33   0
 -14   3  -4   19.49    3.42   0
  14   3  -4   24.98    4.45   0
  15  -3   4   19.83    3.32   0
 -15   3   4   10.77    2.89   0
 -15  -3   4   17.10    3.33   0
 -15   3   4   19.13    4.27   0
  15   3  -4   17.81    4.48   0
 -15   3  -4   13.72    4.66   0
 -16   3   4   22.79    4.38   0
  16  -3   4   27.17    3.57   0
 -16   3   4   25.76    4.27   0
 -16  -3   4   21.53    3.34   0
 -16   3  -4   24.84    4.91   0
  16   3  -4   26.05    3.39   0
 -17   3   4   19.24    3.25   0
 -17  -3   4   10.87    3.12   0
 -17   3   4   27.46    3.18   0
  17  -3   4   29.28    3.64   0
  17   3  -4   22.49    4.72   0
 -17   3  -4   24.97    4.90   0
 -18   3   4    1.85    3.18   0
 -18   3   4    6.13    4.69   0
  18  -3   4    1.73    3.18   0
 -18  -3   4    4.03    3.26   0
  18   3  -4    0.15    4.52   0
 -18   3  -4    1.86    3.19   0
 -19   3   4    4.72    4.89   0
  19  -3   4    7.68    4.73   0
 -19  -3   4    2.39    3.44   0
 -19   3   4    7.87    3.34   0
 -19   3  -4    4.37    4.77   0
 -20   3   4    2.37    3.53   0
 -20  -3   4    6.81    3.47   0
 -20   3   4    4.52    3.30   0
  20  -3   4    4.17    5.09   0
 -20   3  -4    0.47    4.99   0
 -21   3   4    2.13    3.68   0
 -21  -3   4    3.50    3.74   0
 -21   3   4    1.43    3.58   0
 -21   3  -4    4.14    4.83   0
 -22   3   4    3.28    3.76   0
 -22   3   4    3.01    3.59   0
 -22  -3   4    8.81    5.06   0
 -22   3  -4    0.68    3.51   0
 -23   3   4    4.41    5.57   0
 -23   3   4    0.82    3.61   0
 -23  -3   4   -0.13    3.57   0
 -23   3  -4    1.07    3.69   0
 -24   3   4   -0.10    5.07   0
 -24   3   4    3.96    5.62   0
 -24  -3   4    0.93    5.59   0
 -24   3  -4    0.70    5.70   0
   0   4   4  329.05    6.55   0
   0  -4   4  314.54    5.30   0
   0   4   4  380.17    6.79   0
   0   4  -4  355.61    6.24   0
  -1  -4   4   30.35    2.97   0
  -1   4   4   23.29    3.30   0
   1   4   4   27.66    4.30   0
  -1   4   4   26.21    3.35   0
   1   4   4   26.46    3.22   0
   1  -4   4   28.82    4.09   0
   1   4  -4   25.23    3.07   0
  -1   4  -4   27.22    3.15   0
  -2  -4   4  238.87    5.66   0
   2   4   4  252.01    6.80   0
   2   4   4  238.25    6.70   0
   2  -4   4  228.91    5.52   0
  -2   4   4  232.81    5.46   0
  -2   4   4  245.86    5.43   0
   2   4  -4  228.22    5.65   0
  -2   4  -4  236.40    5.57   0
  -3  -4   4  133.72    5.15   0
  -3   4   4  132.89    5.44   0
   3   4   4  128.76    5.75   0
   3  -4   4  130.49    4.84   0
   3   4   4  141.80    5.66   0
  -3   4   4  144.85    5.41   0
   3   4  -4  127.91    4.22   0
  -3   4  -4  137.07    5.03   0
   4   4   4  202.47    6.80   0
   4   4   4  194.60    6.90   0
  -4  -4   4  200.80    5.48   0
   4  -4   4  204.70    5.44   0
  -4   4   4  209.90    5.65   0
  -4   4   4  183.05    5.63   0
  -4   4  -4  184.05    4.54   0
   4   4  -4  187.75    4.63   0
  -5   4   4    2.12    2.53   0
   5  -4   4    6.48    3.87   0
   5   4   4    4.00    3.89   0
   5   4   4    3.75    3.78   0
  -5  -4   4    3.45    3.91   0
  -5   4   4    6.02    3.86   0
   5   4  -4    4.58    3.73   0
  -5   4  -4    2.99    2.72   0
  -6   4   4    3.83    2.52   0
   6   4   4    2.89    3.82   0
   6   4   4    3.15    4.77   0
   6  -4   4    2.55    2.91   0
  -6  -4   4    2.09    3.77   0
  -6   4   4    6.30    3.61   0
  -6   4  -4    2.09    2.82   0
   6   4  -4    6.05    2.75   0
  -7   4   4    3.18    2.87   0
   7  -4   4    3.72    2.93   0
  -7   4   4    2.33    2.73   0
   7   4   4    1.56    5.87   0
  -7  -4   4    1.07    2.76   0
   7   4   4    1.32    6.57   0
  -7   4  -4    1.73    2.92   0
   7   4  -4    2.52    3.72   0
  -8   4   4   54.35    4.13   0
  -8   4   4   66.14    3.22   0
  -8  -4   4   58.69    4.26   0
   8  -4   4   55.40    3.41   0
  -8   4  -4   61.31    4.60   0
   8   4  -4   56.53    3.34   0
  -9   4   4   60.68    3.41   0
  -9   4   4   83.33    4.30   0
  -9  -4   4   73.46    4.29   0
   9  -4   4   81.93    4.82   0
  -9   4  -4   75.69    3.72   0
   9   4  -4   71.65    4.51   0
  10  -4   4   25.23    4.33   0
 -10   4   4   28.77    3.05   0
 -10   4   4   26.27    2.92   0
 -10  -4   4   22.04    4.04   0
 -10   4  -4   26.23    4.39   0
  10   4  -4   21.89    2.95   0
 -11   4   4   38.86    4.31   0
  11  -4   4   46.72    4.50   0
 -11   4   4   43.33    4.13   0
 -11  -4   4   38.88    4.21   0
 -11   4  -4   37.70    4.45   0
  11   4  -4   42.63    4.28   0
 -12   4   4   17.15    3.13   0
 -12   4   4   17.47    3.00   0
  12  -4   4   21.72    4.29   0
 -12  -4   4   20.61    4.30   0
 -12   4  -4   18.51    4.24   0
  12   4  -4   20.75    4.29   0
 -13   4   4   12.36    2.88   0
 -13   4   4   14.01    4.32   0
  13  -4   4   14.99    4.13   0
 -13  -4   4   12.35    3.14   0
 -13   4  -4   15.73    4.46   0
  13   4  -4    9.73    3.04   0
 -14   4   4   26.49    4.30   0
 -14   4   4   19.05    3.15   0
 -14  -4   4   16.33    4.53   0
  14  -4   4   25.99    4.57   0
  14   4  -4   18.60    3.31   0
 -14   4  -4   24.51    4.85   0
  15  -4   4   11.89    4.52   0
 -15   4   4    8.18    2.99   0
 -15  -4   4    6.88    3.18   0
 -15   4   4    4.84    2.82   0
  15   4  -4   12.93    4.45   0
 -15   4  -4    7.43    2.92   0
  16  -4   4   16.77    3.29   0
 -16   4   4    8.84    4.27   0
 -16  -4   4    9.49    3.10   0
 -16   4   4   14.26    3.06   0
  16   4  -4   10.57    4.40   0
 -16   4  -4   10.23    4.50   0
 -17   4   4   10.47    3.27   0
  17  -4   4    5.26    4.84   0
 -17   4   4    7.58    3.30   0
 -17  -4   4    7.52    4.60   0
 -17   4  -4    8.63    3.42   0
  17   4  -4    9.67    4.63   0
 -18   4   4    6.09    3.21   0
 -18  -4   4    2.66    4.32   0
 -18   4   4    4.93    4.48   0
  18  -4   4    3.93    4.55   0
 -18   4  -4    3.06    4.54   0
  18   4  -4    4.79    4.53   0
 -19   4   4    3.59    4.83   0
 -19   4   4    4.67    4.69   0
  19  -4   4    2.43    3.33   0
 -19  -4   4    8.84    4.76   0
 -19   4  -4    2.25    4.78   0
  19   4  -4    5.37    4.71   0
  20  -4   4    0.66    5.11   0
 -20   4   4    2.55    3.36   0
 -20   4   4    0.69    4.76   0
 -20  -4   4    1.46    4.99   0
 -20   4  -4    6.30    4.93   0
 -21   4   4    2.32    5.07   0
  21  -4   4    2.18    3.83   0
 -21  -4   4   -0.88    4.99   0
 -21   4   4    3.76    3.46   0
 -21   4  -4    2.10    5.25   0
 -22   4   4   -0.15    3.66   0
 -22   4   4   -1.17    3.52   0
 -22  -4   4    2.32    3.78   0
 -22   4  -4    4.63    5.31   0
 -23   4   4    0.70    3.68   0
 -23   4   4    0.97    3.78   0
 -23  -4   4    2.47    5.44   0
 -23   4  -4    1.99    5.55   0
   1   5   4    1.33    3.96   0
  -1  -5   4    3.69    2.82   0
   1  -5   4    6.06    3.78   0
  -1   5   4    1.82    3.00   0
  -1   5   4    4.31    2.95   0
   1   5   4    4.32    4.17   0
   1   5  -4    4.49    2.80   0
  -1   5  -4    5.30    3.86   0
   2  -5   4  187.22    4.33   0
  -2   5   4  195.43    5.86   0
  -2   5   4  204.32    4.90   0
  -2  -5   4  203.95    5.39   0
   2   5   4  192.89    6.15   0
   2   5   4  197.43    5.42   0
   2   5  -4  191.23    5.39   0
  -2   5  -4  193.46    5.24   0
  -3  -5   4   81.97    4.42   0
  -3   5   4   80.68    4.88   0
   3   5   4   77.29    5.10   0
   3  -5   4   63.90    3.20   0
  -3   5   4   84.42    3.81   0
   3   5   4   86.69    5.01   0
   3   5  -4   72.61    3.60   0
  -3   5  -4   75.63    4.24   0
  -4  -5   4   27.00    3.83   0
  -4   5   4   25.76    3.21   0
   4   5   4   22.83    3.33   0
   4   5   4   27.28    4.33   0
   4  -5   4   29.54    4.28   0
  -4   5   4   30.10    3.15   0
   4   5  -4   26.95    3.96   0
  -4   5  -4   27.13    3.82   0
  -5   5   4    3.85    4.20   0
   5   5   4    4.55    4.11   0
   5   5   4    6.81    3.91   0
   5  -5   4    6.81    2.93   0
  -5   5   4    5.39    4.05   0
  -5  -5   4    3.62    3.67   0
  -5   5  -4    5.28    4.05   0
   5   5  -4    5.73    2.53   0
   6   5   4   12.10    5.15   0
   6  -5   4   12.20    2.86   0
  -6   5   4   16.55    3.80   0
   6   5   4   12.87    5.05   0
  -6   5   4   11.06    3.84   0
  -6  -5   4    9.86    2.68   0
  -6   5  -4   11.09    3.99   0
   6   5  -4    9.05    3.80   0
  -7   5   4    9.11    2.79   0
   7   5   4    7.99    6.07   0
   7   5   4    6.78    5.18   0
  -7   5   4    7.00    2.64   0
   7  -5   4    5.20    4.17   0
  -7  -5   4    2.43    3.62   0
  -7   5  -4    5.26    2.74   0
   7   5  -4    5.80    2.66   0
  -8   5   4   11.04    2.82   0
  -8   5   4   10.95    3.89   0
   8  -5   4   18.72    4.30   0
  -8  -5   4   10.13    2.81   0
  -8   5  -4   14.84    4.23   0
   8   5  -4   15.04    3.80   0
  -9   5   4   10.01    4.00   0
  -9   5   4    5.51    3.84   0
  -9  -5   4    5.15    2.78   0
   9  -5   4    6.04    4.17   0
  -9   5  -4    6.83    2.96   0
   9   5  -4    7.57    2.75   0
  10  -5   4  112.57    3.92   0
 -10   5   4  102.60    3.74   0
 -10   5   4  108.52    3.69   0
 -10  -5   4   57.99    3.45   0
 -10   5  -4   94.58    3.81   0
  10   5  -4  103.38    4.85   0
  11  -5   4   25.17    3.23   0
 -11   5   4   24.19    4.22   0
 -11   5   4   25.02    3.06   0
 -11  -5   4   17.17    3.15   0
 -11   5  -4   24.88    3.30   0
  11   5  -4   23.93    3.26   0
  12  -5   4    4.15    4.20   0
 -12   5   4    0.25    2.99   0
 -12   5   4    0.48    4.16   0
 -12  -5   4    2.24    2.90   0
 -12   5  -4   -0.50    2.87   0
  12   5  -4    3.35    4.25   0
 -13   5   4    2.04    3.01   0
 -13   5   4    4.07    2.87   0
  13  -5   4    5.98    2.83   0
 -13  -5   4    1.13    3.11   0
 -13   5  -4    3.11    3.10   0
  13   5  -4   -1.90    4.37   0
 -14   5   4   25.93    4.25   0
 -14   5   4   27.44    4.06   0
  14  -5   4   27.34    4.42   0
 -14  -5   4   20.82    4.47   0
 -14   5  -4   20.12    4.36   0
  14   5  -4   17.13    3.29   0
 -15   5   4    3.25    3.22   0
 -15   5   4    2.65    3.15   0
 -15  -5   4    2.15    3.06   0
  15  -5   4    4.66    4.28   0
  15   5  -4    2.77    3.14   0
 -15   5  -4    2.29    3.04   0
  16  -5   4   -0.27    3.37   0
 -16   5   4    2.31    4.18   0
 -16   5   4    2.34    3.01   0
 -16  -5   4    0.99    3.13   0
  16   5  -4    2.46    4.72   0
 -16   5  -4    0.95    4.66   0
 -17   5   4    2.28    4.57   0
 -17   5   4    2.94    3.02   0
  17  -5   4    5.44    4.71   0
 -17  -5   4    3.37    4.66   0
  17   5  -4    2.76    4.60   0
 -17   5  -4    4.41    3.23   0
 -18   5   4    6.30    3.32   0
 -18   5   4    0.29    4.48   0
  18  -5   4    4.13    4.95   0
 -18  -5   4    1.67    4.64   0
  18   5  -4    3.95    3.17   0
 -18   5  -4    1.66    5.14   0
 -19   5   4    0.83    4.37   0
 -19   5   4   -1.11    3.31   0
 -19  -5   4   -0.49    3.45   0
  19  -5   4    0.69    3.35   0
  19   5  -4    0.94    3.49   0
 -19   5  -4   -1.89    4.85   0
 -20   5   4    4.78    3.45   0
 -20   5   4    1.18    3.42   0
  20  -5   4    3.17    5.11   0
 -20  -5   4    2.81    3.66   0
  20   5  -4    3.72    3.73   0
 -20   5  -4    3.82    5.14   0
  21  -5   4   -1.15    3.74   0
 -21   5   4    0.98    3.67   0
 -21  -5   4    1.37    5.24   0
 -21   5   4   -0.41    3.55   0
  21   5  -4    1.64    3.90   0
 -21   5  -4    4.87    5.39   0
 -22   5   4    4.26    3.75   0
  22  -5   4    2.73    3.90   0
 -22  -5   4   -3.74    5.50   0
 -22   5   4    1.50    3.59   0
 -22   5  -4   -3.76    5.17   0
 -23   5   4   -2.01    3.98   0
 -23  -5   4    1.74    5.54   0
 -23   5   4   -1.36    5.39   0
 -23   5  -4    1.20    4.04   0
   0  -6   4   33.74    2.94   0
   0   6   4   45.04    3.24   0
   0   6  -4   39.05    3.05   0
   1  -6   4   41.10    3.05   0
  -1  -6   4   43.98    3.05   0
   1   6   4   44.58    3.46   0
  -1   6   4   44.12    4.54   0
   1   6  -4   40.11    3.08   0
  -1   6  -4   40.24    3.01   0
   2   6   4  106.58    4.97   0
   2  -6   4  106.63    4.57   0
  -2  -6   4   93.26    3.54   0
  -2   6   4  103.98    4.02   0
   2   6  -4  101.03    4.52   0
  -2   6  -4   92.08    3.55   0
   3   6   4    6.79    3.99   0
  -3   6   4    6.33    2.89   0
  -3  -6   4    8.96    2.72   0
   3   6   4   10.48    3.84   0
   3  -6   4   10.74    2.61   0
   3   6  -4    3.26    2.64   0
  -3   6  -4    4.70    2.63   0
  -4   6   4    3.14    3.88   0
   4   6   4    5.79    3.96   0
  -4  -6   4    3.54    2.61   0
   4  -6   4    2.88    2.61   0
   4   6   4    6.08    4.26   0
   4   6  -4    3.53    2.54   0
  -4   6  -4    2.33    2.61   0
  -5   6   4    1.27    2.65   0
  -5  -6   4    5.14    3.87   0
   5   6   4    1.80    4.01   0
   5  -6   4    4.41    3.77   0
   5   6   4    2.66    4.01   0
  -5   6  -4    3.36    3.80   0
   5   6  -4    5.22    3.65   0
  -6  -6   4    1.85    2.63   0
   6   6   4    2.55    4.24   0
   6   6   4    1.89    4.12   0
  -6   6   4    2.06    3.80   0
   6  -6   4    3.85    2.78   0
  -6   6  -4    4.22    2.82   0
   6   6  -4    2.00    2.72   0
  -7  -6   4   19.30    3.95   0
   7   6   4   18.18    5.88   0
   7   6   4   18.21    5.68   0
  -7   6   4   21.38    2.90   0
   7  -6   4   20.82    3.88   0
  -7   6  -4   18.14    3.99   0
   7   6  -4   17.30    3.97   0
   8   6   4   17.93    6.57   0
   8   6   4   17.12    6.41   0
  -8   6   4   23.28    2.99   0
   8  -6   4   20.26    3.22   0
  -8  -6   4   18.76    3.12   0
  -8   6  -4   14.53    2.88   0
   8   6  -4   20.03    3.09   0
  -9   6   4  106.51    3.95   0
   9  -6   4  107.77    4.83   0
  -9   6   4  103.29    3.95   0
  -9  -6   4  101.67    3.92   0
   9   6  -4   95.61    3.87   0
  -9   6  -4   95.23    3.87   0
 -10   6   4   15.56    4.35   0
 -10   6   4   13.00    2.86   0
  10  -6   4   10.76    3.01   0
 -10  -6   4    5.61    3.07   0
 -10   6  -4    8.96    3.06   0
  10   6  -4   12.09    4.38   0
 -11   6   4   10.75    4.07   0
  11  -6   4    6.99    3.00   0
 -11   6   4    3.55    3.00   0
 -11  -6   4    3.95    3.05   0
 -11   6  -4    6.20    2.99   0
  11   6  -4    8.08    2.98   0
 -12   6   4    7.72    3.02   0
  12  -6   4   13.77    4.34   0
 -12   6   4    8.56    4.08   0
 -12  -6   4    6.54    3.20   0
 -12   6  -4    9.81    3.20   0
  12   6  -4   11.38    4.45   0
 -13   6   4    9.62    2.92   0
 -13   6   4   10.32    4.24   0
  13  -6   4    7.05    2.97   0
 -13  -6   4    8.56    3.14   0
 -13   6  -4   10.85    3.14   0
  13   6  -4    7.06    3.17   0
 -14   6   4    7.56    3.14   0
 -14   6   4    8.42    3.31   0
  14  -6   4   11.18    4.56   0
 -14  -6   4   14.41    4.39   0
 -14   6  -4    9.12    4.60   0
  14   6  -4   10.86    3.20   0
 -15   6   4    4.27    4.31   0
 -15   6   4    1.57    3.21   0
  15  -6   4   -0.34    3.01   0
 -15  -6   4    1.33    3.02   0
 -15   6  -4    1.94    3.51   0
  15   6  -4    1.72    4.47   0
  16  -6   4   -0.99    3.10   0
 -16   6   4   -1.31    3.18   0
 -16  -6   4    5.90    4.41   0
 -16   6   4   -1.41    3.11   0
  16   6  -4   -1.75    3.20   0
 -16   6  -4    3.10    4.35   0
 -17   6   4   16.58    4.79   0
  17  -6   4   15.46    4.91   0
 -17  -6   4   13.95    4.89   0
 -17   6   4   16.19    4.51   0
  17   6  -4   13.21    3.23   0
 -17   6  -4   10.09    3.51   0
 -18   6   4    4.56    4.64   0
  18  -6   4    2.42    4.79   0
 -18  -6   4    6.18    3.55   0
 -18   6   4    5.39    3.06   0
  18   6  -4    7.36    5.05   0
 -18   6  -4    4.38    3.46   0
 -19   6   4    1.59    3.35   0
  19  -6   4    3.35    3.67   0
 -19  -6   4    0.19    3.51   0
 -19   6   4    0.83    4.86   0
 -19   6  -4    2.52    3.57   0
  19   6  -4    1.28    5.11   0
  20  -6   4   -0.54    3.57   0
 -20   6   4    1.46    3.52   0
 -20   6   4    2.99    3.34   0
 -20  -6   4   -1.19    3.62   0
  20   6  -4    0.19    5.20   0
 -20   6  -4    2.52    3.56   0
 -21   6   4    3.71    3.79   0
 -21   6   4    1.19    3.81   0
  21  -6   4   -3.94    5.48   0
 -21  -6   4   -1.39    3.96   0
  21   6  -4    0.90    3.63   0
 -21   6  -4   -2.13    4.03   0
 -22   6   4    1.67    3.87   0
  22  -6   4    5.01    5.63   0
 -22   6   4   -1.96    5.41   0
 -22  -6   4    0.84    3.81   0
  22   6  -4    0.18    4.10   0
 -22   6  -4   -1.35    4.03   0
  -1  -7   4   37.41    4.14   0
  -1   7   4   36.59    3.34   0
   1  -7   4   37.69    4.17   0
   1   7   4   39.08    3.25   0
   1   7  -4   29.18    3.12   0
  -1   7  -4   31.47    3.00   0
   2   7   4   22.07    4.22   0
  -2  -7   4   16.50    2.94   0
  -2   7   4   27.16    4.40   0
   2  -7   4   20.88    4.13   0
   2   7  -4   21.96    3.02   0
  -2   7  -4   21.27    3.05   0
  -3  -7   4   67.12    3.43   0
  -3   7   4   86.11    4.72   0
   3  -7   4   88.04    4.54   0
   3   7   4   80.80    5.22   0
   3   7  -4   71.24    3.46   0
  -3   7  -4   72.45    3.30   0
  -4  -7   4   12.17    3.83   0
   4   7   4    9.92    3.06   0
  -4   7   4   12.61    4.12   0
   4  -7   4   15.08    3.93   0
  -4   7  -4   10.20    4.04   0
   4   7  -4   13.48    3.99   0
  -5  -7   4    3.44    2.82   0
   5   7   4    2.48    4.05   0
  -5   7   4    2.96    2.90   0
   5  -7   4    5.72    2.87   0
  -5   7  -4    2.96    2.93   0
   5   7  -4    2.01    4.12   0
   6   7   4   16.18    4.39   0
  -6  -7   4   17.73    4.05   0
   6   7   4   15.81    4.32   0
  -6   7   4   11.72    4.06   0
   6  -7   4   14.35    2.87   0
  -6   7  -4   16.85    4.12   0
   6   7  -4   16.21    2.88   0
   7   7   4   31.07    5.70   0
   7   7   4   33.16    4.72   0
  -7  -7   4   33.54    3.27   0
  -7   7   4   35.34    3.28   0
   7  -7   4   29.97    3.12   0
  -7   7  -4   32.55    4.35   0
   7   7  -4   33.73    3.19   0
   8  -7   4   98.89    4.80   0
   8   7   4   91.55    7.17   0
  -8  -7   4   56.32    3.55   0
   8   7   4   87.22    7.20   0
  -8   7   4  104.02    4.98   0
  -8   7  -4   82.59    3.84   0
   8   7  -4   86.82    5.03   0
  -9  -7   4   12.89    4.53   0
   9  -7   4   19.48    4.45   0
   9   7   4   11.29    6.72   0
   9   7   4   11.04    7.46   0
  -9   7   4   12.44    4.28   0
  -9   7  -4   10.61    3.16   0
   9   7  -4   10.34    3.31   0
 -10  -7   4    7.99    4.53   0
  10  -7   4    6.51    3.22   0
 -10   7   4    5.08    3.09   0
 -10   7  -4    8.50    3.17   0
  10   7  -4    5.77    4.55   0
 -11  -7   4    3.24    4.55   0
  11  -7   4    4.79    3.22   0
 -11   7   4    7.33    2.99   0
 -11   7  -4    2.78    3.26   0
  11   7  -4    2.54    4.49   0
 -12  -7   4    4.65    4.16   0
 -12   7   4    3.12    3.07   0
  12  -7   4    2.63    3.16   0
 -12   7   4    2.31    4.15   0
 -12   7  -4    5.03    4.31   0
  12   7  -4    2.50    3.06   0
 -13   7   4   13.81    4.54   0
  13  -7   4   12.78    4.42   0
 -13   7   4   12.56    4.20   0
 -13  -7   4    8.61    3.32   0
 -13   7  -4   10.70    4.50   0
  13   7  -4   11.75    4.66   0
 -14   7   4    3.37    4.55   0
  14  -7   4    1.59    4.36   0
 -14   7   4    7.64    4.30   0
 -14  -7   4    1.90    4.42   0
 -14   7  -4    0.76    3.04   0
  14   7  -4    0.14    3.11   0
 -15   7   4    4.78    3.24   0
 -15   7   4    3.71    3.13   0
  15  -7   4    5.38    4.74   0
 -15  -7   4    0.84    3.46   0
 -15   7  -4    3.25    4.76   0
  15   7  -4    3.58    3.14   0
  16  -7   4    7.91    3.18   0
 -16   7   4    5.43    3.23   0
 -16   7   4    2.15    3.09   0
 -16  -7   4    5.27    4.61   0
  16   7  -4    0.58    4.99   0
 -16   7  -4   -1.09    3.23   0
 -17   7   4    8.27    3.36   0
  17  -7   4   14.87    3.39   0
 -17   7   4   11.77    4.53   0
 -17  -7   4    6.63    3.51   0
  17   7  -4    9.21    3.58   0
 -17   7  -4    7.02    3.58   0
 -18   7   4    4.08    5.00   0
  18  -7   4    2.93    3.39   0
 -18   7   4    1.94    3.46   0
 -18  -7   4    7.22    4.99   0
  18   7  -4    1.70    3.70   0
 -18   7  -4    2.64    4.89   0
 -19   7   4    4.04    4.94   0
  19  -7   4   -0.29    3.59   0
 -19   7   4    2.85    4.78   0
 -19  -7   4    2.15    5.16   0
  19   7  -4    2.21    5.27   0
 -19   7  -4    0.57    5.22   0
 -20   7   4    3.10    5.25   0
 -20   7   4    4.19    3.69   0
  20  -7   4    1.81    3.44   0
 -20  -7   4    4.99    5.30   0
  20   7  -4    2.73    5.21   0
 -20   7  -4    3.78    5.41   0
 -21   7   4   -2.18    5.52   0
  21  -7   4    1.09    3.80   0
 -21   7   4   -1.30    5.20   0
 -21  -7   4    4.86    5.47   0
  21   7  -4   -0.27    4.14   0
 -21   7  -4    0.52    5.45   0
   0   8   4  150.50    4.59   0
   0  -8   4  165.64    5.23   0
   0   8  -4  142.07    4.06   0
  -1   8   4  108.15    4.17   0
  -1  -8   4  105.44    3.85   0
   1  -8   4  110.68    4.86   0
   1   8   4  103.76    4.45   0
   1   8  -4   93.49    3.82   0
  -1   8  -4  106.74    3.69   0
  -2   8   4   23.80    4.25   0
  -2  -8   4   24.02    4.23   0
   2  -8   4   20.04    3.09   0
   2   8   4   20.07    4.70   0
   2   8  -4   19.90    3.15   0
  -2   8  -4   19.45    4.38   0
  -3   8   4   18.93    4.35   0
  -3  -8   4   21.21    3.23   0
   3  -8   4   23.55    3.07   0
   3   8   4   22.70    4.87   0
   3   8  -4   23.58    3.26   0
  -3   8  -4   22.53    3.26   0
  -4  -8   4   12.09    2.90   0
  -4   8   4   12.16    3.02   0
   4   8   4   11.67    4.17   0
   4  -8   4    9.96    3.00   0
  -4   8  -4   10.34    4.22   0
   4   8  -4   10.58    3.03   0
  -5  -8   4   33.83    3.38   0
   5   8   4   42.87    4.53   0
   5  -8   4   35.65    3.24   0
  -5   8   4   42.06    4.52   0
  -5   8  -4   38.09    3.29   0
   5   8  -4   37.44    3.33   0
  -6  -8   4   15.13    4.44   0
  -6   8   4   20.37    4.50   0
   6  -8   4   17.69    3.06   0
   6   8   4   15.40    4.29   0
  -6   8  -4   14.67    2.85   0
   6   8  -4   14.92    4.39   0
  -7  -8   4   13.24    3.25   0
   7   8   4   17.10    4.90   0
  -7   8   4   19.92    3.17   0
   7  -8   4   17.21    3.33   0
  -7   8  -4   23.44    4.76   0
   7   8  -4   17.37    4.66   0
   8   8   4   43.36    5.43   0
   8  -8   4   49.37    3.57   0
   8   8   4   42.94    5.54   0
  -8  -8   4   45.55    3.58   0
  -8   8   4   57.77    4.82   0
  -8   8  -4   46.92    4.74   0
   8   8  -4   43.75    3.53   0
  -9   8   4   32.10    4.50   0
  -9  -8   4   29.09    3.35   0
   9   8   4   25.37    6.30   0
   9  -8   4   29.20    2.98   0
   9   8   4   25.34    6.31   0
   9   8  -4   25.54    3.45   0
  -9   8  -4   28.55    4.55   0
 -10  -8   4    5.50    3.09   0
  10   8   4    2.04    7.92   0
  10  -8   4    2.67    2.94   0
 -10   8   4    6.05    3.10   0
  10   8   4    0.49    7.85   0
 -10   8  -4    4.71    4.18   0
  10   8  -4    9.02    4.47   0
 -11  -8   4    3.05    3.09   0
  11  -8   4    6.88    3.14   0
 -11   8   4    5.63    3.17   0
 -11   8  -4    2.16    4.36   0
  11   8  -4    1.94    3.09   0
 -12  -8   4    5.16    3.08   0
  12  -8   4    3.77    3.16   0
 -12   8   4    5.57    3.19   0
  12   8  -4    6.72    3.21   0
 -12   8  -4    2.37    3.38   0
 -13  -8   4    6.50    4.54   0
  13  -8   4    3.30    3.22   0
 -13   8   4    1.64    3.08   0
 -13   8  -4    2.72    3.24   0
  13   8  -4    4.33    4.80   0
 -14  -8   4    3.02    3.16   0
 -14   8   4    3.03    3.16   0
 -14   8   4    1.75    3.09   0
  14  -8   4   -1.86    3.44   0
 -14   8  -4    0.73    4.93   0
  14   8  -4    1.54    3.49   0
 -15  -8   4    8.96    4.85   0
 -15   8   4    5.41    3.47   0
 -15   8   4   10.88    3.08   0
  15  -8   4    9.89    3.48   0
 -15   8  -4    7.20    3.43   0
  15   8  -4    7.25    3.66   0
  16  -8   4    3.04    3.35   0
 -16  -8   4    1.91    3.53   0
 -16   8   4    0.63    5.04   0
 -16   8   4    6.50    4.72   0
  16   8  -4    5.48    5.02   0
 -16   8  -4   -0.60    3.40   0
 -17  -8   4    4.07    5.20   0
 -17   8   4    0.10    4.90   0
  17  -8   4   -3.57    4.83   0
 -17   8   4   -0.62    3.42   0
 -17   8  -4    8.06    4.95   0
  17   8  -4    2.90    3.66   0
 -18  -8   4   -0.15    5.07   0
 -18   8   4    0.79    3.64   0
 -18   8   4    3.25    3.58   0
  18  -8   4    1.10    5.08   0
  18   8  -4    1.63    3.86   0
 -18   8  -4    5.05    5.06   0
 -19  -8   4    2.94    3.57   0
 -19   8   4    1.85    3.83   0
 -19   8   4    6.97    5.16   0
  19  -8   4    5.62    5.23   0
  19   8  -4    8.86    5.65   0
 -19   8  -4    4.25    3.88   0
 -20  -8   4   -0.08    4.03   0
 -20   8   4    2.15    3.74   0
 -20   8   4   -0.01    3.59   0
  20  -8   4   -1.35    5.28   0
  20   8  -4   -0.38    5.73   0
 -20   8  -4   -1.57    3.80   0
  -1  -9   4    5.55    2.97   0
   1  -9   4    4.06    2.93   0
   1   9   4    5.48    4.42   0
  -1   9   4    4.83    4.50   0
   1   9  -4    6.10    4.37   0
  -1   9  -4    5.17    2.72   0
  -2   9   4   33.47    3.28   0
  -2  -9   4   37.48    4.76   0
   2  -9   4   36.30    3.08   0
   2   9   4   36.89    4.58   0
   2   9  -4   31.31    3.15   0
  -2   9  -4   37.07    4.28   0
  -3   9   4   37.14    4.55   0
  -3  -9   4   35.91    3.30   0
   3  -9   4   40.14    4.40   0
   3   9   4   36.70    4.95   0
   3   9  -4   28.05    3.40   0
  -3   9  -4   29.33    3.30   0
  -4   9   4    3.19    4.35   0
  -4  -9   4    6.42    3.08   0
   4   9   4    3.96    4.50   0
   4  -9   4    4.53    2.89   0
  -4   9  -4    8.85    4.37   0
   4   9  -4    5.63    3.16   0
  -5   9   4    4.74    4.40   0
  -5  -9   4   -0.56    4.44   0
   5   9   4    2.56    4.19   0
   5  -9   4   -1.74    3.09   0
  -5   9  -4    1.68    2.88   0
   5   9  -4    2.95    3.19   0
   6   9   4    9.13    4.59   0
  -6   9   4   10.25    4.40   0
  -6  -9   4    4.51    4.39   0
   6  -9   4    3.34    2.93   0
  -6   9  -4    8.43    2.94   0
   6   9  -4    6.95    3.17   0
   7  -9   4   18.73    4.39   0
   7   9   4   14.03    4.58   0
  -7  -9   4   15.54    3.20   0
  -7   9   4   11.58    3.24   0
  -7   9  -4   15.66    3.02   0
   7   9  -4   14.62    4.51   0
   8   9   4    1.98    5.50   0
  -8  -9   4    2.89    3.24   0
  -8   9   4    9.31    4.41   0
   8  -9   4   -0.28    4.34   0
  -8   9  -4    2.33    2.88   0
   8   9  -4    3.92    4.54   0
   9   9   4    3.69    4.71   0
   9  -9   4    3.78    3.07   0
  -9  -9   4    2.39    3.15   0
  -9   9   4    3.64    3.04   0
   9   9   4    2.68    4.55   0
  -9   9  -4   -0.47    3.08   0
   9   9  -4    2.19    3.18   0
 -10  -9   4    0.82    3.26   0
  10   9   4    2.44    5.88   0
  10  -9   4    1.52    3.14   0
 -10   9   4    3.73    2.98   0
  10   9   4    3.38    6.87   0
 -10   9  -4    3.13    3.19   0
  10   9  -4    3.57    3.16   0
 -11   9   4   15.41    4.39   0
 -11  -9   4    7.67    4.97   0
  11  -9   4    7.46    3.50   0
  11   9  -4    8.25    3.51   0
 -11   9  -4    7.36    3.31   0
 -12   9   4    6.82    4.48   0
 -12  -9   4    2.98    4.76   0
  12  -9   4    7.49    4.70   0
  12   9  -4    1.90    4.76   0
 -12   9  -4    3.73    4.66   0
 -13  -9   4    3.70    3.44   0
 -13   9   4    8.51    4.41   0
  13  -9   4    8.69    4.77   0
 -13   9  -4    5.89    3.42   0
  13   9  -4    5.89    3.37   0
 -14  -9   4    7.35    3.29   0
 -14   9   4    2.48    4.83   0
  14  -9   4    0.01    4.84   0
  14   9  -4    3.10    3.39   0
 -14   9  -4    3.47    4.92   0
 -15  -9   4    0.53    5.10   0
 -15   9   4    3.92    4.77   0
  15  -9   4    2.31    3.31   0
 -15   9  -4    2.12    3.41   0
  15   9  -4   -1.18    5.25   0
  16  -9   4    3.34    3.56   0
 -16   9   4   -2.27    5.21   0
 -16   9   4   -0.41    4.94   0
 -16  -9   4    0.33    5.13   0
 -16   9  -4   -0.87    5.15   0
  16   9  -4   -0.31    3.71   0
 -17   9   4    2.46    3.81   0
 -17   9   4    0.54    3.42   0
  17  -9   4    2.28    3.74   0
 -17  -9   4   -2.81    3.82   0
 -17   9  -4    4.23    5.24   0
  17   9  -4    0.95    3.96   0
 -18   9   4   -1.44    3.98   0
 -18  -9   4    3.22    5.28   0
 -18   9   4    2.48    3.53   0
  18  -9   4   -2.40    5.40   0
 -18   9  -4    3.76    3.86   0
  18   9  -4    0.57    5.94   0
   0 -10   4    5.06    4.23   0
   0  10   4    4.19    3.42   0
   0  10  -4   10.04    4.43   0
  -1 -10   4    8.43    3.29   0
   1  10   4   10.09    3.39   0
   1 -10   4   13.42    3.13   0
  -1  10   4    7.99    4.64   0
   1  10  -4   11.39    4.42   0
  -1  10  -4    9.78    3.19   0
   2  10   4   13.74    4.70   0
  -2 -10   4   14.60    4.63   0
   2 -10   4   13.19    4.34   0
  -2  10   4   11.25    3.19   0
   2  10  -4   12.28    3.23   0
  -2  10  -4   16.48    4.34   0
   3  10   4    8.64    3.37   0
  -3 -10   4    7.83    4.51   0
   3 -10   4    8.73    3.21   0
  -3  10   4   11.01    4.81   0
   3  10  -4    7.72    3.39   0
  -3  10  -4    9.16    3.11   0
   4  10   4    8.82    3.38   0
  -4 -10   4   12.80    3.24   0
   4 -10   4    9.54    4.61   0
  -4  10   4   13.55    4.42   0
   4  10  -4    9.31    4.52   0
  -4  10  -4   11.90    3.32   0
  -5  10   4    4.72    3.08   0
   5  10   4    1.99    4.56   0
  -5 -10   4    6.52    3.32   0
   5 -10   4    3.46    3.12   0
  -5  10  -4    1.47    4.48   0
   5  10  -4    4.68    4.59   0
   6 -10   4    2.89    4.42   0
  -6  10   4   -0.91    4.44   0
   6  10   4   -0.22    4.59   0
  -6 -10   4    0.54    3.12   0
  -6  10  -4    1.60    4.39   0
   6  10  -4    5.33    4.68   0
   7 -10   4    1.42    3.12   0
   7  10   4    1.93    4.51   0
  -7 -10   4   -2.89    3.44   0
  -7  10   4   -0.78    4.60   0
  -7  10  -4   -3.29    4.39   0
   7  10  -4    0.94    4.60   0
  -8  10   4    0.17    3.41   0
  -8 -10   4    0.86    3.40   0
   8 -10   4    0.84    3.15   0
   8  10   4    0.11    4.67   0
  -8  10  -4   -3.09    4.49   0
   8  10  -4   -1.61    4.77   0
  -9  10   4   -2.96    4.71   0
   9 -10   4    5.85    4.35   0
  -9 -10   4   -0.71    3.15   0
   9  10   4    1.29    4.94   0
  -9  10  -4    1.48    4.42   0
   9  10  -4    2.00    3.31   0
  10  10   4    0.84    5.12   0
 -10  10   4    2.23    3.23   0
  10 -10   4    2.27    3.27   0
 -10 -10   4    1.61    3.20   0
  10  10   4    1.69    6.28   0
 -10  10  -4    1.18    3.22   0
  10  10  -4   -3.83    3.21   0
 -11  10   4   -2.25    3.26   0
  11  10   4    0.31    6.37   0
 -11 -10   4   -1.09    3.47   0
  11 -10   4   -0.83    3.36   0
  11  10   4    0.38    7.14   0
 -11  10  -4   -0.01    3.30   0
  11  10  -4   -1.17    3.55   0
 -12  10   4    1.23    4.79   0
  12 -10   4    2.96    5.02   0
 -12 -10   4    0.16    5.11   0
  12  10  -4    1.30    5.06   0
 -12  10  -4    3.31    4.77   0
 -13  10   4   -1.27    4.97   0
 -13 -10   4    2.96    3.65   0
  13 -10   4    2.50    3.62   0
 -13  10  -4   -1.05    3.59   0
  13  10  -4    8.08    5.15   0
 -14  10   4    2.89    4.88   0
  14 -10   4    2.07    3.69   0
 -14 -10   4    2.88    5.21   0
  14  10  -4    2.06    3.94   0
 -14  10  -4    1.96    5.13   0
 -15 -10   4   -1.12    3.52   0
 -15  10   4    0.29    4.96   0
  15 -10   4   -2.08    5.11   0
  15  10  -4   -0.27    3.61   0
 -15  10  -4    5.62    3.61   0
  16 -10   4   -6.11    5.31   0
 -16 -10   4    2.88    5.65   0
 -16  10   4    6.58    5.27   0
 -16  10  -4    3.53    5.38   0
  16  10  -4    0.94    5.90   0
 -17  10   4    1.71    5.23   0
 -17 -10   4   -1.77    4.09   0
 -17  10  -4    4.77    5.63   0
   1  11   4    2.36    4.92   0
  -1  11   4   -0.93    3.59   0
  -1 -11   4    0.60    3.10   0
   1 -11   4    3.81    4.39   0
   1  11  -4    1.27    4.65   0
  -1  11  -4    1.51    4.54   0
   2  11   4    2.09    3.38   0
  -2 -11   4    0.61    4.69   0
  -2  11   4    1.46    4.83   0
   2 -11   4    8.36    4.46   0
   2  11  -4    1.28    3.36   0
  -2  11  -4    1.93    3.17   0
   3  11   4    2.07    4.74   0
  -3 -11   4    5.87    4.84   0
  -3  11   4   -0.58    3.21   0
   3 -11   4    0.74    3.38   0
   3  11  -4    1.91    3.58   0
  -3  11  -4   -2.60    3.14   0
   4 -11   4    7.24    4.40   0
  -4 -11   4    3.67    3.49   0
   4  11   4    2.63    3.33   0
  -4  11   4    6.53    3.52   0
   4  11  -4    4.64    4.77   0
  -4  11  -4    9.86    4.54   0
   5 -11   4    3.73    3.31   0
  -5 -11   4    1.80    3.32   0
   5  11   4    0.90    4.85   0
  -5  11   4    0.77    3.37   0
  -5  11  -4    1.23    4.53   0
   5  11  -4    3.95    4.75   0
   6 -11   4   -0.25    4.66   0
   6  11   4    1.52    3.31   0
  -6 -11   4   -0.29    3.43   0
  -6  11   4    2.49    3.41   0
  -6  11  -4   -0.96    3.41   0
   6  11  -4    1.49    3.32   0
   7  11   4    1.81    3.54   0
   7 -11   4    2.57    3.20   0
  -7 -11   4    0.71    3.34   0
  -7  11   4    3.95    3.31   0
  -7  11  -4   -1.22    3.41   0
   7  11  -4   -1.25    3.62   0
   8 -11   4    0.66    4.78   0
  -8 -11   4    3.25    4.83   0
   8  11   4   -1.23    5.19   0
  -8  11   4    1.01    4.77   0
  -8  11  -4    5.17    4.63   0
   8  11  -4    3.29    3.55   0
   9 -11   4    1.64    3.47   0
  -9 -11   4    2.39    4.83   0
   9  11   4    1.51    4.87   0
  -9  11   4    3.95    3.43   0
  -9  11  -4    1.69    4.68   0
   9  11  -4    1.65    3.66   0
 -10  11   4   -2.69    5.19   0
  10 -11   4    4.45    4.83   0
 -10 -11   4   -0.28    4.98   0
  10  11   4    1.12    5.06   0
 -10  11  -4   -1.64    3.21   0
  10  11  -4    1.30    3.38   0
 -11  11   4    2.21    3.56   0
  11  11   4   -0.14    6.79   0
 -11 -11   4    1.63    3.44   0
  11 -11   4    0.75    3.43   0
  11  11   4    1.74    6.73   0
  11  11  -4    3.32    5.22   0
 -11  11  -4    2.53    3.60   0
 -12  11   4    1.69    3.66   0
  12  11   4    2.20    9.68   0
  12  11   4    2.05    9.64   0
 -12 -11   4    6.67    5.25   0
  12 -11   4    4.17    4.71   0
 -12  11  -4    5.17    4.94   0
  12  11  -4    4.75    5.28   0
 -13  11   4    2.81    5.09   0
 -13 -11   4    1.87    4.03   0
  13 -11   4   -1.47    3.68   0
 -13  11  -4    3.03    3.51   0
  13  11  -4    7.53    5.56   0
 -14  11   4    5.49    5.39   0
 -14 -11   4    1.95    5.44   0
  14 -11   4    3.30    3.83   0
  14  11  -4    1.08    4.09   0
 -14  11  -4    0.41    5.36   0
   0  12   4    3.11    3.45   0
   0 -12   4   -2.35    4.97   0
   0  12  -4    1.69    4.93   0
  -1  12   4    9.76    4.89   0
   1  12   4    2.09    3.72   0
  -1 -12   4   -1.44    5.09   0
   1 -12   4    1.16    3.36   0
   1  12  -4    5.43    3.66   0
  -1  12  -4   -1.15    3.60   0
   2  12   4    2.05    3.68   0
  -2  12   4    0.22    5.05   0
  -2 -12   4    5.32    5.18   0
   2 -12   4    2.89    3.36   0
   2  12  -4    2.60    3.44   0
  -2  12  -4   -1.03    4.70   0
   3 -12   4    4.22    3.26   0
   3  12   4    2.64    5.32   0
  -3  12   4    2.95    5.13   0
  -3 -12   4    4.14    3.42   0
   3  12  -4    2.77    3.69   0
  -3  12  -4   -5.30    4.67   0
   4 -12   4    2.21    4.84   0
   4  12   4    1.54    3.78   0
  -4  12   4    0.88    3.50   0
  -4 -12   4    3.06    3.50   0
   4  12  -4    3.85    4.96   0
  -4  12  -4    5.44    3.58   0
   5 -12   4    2.57    3.31   0
   5  12   4    0.98    3.65   0
  -5 -12   4   -0.50    3.62   0
  -5  12   4    3.75    3.30   0
   5  12  -4   -1.01    3.61   0
  -5  12  -4    0.87    3.59   0
   6 -12   4   -0.83    3.40   0
   6  12   4    2.56    5.18   0
  -6 -12   4    3.85    5.20   0
  -6  12   4   -1.05    3.46   0
  -6  12  -4    0.57    3.55   0
   6  12  -4    2.04    3.51   0
   7  12   4   -1.69    3.88   0
  -7 -12   4    2.74    5.07   0
   7 -12   4    0.36    4.80   0
  -7  12   4    2.11    4.99   0
  -7  12  -4    0.52    3.37   0
   7  12  -4    0.22    3.55   0
   8 -12   4   -4.82    3.60   0
  -8 -12   4    2.26    5.23   0
  -8  12   4    6.08    5.14   0
   8  12   4   -0.02    5.33   0
  -8  12  -4   -0.79    3.54   0
   8  12  -4   -0.99    3.85   0
   9 -12   4    1.46    5.23   0
  -9 -12   4    2.12    3.95   0
   9  12   4    2.34    5.38   0
  -9  12   4   -2.55    3.75   0
  -9  12  -4    2.44    5.10   0
   9  12  -4    1.96    3.58   0
  10 -12   4    1.00    3.81   0
 -10 -12   4    1.53    3.79   0
  10  12   4    0.33    5.32   0
 -10  12   4   -1.78    5.23   0
 -10  12  -4    0.85    3.74   0
  10  12  -4    1.75    3.91   0
 -11 -12   4   -4.64    5.54   0
  11 -12   4   -0.12    3.66   0
  11  12   4    2.15    5.83   0
 -11  12   4    1.20    3.88   0
 -11  12  -4    2.22    3.70   0
  11  12  -4    3.04    3.82   0
 -12  12  -4    9.43    5.56   0
   1 -13   4    5.21    3.85   0
   1  13   4    0.86    4.05   0
  -1  13   4    5.70    5.09   0
  -1 -13   4   -0.15    3.65   0
   1  13  -4   -0.05    3.71   0
  -1  13  -4   -1.39    5.37   0
   2 -13   4   -0.24    3.68   0
  -2  13   4    1.55    4.00   0
   2  13   4    2.28    3.98   0
  -2 -13   4    2.33    3.72   0
   2  13  -4    5.70    3.70   0
  -2  13  -4    6.01    5.09   0
   3 -13   4    5.81    5.09   0
  -3  13   4    1.19    5.30   0
   3  13   4    1.04    5.54   0
  -3 -13   4    1.17    3.60   0
   3  13  -4    5.53    3.69   0
  -3  13  -4    8.39    3.85   0
   4  13   4    1.05    5.73   0
   4 -13   4    8.46    5.33   0
  -4  13   4    3.76    5.46   0
  -4 -13   4    2.22    3.69   0
   4  13  -4   -2.41    3.91   0
  -4  13  -4    3.73    3.75   0
   5  13   4    3.31    5.23   0
   5 -13   4   -1.92    3.65   0
  -5  13   4    4.54    5.35   0
  -5 -13   4    3.22    4.03   0
   5  13  -4   -1.37    5.21   0
  -5  13  -4    2.61    3.83   0
   6  13   4    2.36    5.59   0
   6 -13   4    0.76    3.68   0
  -6  13   4    1.34    5.64   0
  -6 -13   4    0.54    5.42   0
   6  13  -4    1.77    3.99   0
  -6  13  -4    1.87    3.88   0
   7 -13   4   -0.50    5.17   0
  -7  13   4    0.39    5.79   0
  -7 -13   4    0.06    5.38   0
   7  13   4    1.64    5.62   0
  -7  13  -4    4.32    3.68   0
   7  13  -4   -2.51    4.07   0
  -2   0   5    6.52    2.67   0
   2   0   5   10.49    4.12   0
   2   0  -5    8.01    2.81   0
  -2   0  -5    6.11    4.11   0
  -4   0   5  381.52    5.88   0
   4   0   5  399.37    7.62   0
   4   0  -5  398.28    6.58   0
  -4   0  -5  406.31    7.67   0
   6   0   5    0.89    2.70   0
  -6   0   5    3.32    3.82   0
  -6   0  -5    0.61    3.92   0
   6   0  -5    0.26    2.52   0
  -8   0   5    2.30    3.62   0
   8   0   5    3.31    3.88   0
   8   0  -5    1.52    2.69   0
  -8   0  -5    3.09    3.84   0
 -10   0   5    4.06    3.92   0
  10   0   5    1.22    3.98   0
 -10   0  -5    2.05    4.01   0
  10   0  -5    0.32    2.93   0
 -12   0   5   45.20    4.40   0
  12   0   5   45.77    4.75   0
  12   0  -5   40.29    3.15   0
 -12   0  -5   43.24    4.83   0
  14   0   5   51.24    4.96   0
 -14   0   5   48.27    4.72   0
 -14   0  -5   41.66    5.07   0
 -16   0   5  118.60    5.29   0
  16   0   5  122.46    6.47   0
 -16   0  -5  104.64    7.17   0
 -18   0   5    0.75    3.24   0
 -18   0  -5    0.88    4.62   0
 -20   0   5    7.78    3.41   0
 -20   0  -5    0.83    4.78   0
 -20   0  -5    1.50    5.92   0
 -22   0   5   -2.48    3.59   0
 -22   0   5    1.31    5.23   0
 -22   0  -5    1.57    6.82   0
 -22   0  -5   -0.16    6.68   0
 -24   0  -5    2.32    7.04   0
 -24   0  -5    0.54    7.09   0
   0   1   5   40.53    4.53   0
   0  -1   5   36.06    3.14   0
   0  -1  -5   35.09    4.60   0
   0   1  -5   40.76    4.32   0
  -1   1   5   52.90    3.55   0
   1   1   5   50.42    4.75   0
  -1  -1   5   49.41    3.17   0
   1  -1   5   53.09    3.63   0
   1  -1  -5   54.88    3.67   0
  -1  -1  -5   52.94    3.82   0
   1   1  -5   52.09    4.30   0
  -1   1  -5   56.63    4.56   0
  -2   1   5   13.16    4.27   0
   2   1   5   10.54    3.01   0
  -2  -1   5   13.57    2.81   0
   2  -1   5    9.32    4.16   0
   2  -1  -5   12.82    3.09   0
  -2  -1  -5   11.84    4.00   0
   2   1  -5   13.00    3.78   0
  -2   1  -5   12.37    3.23   0
  -3   1   5   33.59    3.03   0
  -3  -1   5   31.18    4.13   0
   3   1   5   35.78    3.32   0
   3  -1   5   33.69    3.38   0
   3   1  -5   32.99    2.97   0
  -3  -1  -5   29.47    3.23   0
   3  -1  -5   31.28    4.11   0
  -3   1  -5   31.57    3.44   0
   4  -1   5   45.31    3.47   0
  -4   1   5   45.69    4.05   0
  -4  -1   5   39.32    2.98   0
   4   1   5   44.53    4.49   0
   4   1  -5   45.75    4.06   0
  -4  -1  -5   44.10    4.50   0
  -4   1  -5   41.48    3.41   0
   4  -1  -5   39.45    3.15   0
   5  -1   5   70.30    3.75   0
  -5   1   5   59.87    3.20   0
  -5  -1   5   61.09    3.22   0
   5   1   5   68.51    4.85   0
   5  -1  -5   65.32    4.35   0
   5   1  -5   71.24    4.22   0
  -5  -1  -5   66.87    4.72   0
  -5   1  -5   66.68    4.72   0
   6   1   5  100.71    5.34   0
   6  -1   5  107.43    5.11   0
  -6   1   5   92.08    3.49   0
  -6  -1   5   98.40    3.74   0
   6   1  -5  102.48    4.69   0
   6  -1  -5  100.77    3.53   0
  -6  -1  -5   90.28    5.23   0
  -6   1  -5   99.28    5.17   0
   7   1   5  216.06    6.81   0
   7  -1   5  225.81    6.29   0
  -7   1   5  211.55    4.40   0
  -7  -1   5  213.09    5.31   0
   7   1  -5  224.06    5.40   0
  -7  -1  -5  206.96    6.80   0
  -7   1  -5  200.73    6.16   0
   7  -1  -5  186.81    4.32   0
  -8   1   5    7.66    3.71   0
   8   1   5    4.55    3.98   0
   8  -1   5    5.03    3.98   0
  -8  -1   5    0.58    3.81   0
   8  -1  -5    6.78    3.80   0
   8   1  -5    1.76    2.65   0
  -8  -1  -5    2.89    4.01   0
  -8   1  -5    2.81    3.86   0
  -9   1   5   12.83    2.76   0
  -9  -1   5   12.62    2.91   0
   9   1   5   13.55    4.26   0
   9  -1   5   10.79    4.05   0
  -9  -1  -5   12.81    4.36   0
  -9   1  -5   10.08    4.04   0
   9   1  -5   16.56    2.73   0
   9  -1  -5   13.06    3.99   0
 -10   1   5   95.39    3.57   0
 -10  -1   5  111.54    3.73   0
  10  -1   5  109.78    5.24   0
  10   1   5  117.94    6.90   0
  10   1  -5  111.29    3.82   0
 -10  -1  -5  107.93    6.25   0
 -10   1  -5  114.65    5.37   0
  11  -1   5   38.57    4.47   0
 -11   1   5   36.86    4.28   0
  11   1   5   38.30    4.95   0
 -11  -1   5   36.55    4.26   0
 -11  -1  -5   35.26    5.93   0
  11   1  -5   36.18    4.28   0
 -11   1  -5   40.61    4.69   0
  12   1   5    3.63    5.01   0
  12  -1   5    4.32    2.98   0
 -12   1   5    2.69    4.08   0
 -12  -1   5    3.12    3.08   0
  12   1  -5    1.54    2.87   0
 -12  -1  -5    3.42    4.16   0
 -12   1  -5    3.51    4.02   0
 -13   1   5   13.87    4.10   0
 -13  -1   5   10.91    3.09   0
  13  -1   5   13.60    4.30   0
  13   1   5   13.03    5.29   0
  13   1  -5   11.62    3.03   0
 -13  -1  -5   11.43    5.50   0
 -13   1  -5   13.56    4.48   0
  14   1   5   19.33    5.91   0
 -14  -1   5   10.24    2.97   0
 -14   1   5   15.38    4.07   0
  14  -1   5   17.19    4.21   0
  14   1  -5   19.00    4.46   0
 -14  -1  -5   16.41    5.71   0
 -14   1  -5   17.07    4.18   0
  15  -1   5    7.02    4.07   0
 -15  -1   5    5.26    4.22   0
 -15   1   5    7.39    4.44   0
  15   1  -5    4.82    2.88   0
 -15  -1  -5    4.11    5.80   0
 -15   1  -5    4.92    4.39   0
 -16   1   5    5.98    3.04   0
 -16  -1   5    7.24    4.43   0
  16  -1   5    6.53    4.46   0
 -16  -1  -5    5.36    6.53   0
 -16   1  -5    4.03    4.45   0
 -17  -1   5    4.73    4.47   0
  17  -1   5    4.10    4.40   0
 -17   1   5    4.90    3.29   0
 -17  -1  -5    2.85    6.65   0
 -17  -1  -5    4.39    6.67   0
 -17   1  -5    5.17    4.45   0
  18  -1   5    8.92    4.72   0
 -18   1   5    7.15    4.64   0
 -18  -1   5    8.43    3.54   0
 -18  -1  -5    7.26    7.83   0
 -18  -1  -5    8.50    7.84   0
 -18   1  -5    7.91    4.76   0
 -19   1   5    0.62    3.20   0
 -19   1   5   -0.59    3.38   0
 -19  -1   5    2.90    3.66   0
 -19  -1  -5    0.95    9.53   0
 -19  -1  -5    0.73    9.50   0
 -19   1  -5   -0.76    4.70   0
 -20   1   5    2.28    3.26   0
 -20   1   5   -0.86    4.83   0
 -20  -1   5    5.40    4.97   0
 -20   1  -5    1.76    4.85   0
 -21  -1   5    0.32    3.43   0
 -21   1   5   -0.24    3.41   0
 -21   1   5    0.54    3.59   0
 -21   1  -5    1.67    5.02   0
 -22   1   5   -1.95    5.02   0
 -22   1   5   -1.35    5.22   0
 -22  -1   5   -1.76    3.68   0
 -22   1  -5    0.87    5.17   0
 -22   1  -5    0.34    5.23   0
 -23   1   5   -6.18    3.73   0
 -23   1   5    3.10    3.84   0
 -23  -1   5    0.79    5.35   0
 -23  -1   5    2.18    5.33   0
 -23   1  -5   -0.15    5.61   0
 -23   1  -5    0.66    6.74   0
  -1   2   5  254.69    6.32   0
   1   2   5  254.82    6.49   0
  -1  -2   5  234.17    4.88   0
   1  -2   5  256.74    5.92   0
  -1  -2  -5  235.52    5.62   0
   1  -2  -5  231.41    5.43   0
   1   2  -5  236.35    4.97   0
  -1   2  -5  239.20    6.02   0
  -2   2   5   90.06    4.90   0
   2   2   5   85.09    4.97   0
  -2  -2   5   91.82    4.53   0
   2  -2   5   95.80    5.01   0
   2  -2  -5   85.17    3.94   0
   2   2  -5   86.85    3.57   0
  -2   2  -5   95.40    4.92   0
  -2  -2  -5   90.15    4.96   0
   3  -2   5   12.92    3.10   0
  -3   2   5   10.53    2.88   0
   3   2   5   14.74    4.10   0
  -3  -2   5   13.58    3.65   0
   3   2  -5   16.34    3.76   0
  -3  -2  -5   15.89    4.02   0
   3  -2  -5   13.52    4.31   0
  -3   2  -5   14.84    3.14   0
   4  -2   5    8.80    4.11   0
  -4   2   5    7.10    2.87   0
   4   2   5    7.08    4.12   0
  -4  -2   5    8.57    3.62   0
   4  -2  -5   12.96    3.95   0
  -4  -2  -5    5.92    3.18   0
   4   2  -5    5.76    3.73   0
  -4   2  -5    7.12    2.94   0
   5  -2   5   28.04    3.32   0
  -5   2   5   25.87    2.84   0
  -5  -2   5   23.03    2.96   0
   5   2   5   27.44    4.26   0
  -5  -2  -5   26.68    4.40   0
   5   2  -5   21.98    4.32   0
  -5   2  -5   25.45    3.25   0
   6  -2   5   43.84    3.53   0
  -6   2   5   49.37    3.31   0
  -6  -2   5   48.18    3.25   0
   6   2   5   48.49    4.73   0
  -6  -2  -5   48.77    4.86   0
   6   2  -5   48.86    4.12   0
  -6   2  -5   48.26    3.61   0
   7   2   5  106.93    5.85   0
  -7   2   5  110.70    4.38   0
   7  -2   5  102.03    4.35   0
  -7  -2   5  107.23    3.76   0
  -7  -2  -5  102.11    6.62   0
   7   2  -5  109.74    4.61   0
  -7   2  -5   92.65    4.21   0
  -8   2   5   46.23    3.07   0
   8  -2   5   48.44    3.65   0
  -8  -2   5   53.64    3.24   0
   8   2   5   55.19    5.17   0
   8   2  -5   53.09    4.16   0
  -8  -2  -5   52.02    5.96   0
  -8   2  -5   54.92    3.47   0
  -9   2   5    9.94    3.84   0
  -9  -2   5    9.62    2.76   0
   9  -2   5   13.39    2.96   0
   9   2   5   12.74    5.39   0
   9   2  -5    8.88    3.92   0
  -9  -2  -5   12.52    5.44   0
  -9   2  -5   10.92    2.85   0
 -10   2   5   -1.78    3.94   0
 -10  -2   5    2.42    2.75   0
  10  -2   5    3.39    4.01   0
  10   2   5    1.53    6.08   0
 -10  -2  -5    1.35    5.29   0
  10   2  -5    1.78    3.92   0
 -10   2  -5    4.18    4.02   0
  11  -2   5   35.13    4.33   0
  11   2   5   34.58    9.08   0
 -11   2   5   41.28    4.31   0
 -11  -2   5   34.22    4.51   0
  11   2  -5   27.82    4.55   0
 -11   2  -5   31.62    3.40   0
  12  -2   5    8.28    4.38   0
 -12   2   5    5.94    4.15   0
 -12  -2   5    6.21    3.01   0
  12   2  -5    8.64    2.88   0
 -12   2  -5   11.96    4.25   0
 -13   2   5   30.67    4.38   0
  13  -2   5   33.51    5.03   0
 -13  -2   5   31.43    4.45   0
  13   2  -5   27.45    3.08   0
 -13   2  -5   27.57    4.74   0
 -14   2   5    5.83    3.03   0
 -14  -2   5    7.83    3.05   0
  14  -2   5    8.58    4.57   0
  14   2  -5    7.50    3.11   0
 -14   2  -5    9.01    4.64   0
 -15   2   5    7.88    3.06   0
 -15  -2   5    8.02    3.12   0
  15  -2   5    6.03    2.92   0
 -15   2  -5   10.17    4.27   0
  15   2  -5    5.60    4.46   0
  16  -2   5    5.93    4.29   0
 -16   2   5    7.98    4.28   0
 -16   2   5    5.28    4.40   0
 -16  -2   5    7.93    3.23   0
 -16   2  -5    5.30    4.61   0
  16   2  -5    5.35    3.18   0
 -17   2   5    8.36    3.30   0
 -17  -2   5    5.97    3.24   0
  17  -2   5   12.05    4.74   0
 -17   2   5   11.44    4.54   0
 -17   2  -5   12.08    3.48   0
  17   2  -5    8.94    3.28   0
  18  -2   5    6.84    4.71   0
 -18   2   5    5.76    3.48   0
 -18   2   5   10.20    3.08   0
 -18  -2   5    4.58    3.56   0
 -18   2  -5    5.40    4.64   0
 -19   2   5    8.89    3.23   0
  19  -2   5    0.74    3.41   0
 -19   2   5    2.28    4.68   0
 -19  -2   5    2.61    3.20   0
 -19   2  -5    0.10    4.68   0
 -20   2   5    2.31    3.45   0
 -20  -2   5    2.11    3.56   0
  20  -2   5    1.59    3.65   0
 -20   2   5   -0.76    3.20   0
 -20   2  -5   -0.48    3.44   0
 -21   2   5   -1.52    3.67   0
 -21   2   5    1.66    3.38   0
 -21  -2   5    2.56    4.99   0
 -21   2  -5    2.44    3.69   0
 -22   2   5    2.99    5.03   0
 -22   2   5   -1.84    5.20   0
 -22  -2   5   -0.23    3.94   0
 -22   2  -5    1.46    5.28   0
 -23   2   5    4.92    5.31   0
 -23   2   5    0.00    3.85   0
 -23  -2   5   -2.07    5.71   0
 -23   2  -5   -0.12    5.36   0
   0   3   5  228.46    6.24   0
   0  -3   5  233.22    5.43   0
   0   3  -5  216.96    4.73   0
   1  -3   5   60.33    3.46   0
  -1   3   5   58.41    4.79   0
   1   3   5   64.11    4.74   0
  -1  -3   5   58.78    3.20   0
   1   3  -5   56.61    4.19   0
  -1   3  -5   61.44    3.41   0
   2  -3   5   37.53    3.19   0
  -2   3   5   35.78    3.27   0
   2   3   5   35.41    4.43   0
  -2  -3   5   37.48    3.15   0
   2   3  -5   38.26    3.95   0
  -2   3  -5   31.72    3.18   0
   3  -3   5  263.26    5.26   0
  -3   3   5  274.01    6.24   0
   3   3   5  265.62    6.88   0
  -3  -3   5  288.86    5.71   0
   3   3  -5  263.29    4.81   0
  -3   3  -5  263.06    5.34   0
  -4   3   5    9.34    4.22   0
   4  -3   5   13.28    3.08   0
   4   3   5   11.31    4.07   0
  -4  -3   5   10.37    2.84   0
   4   3  -5   10.17    2.77   0
  -4   3  -5    9.24    4.24   0
  -5   3   5   25.06    3.19   0
   5  -3   5   28.20    4.59   0
   5   3   5   24.05    4.35   0
  -5  -3   5   30.08    2.92   0
   5   3  -5   30.05    2.97   0
  -5   3  -5   26.47    4.51   0
  -6   3   5   53.83    4.22   0
   6  -3   5   51.29    3.54   0
  -6  -3   5   51.47    4.14   0
   6   3   5   53.64    5.00   0
   6   3  -5   51.59    3.17   0
  -6   3  -5   53.84    3.61   0
  -7   3   5   10.03    2.69   0
   7  -3   5    9.75    3.07   0
  -7  -3   5    9.59    2.73   0
   7   3   5    9.67    4.34   0
   7   3  -5    9.92    3.80   0
  -7   3  -5   11.63    3.06   0
   8   3   5   22.19    6.35   0
  -8   3   5   16.62    2.88   0
   8  -3   5   18.16    4.24   0
   8   3   5   16.73    5.57   0
  -8  -3   5   15.39    2.89   0
   8   3  -5   18.60    4.10   0
  -8   3  -5   17.17    4.34   0
  -9  -3   5   64.20    3.37   0
  -9   3   5   71.96    4.40   0
   9  -3   5   73.41    4.75   0
   9   3  -5   60.06    4.27   0
  -9   3  -5   66.76    4.78   0
 -10   3   5   92.95    4.62   0
 -10  -3   5   79.98    3.73   0
  10  -3   5   84.73    3.96   0
  10   3  -5   86.69    4.60   0
 -10   3  -5   85.46    5.06   0
  11  -3   5    5.31    4.25   0
 -11  -3   5    3.02    2.82   0
 -11   3   5    3.52    2.84   0
 -11   3   5    5.97    2.88   0
  11   3  -5    4.82    3.99   0
 -11   3  -5    4.36    3.11   0
  12  -3   5   25.16    4.45   0
 -12   3   5   18.54    3.13   0
 -12  -3   5   18.50    4.28   0
 -12   3   5   26.27    4.19   0
 -12   3  -5   24.87    4.62   0
  12   3  -5   27.46    4.42   0
 -13   3   5    6.34    3.01   0
  13  -3   5    6.64    4.62   0
 -13  -3   5    7.83    2.84   0
 -13   3   5   10.25    4.20   0
 -13   3  -5    6.08    4.83   0
  13   3  -5    8.76    4.36   0
 -14   3   5   16.52    3.93   0
 -14   3   5   13.73    4.37   0
  14  -3   5   13.35    4.77   0
 -14  -3   5   10.94    4.37   0
 -14   3  -5    9.62    4.67   0
  14   3  -5   12.47    4.48   0
 -15   3   5    8.05    2.85   0
 -15   3   5    7.87    2.90   0
 -15  -3   5    5.49    4.30   0
  15  -3   5    3.89    3.35   0
 -15   3  -5    4.63    3.09   0
  15   3  -5    2.39    3.12   0
  16  -3   5    5.21    3.17   0
 -16   3   5    3.39    2.94   0
 -16   3   5    3.86    3.09   0
 -16  -3   5    4.75    3.11   0
 -16   3  -5    3.89    4.54   0
  16   3  -5    2.96    3.21   0
 -17   3   5    3.45    4.45   0
  17  -3   5   -0.26    4.69   0
 -17  -3   5    0.95    3.35   0
 -17   3   5    2.33    3.12   0
 -17   3  -5    2.32    4.83   0
  17   3  -5    2.67    3.13   0
 -18   3   5    0.62    3.07   0
 -18   3   5   -0.54    2.99   0
 -18  -3   5   -0.53    3.44   0
  18  -3   5    2.76    4.75   0
 -18   3  -5    0.43    4.72   0
  18   3  -5    3.98    4.91   0
 -19   3   5    1.38    3.04   0
 -19   3   5    2.32    3.38   0
  19  -3   5   11.40    5.14   0
 -19  -3   5    6.38    3.47   0
 -19   3  -5    4.00    3.31   0
 -20   3   5   -0.62    3.52   0
 -20   3   5   -0.38    5.22   0
 -20  -3   5    1.97    3.22   0
  20  -3   5   -0.89    4.62   0
 -20   3  -5    1.52    3.52   0
 -21   3   5    5.21    3.72   0
 -21  -3   5    1.64    5.12   0
  21  -3   5    1.74    5.00   0
 -21   3   5   -3.49    3.63   0
 -21   3  -5    0.99    3.68   0
 -22   3   5   -4.64    5.34   0
 -22  -3   5   -0.69    5.42   0
 -22   3   5    2.74    3.76   0
 -22   3  -5    1.83    3.89   0
 -23   3   5   -1.43    5.62   0
 -23  -3   5   -1.07    3.91   0
 -23   3   5    4.47    3.60   0
 -23   3  -5    3.89    5.75   0
  -1  -4   5   18.86    2.73   0
  -1   4   5   31.71    3.47   0
   1   4   5   27.27    4.20   0
   1  -4   5   33.56    4.20   0
  -1   4   5   41.25    3.52   0
   1   4   5   34.79    3.32   0
   1   4  -5   36.15    3.02   0
  -1   4  -5   32.11    3.99   0
   2  -4   5   63.45    3.62   0
   2   4   5   76.65    4.03   0
   2   4   5   65.08    4.51   0
  -2   4   5   75.75    3.80   0
  -2   4   5   63.70    3.66   0
  -2  -4   5   69.83    4.21   0
   2   4  -5   62.36    3.35   0
  -2   4  -5   69.32    4.58   0
  -3   4   5   88.36    3.97   0
   3  -4   5   89.97    4.54   0
   3   4   5   90.43    5.20   0
  -3   4   5   96.38    4.06   0
   3   4   5   95.95    5.11   0
  -3  -4   5   88.05    4.48   0
   3   4  -5   84.03    3.50   0
  -3   4  -5   94.21    4.67   0
  -4   4   5    9.68    3.13   0
   4  -4   5    7.30    4.05   0
   4   4   5   10.35    4.06   0
   4   4   5    9.50    2.95   0
  -4   4   5    8.79    2.93   0
  -4  -4   5    7.90    2.73   0
   4   4  -5    7.86    2.71   0
  -4   4  -5   10.03    4.02   0
   5   4   5   14.24    4.20   0
  -5   4   5   16.83    4.18   0
   5  -4   5   15.54    4.14   0
  -5   4   5   18.79    3.89   0
  -5  -4   5   12.18    2.80   0
   5   4   5   16.90    4.11   0
   5   4  -5   10.48    3.89   0
  -5   4  -5   14.92    3.08   0
   6   4   5   16.92    4.30   0
   6  -4   5   16.00    4.13   0
  -6   4   5   21.49    4.04   0
   6   4   5   14.48    4.45   0
  -6   4   5   18.00    3.95   0
  -6  -4   5   12.94    3.79   0
   6   4  -5   18.96    3.90   0
  -6   4  -5   15.82    2.95   0
  -7   4   5   14.56    2.81   0
  -7   4   5   10.61    2.87   0
   7  -4   5   13.81    4.30   0
  -7  -4   5   14.38    2.89   0
   7   4   5   14.89    5.47   0
   7   4   5   16.59    4.68   0
   7   4  -5   11.75    2.76   0
  -7   4  -5   12.62    4.15   0
  -8   4   5   68.09    4.31   0
  -8   4   5   51.01    3.25   0
   8   4   5   57.32    8.47   0
   8   4   5   52.97    9.04   0
   8  -4   5   53.97    4.57   0
  -8  -4   5   54.99    3.19   0
   8   4  -5   49.48    3.29   0
  -8   4  -5   44.25    3.52   0
  -9   4   5   30.91    3.08   0
  -9   4   5   32.99    3.40   0
  -9  -4   5   32.11    3.16   0
   9  -4   5   33.20    4.57   0
   9   4  -5   32.28    3.19   0
  -9   4  -5   34.52    4.45   0
 -10   4   5   13.06    3.01   0
 -10   4   5   11.37    4.09   0
 -10  -4   5   13.86    2.91   0
  10  -4   5   13.99    4.30   0
  10   4  -5   13.74    3.07   0
 -10   4  -5    8.03    2.99   0
  11  -4   5   33.82    4.58   0
 -11   4   5   30.83    3.10   0
 -11   4   5   27.70    4.34   0
 -11  -4   5   28.32    3.31   0
 -11   4  -5   30.74    3.44   0
  11   4  -5   26.43    3.17   0
  12  -4   5   40.31    4.80   0
 -12   4   5   29.00    3.23   0
 -12   4   5   38.58    3.21   0
 -12  -4   5   35.91    4.58   0
 -12   4  -5   39.00    3.37   0
  12   4  -5   35.81    3.43   0
  13  -4   5    5.88    4.42   0
 -13   4   5    5.35    2.97   0
 -13  -4   5    3.10    3.11   0
 -13   4   5    4.69    4.02   0
 -13   4  -5    2.62    3.05   0
  13   4  -5    3.13    3.13   0
 -14   4   5    8.62    4.38   0
 -14   4   5    7.87    2.92   0
  14  -4   5    8.31    4.61   0
 -14  -4   5    7.76    3.13   0
 -14   4  -5    6.91    3.46   0
  14   4  -5    7.68    3.23   0
 -15   4   5    4.25    3.14   0
  15  -4   5    7.72    4.59   0
 -15  -4   5    0.78    3.15   0
 -15   4   5    3.23    3.07   0
 -15   4  -5   -1.12    4.59   0
  15   4  -5    3.88    3.22   0
 -16   4   5    7.41    3.15   0
 -16   4   5    6.41    4.49   0
 -16  -4   5    6.62    4.43   0
  16  -4   5    6.74    4.45   0
 -16   4  -5    4.38    3.23   0
  16   4  -5    4.22    3.45   0
 -17   4   5    3.32    4.42   0
  17  -4   5    4.18    4.81   0
 -17   4   5    4.59    3.26   0
 -17  -4   5    2.81    4.91   0
 -17   4  -5    5.87    4.72   0
  17   4  -5    7.24    3.13   0
 -18   4   5    7.95    4.70   0
  18  -4   5   10.47    4.95   0
 -18  -4   5    4.57    4.81   0
 -18   4   5   10.30    4.53   0
  18   4  -5    7.88    3.58   0
 -18   4  -5    7.49    3.57   0
 -19   4   5    6.97    3.61   0
 -19  -4   5    4.96    5.11   0
 -19   4   5    2.53    3.22   0
  19  -4   5    5.40    3.74   0
  19   4  -5    4.26    3.74   0
 -19   4  -5    5.60    3.79   0
 -20   4   5    3.52    3.71   0
 -20   4   5    6.52    3.54   0
 -20  -4   5    1.14    4.98   0
  20  -4   5    3.37    5.24   0
 -20   4  -5    1.17    5.07   0
  20   4  -5    5.56    5.05   0
  21  -4   5    1.18    5.21   0
 -21   4   5    2.93    5.16   0
 -21   4   5    1.22    3.28   0
 -21  -4   5    3.38    5.19   0
 -21   4  -5    1.06    5.24   0
  22  -4   5   -0.00    4.12   0
 -22   4   5    3.44    3.88   0
 -22   4   5   -0.44    3.58   0
 -22  -4   5   -0.50    5.52   0
 -22   4  -5    0.83    5.49   0
   0  -5   5   28.07    2.80   0
   0   5   5   27.52    4.27   0
   0   5   5   34.39    4.26   0
   0   5  -5   25.00    2.91   0
  -1   5   5   25.06    4.20   0
  -1  -5   5   23.81    2.82   0
  -1   5   5   23.65    3.16   0
   1  -5   5   31.23    3.79   0
   1   5   5   17.32    4.14   0
   1   5   5   27.19    4.20   0
   1   5  -5   20.94    2.89   0
  -1   5  -5   24.18    2.84   0
  -2   5   5    1.11    2.88   0
  -2  -5   5    1.62    2.75   0
   2  -5   5   -1.50    3.64   0
   2   5   5    4.18    3.90   0
   2   5   5    1.69    2.64   0
  -2   5   5    1.00    4.23   0
   2   5  -5    4.60    2.79   0
  -2   5  -5    2.62    2.70   0
  -3  -5   5   26.24    2.83   0
  -3   5   5   27.44    4.26   0
   3   5   5   22.61    3.19   0
   3  -5   5   23.82    2.92   0
   3   5   5   26.92    4.18   0
  -3   5   5   19.27    3.29   0
   3   5  -5   15.26    2.82   0
  -3   5  -5   20.01    2.89   0
  -4  -5   5   13.60    4.04   0
   4   5   5   18.41    4.24   0
   4  -5   5   20.63    3.91   0
   4   5   5   15.58    4.26   0
  -4   5   5   17.21    4.17   0
  -4   5   5   19.09    3.07   0
   4   5  -5   13.09    2.92   0
  -4   5  -5   14.46    3.90   0
  -5   5   5   34.60    3.43   0
  -5   5   5   36.88    3.33   0
   5   5   5   35.39    4.61   0
   5  -5   5   35.63    3.18   0
   5   5   5   40.71    5.45   0
  -5  -5   5   29.64    3.08   0
   5   5  -5   38.58    4.12   0
  -5   5  -5   36.86    3.07   0
  -6   5   5    9.83    2.89   0
  -6   5   5    4.24    2.82   0
   6   5   5    4.98    5.11   0
   6   5   5    5.00    4.22   0
   6  -5   5    5.04    3.89   0
  -6  -5   5    5.88    2.78   0
   6   5  -5    7.24    3.97   0
  -6   5  -5    6.91    2.81   0
   7   5   5   41.66    6.02   0
  -7   5   5   45.30    3.27   0
  -7   5   5   41.16    3.16   0
   7   5   5   40.55    6.13   0
   7  -5   5   43.09    4.41   0
  -7  -5   5   35.60    3.11   0
   7   5  -5   39.99    4.40   0
  -7   5  -5   40.58    4.36   0
   8   5   5   85.31   11.27   0
  -8   5   5   89.32    3.70   0
  -8   5   5  102.47    4.76   0
   8   5   5   89.99   11.88   0
   8  -5   5   93.00    3.81   0
  -8  -5   5   88.17    4.96   0
   8   5  -5   82.30    3.77   0
  -8   5  -5   92.82    4.85   0
  -9   5   5   82.98    3.53   0
  -9   5   5   64.46    3.54   0
   9  -5   5   76.99    3.67   0
  -9  -5   5   76.52    4.63   0
   9   5  -5   64.25    3.51   0
  -9   5  -5   70.57    3.62   0
 -10   5   5   10.17    2.81   0
 -10   5   5   14.04    4.49   0
 -10  -5   5   16.10    4.19   0
  10  -5   5   13.56    4.19   0
 -10   5  -5   10.82    3.21   0
  10   5  -5   12.17    3.01   0
 -11   5   5   12.20    4.00   0
  11  -5   5   14.74    4.21   0
 -11   5   5   14.71    4.16   0
 -11  -5   5   11.56    2.95   0
 -11   5  -5    9.77    3.20   0
  11   5  -5   13.15    3.11   0
  12  -5   5   26.13    3.19   0
 -12   5   5   20.40    2.93   0
 -12  -5   5   24.75    3.31   0
 -12   5   5   26.54    3.09   0
 -12   5  -5   20.19    3.30   0
  12   5  -5   21.64    3.36   0
 -13   5   5    6.97    4.13   0
  13  -5   5    0.86    4.39   0
 -13  -5   5    3.76    4.23   0
 -13   5   5    1.89    4.07   0
 -13   5  -5    5.73    3.07   0
  13   5  -5    4.07    3.12   0
 -14   5   5    8.92    3.27   0
  14  -5   5   14.70    4.42   0
 -14   5   5   13.47    3.08   0
 -14  -5   5    7.86    3.29   0
 -14   5  -5   11.65    4.70   0
  14   5  -5    8.86    4.67   0
 -15   5   5    5.04    4.70   0
  15  -5   5    8.56    3.35   0
 -15   5   5    9.33    4.47   0
 -15  -5   5    6.83    4.43   0
 -15   5  -5    9.39    4.71   0
  15   5  -5    3.18    4.78   0
 -16   5   5    4.61    3.19   0
 -16   5   5    2.77    3.17   0
 -16  -5   5    3.73    3.07   0
  16  -5   5    1.32    4.65   0
 -16   5  -5    3.41    3.28   0
  16   5  -5    4.61    4.84   0
  17  -5   5    1.41    4.75   0
 -17   5   5   -0.54    4.50   0
 -17   5   5    3.90    3.08   0
 -17  -5   5   -1.29    3.21   0
  17   5  -5    2.39    4.66   0
 -17   5  -5    3.06    4.87   0
 -18   5   5    3.95    3.30   0
  18  -5   5    3.90    3.38   0
 -18   5   5    1.59    4.63   0
 -18  -5   5    0.32    4.93   0
  18   5  -5    2.97    5.11   0
 -18   5  -5    2.18    4.78   0
 -19   5   5    0.84    3.60   0
 -19   5   5   -0.64    4.57   0
  19  -5   5    2.68    5.19   0
 -19  -5   5    4.37    5.15   0
 -19   5  -5   -0.10    3.74   0
  19   5  -5   -0.67    5.17   0
 -20   5   5    7.69    5.24   0
 -20   5   5   11.35    3.64   0
 -20  -5   5    7.47    5.30   0
  20  -5   5    6.80    3.65   0
  20   5  -5    3.63    3.80   0
 -20   5  -5   12.17    3.82   0
 -21   5   5    3.42    3.44   0
 -21   5   5    2.35    5.14   0
  21  -5   5   -0.04    5.45   0
 -21  -5   5    4.97    5.27   0
  21   5  -5    3.97    4.12   0
 -21   5  -5    2.23    3.95   0
 -22   5   5    1.93    3.53   0
  22  -5   5    1.75    3.90   0
 -22   5   5   -0.67    4.01   0
 -22  -5   5   -0.76    3.78   0
 -22   5  -5   -0.15    4.08   0
  -1   6   5   34.06    3.16   0
  -1   6   5   35.53    4.44   0
   1   6   5   35.09    3.40   0
  -1  -6   5   36.07    3.15   0
   1  -6   5   32.88    3.07   0
   1   6   5   35.65    4.34   0
   1   6  -5   32.70    3.12   0
  -1   6  -5   32.96    3.09   0
  -2   6   5   32.35    3.30   0
  -2  -6   5   31.66    3.22   0
  -2   6   5   33.62    4.47   0
   2   6   5   32.84    4.64   0
   2  -6   5   32.44    3.05   0
   2   6   5   33.92    4.42   0
   2   6  -5   32.74    3.25   0
  -2   6  -5   29.44    3.03   0
  -3   6   5   58.89    4.69   0
   3   6   5   55.56    4.88   0
  -3   6   5   64.20    4.58   0
   3  -6   5   55.23    3.31   0
   3   6   5   55.10    3.90   0
  -3  -6   5   50.75    3.33   0
   3   6  -5   49.12    3.30   0
  -3   6  -5   54.27    4.30   0
  -4  -6   5   19.20    4.18   0
  -4   6   5   11.43    3.23   0
   4   6   5   10.51    4.26   0
  -4   6   5   12.05    2.81   0
   4   6   5   12.97    3.11   0
   4  -6   5   16.87    4.09   0
   4   6  -5   10.69    2.89   0
  -4   6  -5   12.90    2.98   0
  -5  -6   5   14.72    2.95   0
   5   6   5   14.21    4.23   0
   5   6   5    9.03    4.25   0
  -5   6   5    8.95    4.19   0
   5  -6   5   11.10    4.18   0
  -5   6   5    5.53    2.97   0
   5   6  -5   12.90    2.98   0
  -5   6  -5   16.68    4.08   0
  -6  -6   5   12.20    3.08   0
  -6   6   5   27.88    3.14   0
   6   6   5   21.72    4.58   0
  -6   6   5   29.81    4.39   0
   6  -6   5   25.58    3.21   0
   6   6   5   25.06    4.54   0
   6   6  -5   22.18    3.12   0
  -6   6  -5   23.26    3.11   0
  -7  -6   5   41.50    4.31   0
  -7   6   5   37.41    3.44   0
   7   6   5   38.02    5.95   0
  -7   6   5   38.49    3.34   0
   7   6   5   40.53    6.00   0
   7  -6   5   39.83    4.64   0
   7   6  -5   40.31    3.45   0
  -7   6  -5   36.97    4.67   0
   8   6   5   20.26    6.76   0
  -8   6   5   22.63    3.25   0
  -8   6   5   27.87    3.16   0
   8   6   5   20.83    6.90   0
   8  -6   5   17.78    3.26   0
  -8  -6   5   22.49    2.98   0
   8   6  -5   20.58    3.31   0
  -8   6  -5   16.46    3.15   0
  -9   6   5   59.95    4.91   0
  -9   6   5   62.31    3.54   0
   9  -6   5   62.39    3.77   0
  -9  -6   5   57.17    3.58   0
  -9   6  -5   54.15    3.71   0
   9   6  -5   64.26    4.77   0
 -10   6   5   14.93    3.22   0
 -10   6   5   14.67    4.26   0
 -10  -6   5   13.77    3.22   0
  10  -6   5   12.36    4.57   0
 -10   6  -5   12.85    3.16   0
  10   6  -5    5.51    4.28   0
  11  -6   5   10.70    3.13   0
 -11   6   5   10.17    3.18   0
 -11   6   5   10.39    4.10   0
 -11  -6   5    5.49    4.43   0
 -11   6  -5    6.54    3.11   0
  11   6  -5   12.34    4.50   0
 -12   6   5    5.45    4.47   0
  12  -6   5   10.84    4.38   0
 -12   6   5    5.46    2.90   0
 -12  -6   5    4.89    4.38   0
 -12   6  -5    8.00    3.01   0
  12   6  -5    0.16    4.45   0
 -13   6   5    5.42    3.20   0
 -13   6   5    1.00    3.16   0
  13  -6   5    2.86    3.47   0
 -13  -6   5    3.10    3.22   0
 -13   6  -5    1.29    4.58   0
  13   6  -5    4.47    3.17   0
 -14   6   5    2.85    4.43   0
 -14   6   5    6.24    3.02   0
  14  -6   5    4.51    4.41   0
 -14  -6   5    5.89    4.58   0
 -14   6  -5    2.72    3.59   0
  14   6  -5    5.70    3.51   0
 -15   6   5    4.92    3.26   0
 -15   6   5    4.90    3.15   0
  15  -6   5   10.50    3.35   0
 -15  -6   5    3.86    3.09   0
 -15   6  -5    6.55    3.05   0
  15   6  -5    8.30    3.66   0
 -16   6   5    1.54    3.28   0
 -16   6   5    2.42    4.70   0
  16  -6   5    4.53    3.44   0
 -16  -6   5    3.90    4.60   0
 -16   6  -5    3.12    3.46   0
  16   6  -5    1.09    3.49   0
  17  -6   5   -0.25    4.68   0
 -17   6   5    0.14    5.06   0
 -17   6   5    4.19    3.30   0
 -17  -6   5    2.89    3.60   0
 -17   6  -5    0.86    4.89   0
  17   6  -5    4.84    3.77   0
 -18   6   5    1.54    3.23   0
  18  -6   5   -1.51    3.49   0
 -18   6   5   -1.21    3.52   0
 -18  -6   5    5.23    3.65   0
 -18   6  -5   -0.04    3.39   0
  18   6  -5    2.72    3.61   0
 -19   6   5    5.59    4.72   0
 -19   6   5    1.53    3.47   0
  19  -6   5    2.65    5.05   0
 -19  -6   5    0.04    3.70   0
 -19   6  -5   -0.32    3.89   0
  19   6  -5   -0.12    3.91   0
 -20   6   5    1.83    5.05   0
  20  -6   5    2.86    5.81   0
 -20  -6   5    2.42    3.91   0
 -20   6   5    2.86    3.56   0
 -20   6  -5    3.57    3.73   0
  20   6  -5    6.02    4.05   0
  21  -6   5   -0.27    3.92   0
 -21   6   5   -2.41    5.43   0
 -21  -6   5    6.54    3.74   0
 -21   6   5    2.09    3.54   0
  21   6  -5   -2.97    3.81   0
 -21   6  -5    1.99    4.03   0
   0   7   5   72.72    5.21   0
   0  -7   5   75.03    3.61   0
   0   7   5   79.46    5.01   0
   0   7  -5   78.82    4.66   0
  -1  -7   5    4.56    4.15   0
  -1   7   5    3.52    3.36   0
   1  -7   5    4.33    2.87   0
   1   7   5    3.63    3.16   0
   1   7   5    5.22    4.48   0
  -1   7   5    5.23    2.85   0
   1   7  -5    2.03    3.01   0
  -1   7  -5    1.50    4.25   0
  -2   7   5    5.45    3.18   0
   2   7   5    8.35    4.43   0
   2   7   5    4.63    2.91   0
   2  -7   5    8.29    2.86   0
  -2  -7   5    6.61    2.87   0
  -2   7   5    8.06    4.22   0
   2   7  -5   11.04    3.11   0
  -2   7  -5    7.00    2.93   0
  -3   7   5   35.00    4.54   0
   3   7   5   37.56    3.74   0
  -3  -7   5   36.58    3.16   0
   3   7   5   40.24    4.78   0
   3  -7   5   43.11    3.17   0
  -3   7   5   41.09    3.38   0
   3   7  -5   33.44    3.10   0
  -3   7  -5   39.29    4.41   0
   4   7   5   15.01    4.19   0
   4   7   5   15.30    4.28   0
  -4  -7   5   14.51    4.18   0
   4  -7   5   17.91    3.20   0
  -4   7   5   18.95    3.07   0
  -4   7   5   18.47    4.40   0
   4   7  -5   14.44    2.90   0
  -4   7  -5   15.19    3.08   0
  -5   7   5   16.48    4.47   0
  -5  -7   5   10.35    2.99   0
   5   7   5   12.27    4.28   0
   5  -7   5   14.86    3.28   0
   5   7   5   11.77    4.15   0
  -5   7   5   16.97    4.23   0
   5   7  -5    6.47    2.88   0
  -5   7  -5    9.80    4.13   0
  -6  -7   5    3.78    2.72   0
   6   7   5    5.66    4.22   0
  -6   7   5    8.17    4.50   0
   6   7   5    9.06    4.57   0
   6  -7   5    6.12    3.12   0
  -6   7   5    6.28    3.04   0
   6   7  -5    5.36    2.95   0
  -6   7  -5    7.34    3.09   0
  -7  -7   5   -4.17    4.06   0
  -7   7   5    2.04    3.21   0
   7   7   5    2.01    4.55   0
   7   7   5    3.18    5.40   0
   7  -7   5   -2.56    3.06   0
  -7   7   5    1.26    3.07   0
   7   7  -5   -2.43    2.97   0
  -7   7  -5    1.45    3.04   0
  -8   7   5    2.26    4.27   0
  -8  -7   5    0.98    4.13   0
  -8   7   5    3.78    3.14   0
   8   7   5    1.62    6.44   0
   8   7   5    0.96    5.79   0
   8  -7   5    4.97    4.35   0
   8   7  -5    1.78    3.16   0
  -8   7  -5    7.04    3.18   0
  -9  -7   5   24.84    4.64   0
  -9   7   5   21.33    4.23   0
  -9   7   5   19.63    4.70   0
   9  -7   5   23.50    4.36   0
  -9   7  -5   16.95    4.48   0
   9   7  -5   20.08    3.27   0
 -10  -7   5   16.46    4.32   0
  10  -7   5   15.91    3.12   0
 -10   7   5   18.06    4.36   0
 -10   7   5   12.53    3.26   0
 -10   7  -5   16.15    4.51   0
  10   7  -5   13.13    3.20   0
 -11  -7   5    9.46    4.48   0
 -11   7   5    7.23    4.37   0
  11  -7   5    7.42    3.13   0
 -11   7   5    8.58    3.11   0
 -11   7  -5    8.59    3.24   0
  11   7  -5   10.85    4.49   0
 -12   7   5    3.49    4.59   0
  12  -7   5    3.80    3.07   0
 -12   7   5    2.69    3.17   0
 -12  -7   5    2.19    3.13   0
 -12   7  -5    1.97    3.25   0
  12   7  -5    3.63    4.59   0
 -13   7   5    5.65    3.19   0
  13  -7   5    5.51    4.42   0
 -13  -7   5    5.46    3.48   0
 -13   7   5    8.36    3.09   0
 -13   7  -5    2.76    4.47   0
  13   7  -5    5.18    4.54   0
 -14   7   5    7.19    3.24   0
  14  -7   5    3.57    4.55   0
 -14  -7   5    7.36    4.85   0
 -14   7   5    6.99    3.29   0
  14   7  -5    7.77    4.99   0
 -14   7  -5    9.41    4.72   0
 -15   7   5   -0.28    4.56   0
  15  -7   5    0.11    3.42   0
 -15  -7   5    2.84    3.48   0
 -15   7   5    3.28    4.35   0
 -15   7  -5   -0.76    3.46   0
  15   7  -5    2.29    3.34   0
 -16   7   5   -0.19    3.52   0
  16  -7   5    1.30    3.51   0
 -16   7   5    0.70    3.23   0
 -16  -7   5   -4.71    3.50   0
 -16   7  -5   -0.77    3.56   0
  16   7  -5    0.10    3.47   0
  17  -7   5    5.17    5.00   0
 -17   7   5    1.20    3.55   0
 -17   7   5   -1.16    4.77   0
 -17  -7   5    3.79    5.15   0
 -17   7  -5    2.38    5.13   0
  17   7  -5   -0.18    3.65   0
  18  -7   5   -0.63    4.91   0
 -18   7   5    0.85    5.09   0
 -18   7   5    2.68    3.52   0
 -18  -7   5   -0.67    3.80   0
  18   7  -5    4.83    3.88   0
 -18   7  -5    2.20    3.63   0
 -19   7   5   -1.50    3.70   0
  19  -7   5    2.53    5.42   0
 -19   7   5    1.45    5.10   0
 -19  -7   5   -1.34    3.63   0
 -19   7  -5   -1.82    3.49   0
  19   7  -5    3.22    3.66   0
 -20   7   5   -0.62    3.82   0
  20  -7   5    0.56    3.72   0
 -20   7   5    1.28    3.65   0
 -20  -7   5    4.82    4.11   0
 -20   7  -5   -1.62    3.98   0
  20   7  -5    2.86    4.17   0
  -1   8   5   10.10    4.35   0
   1   8   5    9.49    4.65   0
  -1   8   5    5.80    3.41   0
  -1  -8   5    4.91    2.97   0
   1   8   5    7.76    4.57   0
   1  -8   5   10.22    3.06   0
   1   8  -5    4.85    3.04   0
  -1   8  -5    5.78    2.91   0
   2   8   5   16.72    4.75   0
  -2   8   5   13.59    4.57   0
   2   8   5   19.79    5.07   0
  -2  -8   5   14.90    3.03   0
  -2   8   5   15.99    3.07   0
   2  -8   5   13.87    3.21   0
   2   8  -5   12.93    2.92   0
  -2   8  -5   13.72    3.07   0
  -3   8   5   44.77    4.67   0
   3   8   5   45.09    4.95   0
  -3   8   5   46.93    4.56   0
   3  -8   5   55.09    4.34   0
  -3  -8   5   30.94    2.99   0
   3   8   5   49.93    5.03   0
   3   8  -5   47.11    4.41   0
  -3   8  -5   45.13    3.24   0
  -4   8   5   21.98    4.67   0
   4   8   5   17.47    3.42   0
  -4  -8   5   24.34    4.52   0
  -4   8   5   20.42    3.06   0
   4  -8   5   16.77    4.24   0
   4   8   5   18.58    4.39   0
   4   8  -5   19.47    4.47   0
  -4   8  -5   15.27    4.14   0
  -5   8   5    1.35    4.54   0
  -5  -8   5   -1.06    2.71   0
  -5   8   5    2.38    2.90   0
   5   8   5   -1.01    4.09   0
   5  -8   5   -0.58    2.73   0
   5   8   5    0.63    4.26   0
   5   8  -5    0.90    3.87   0
  -5   8  -5   -0.82    2.74   0
  -6   8   5   13.85    4.44   0
  -6  -8   5    6.62    2.90   0
   6   8   5    8.68    4.81   0
   6   8   5    8.84    4.77   0
  -6   8   5   12.77    4.33   0
   6  -8   5    9.93    2.84   0
   6   8  -5   12.81    4.41   0
  -6   8  -5    9.26    2.82   0
  -7   8   5    6.18    3.27   0
  -7  -8   5    6.55    4.10   0
   7   8   5    3.66    4.70   0
   7   8   5    3.66    4.56   0
  -7   8   5    0.98    3.18   0
   7  -8   5    3.97    3.17   0
   7   8  -5    8.78    4.29   0
  -7   8  -5    7.07    4.19   0
  -8   8   5    7.54    4.56   0
   8   8   5    6.56    4.83   0
  -8  -8   5    8.15    4.10   0
   8   8   5    5.51    5.82   0
  -8   8   5    3.11    3.11   0
   8  -8   5    6.12    3.16   0
  -8   8  -5    9.72    4.50   0
   8   8  -5    7.35    4.41   0
   9  -8   5    4.26    3.14   0
  -9  -8   5    0.80    4.45   0
   9   8   5    2.05    7.37   0
  -9   8   5    3.99    4.56   0
  -9   8   5    3.04    4.43   0
   9   8   5    1.92    7.21   0
  -9   8  -5    4.37    4.42   0
   9   8  -5    2.10    4.54   0
  10  -8   5    4.67    3.39   0
 -10  -8   5    2.84    4.65   0
 -10   8   5   -0.06    4.41   0
 -10   8   5    2.98    3.25   0
 -10   8  -5    4.71    4.69   0
  10   8  -5    3.95    4.69   0
 -11  -8   5    1.10    3.46   0
 -11   8   5    5.07    4.81   0
  11  -8   5    3.19    3.27   0
 -11   8   5    1.59    4.63   0
 -11   8  -5    1.10    3.49   0
  11   8  -5    2.36    4.66   0
 -12  -8   5    1.02    3.38   0
  12  -8   5    3.25    3.33   0
 -12   8   5    5.39    4.53   0
 -12   8   5    0.06    3.26   0
 -12   8  -5    0.94    3.18   0
  12   8  -5    1.52    4.86   0
 -13  -8   5   12.64    4.82   0
 -13   8   5   12.00    4.75   0
  13  -8   5    9.83    3.29   0
 -13   8   5   11.00    4.64   0
 -13   8  -5    8.22    4.79   0
  13   8  -5    4.66    4.83   0
 -14  -8   5    4.21    3.59   0
 -14   8   5    4.81    3.59   0
  14  -8   5    2.88    3.36   0
 -14   8   5    4.67    3.34   0
 -14   8  -5    1.94    3.49   0
  14   8  -5    3.38    3.53   0
 -15  -8   5    2.33    5.16   0
 -15   8   5   -1.72    3.41   0
  15  -8   5    2.29    3.55   0
 -15   8   5    1.42    3.41   0
  15   8  -5    1.72    3.52   0
 -15   8  -5    3.09    4.81   0
 -16  -8   5   -1.77    3.65   0
 -16   8   5    2.60    5.01   0
 -16   8   5    6.80    3.43   0
  16  -8   5   -0.62    5.05   0
 -16   8  -5    4.61    3.72   0
  16   8  -5    1.33    3.76   0
  17  -8   5    4.77    5.36   0
 -17  -8   5    5.74    5.02   0
 -17   8   5    2.94    3.67   0
 -17   8   5    3.45    4.99   0
 -17   8  -5    4.38    5.17   0
  17   8  -5    1.33    3.79   0
 -18  -8   5   -0.70    5.52   0
 -18   8   5    2.53    3.65   0
  18  -8   5   -1.81    5.36   0
 -18   8   5   -0.84    3.82   0
  18   8  -5    1.48    4.15   0
 -18   8  -5    4.94    5.55   0
 -19   8   5    1.57    5.36   0
 -19   8  -5    4.38    5.51   0
  19   8  -5    3.01    5.82   0
   0   9   5    5.19    4.66   0
   0  -9   5    1.96    4.33   0
   0   9  -5    5.06    3.08   0
  -1   9   5   16.56    3.26   0
  -1  -9   5   14.25    2.95   0
   1  -9   5   13.92    3.18   0
   1   9   5   12.62    4.83   0
   1   9  -5   12.21    4.17   0
  -1   9  -5    9.93    4.43   0
   2   9   5    3.78    4.70   0
  -2   9   5    4.25    4.37   0
  -2  -9   5    6.84    4.35   0
   2  -9   5    9.40    4.29   0
   2   9   5    6.76    4.62   0
   2   9  -5    5.65    3.15   0
  -2   9  -5    4.89    3.21   0
   3   9   5    7.28    3.30   0
  -3  -9   5   10.79    2.94   0
   3  -9   5   10.61    3.03   0
  -3   9   5    8.95    3.28   0
   3   9   5   10.97    4.35   0
   3   9  -5    6.33    3.27   0
  -3   9  -5    8.43    4.40   0
   4   9   5    1.19    4.56   0
  -4   9   5    1.65    3.24   0
  -4  -9   5    5.35    3.01   0
   4   9   5    1.34    4.29   0
   4  -9   5    2.19    3.24   0
   4   9  -5   -0.39    4.39   0
  -4   9  -5    1.52    2.94   0
   5   9   5    1.17    4.63   0
  -5  -9   5    2.41    4.44   0
  -5   9   5    6.65    4.40   0
   5   9   5    1.22    3.11   0
   5  -9   5   -1.44    4.38   0
   5   9  -5   -2.54    4.46   0
  -5   9  -5    2.15    3.06   0
   6   9   5   -0.12    4.55   0
  -6  -9   5    5.38    4.45   0
  -6   9   5    4.06    3.06   0
   6   9   5    2.08    4.36   0
   6  -9   5    2.67    3.10   0
   6   9  -5   -0.27    3.28   0
  -6   9  -5    4.10    3.25   0
   7   9   5    2.22    4.53   0
   7   9   5    1.71    4.49   0
  -7  -9   5    1.85    4.63   0
  -7   9   5    0.80    3.33   0
   7  -9   5    0.83    3.11   0
   7   9  -5    2.57    3.24   0
  -7   9  -5    3.18    4.52   0
   8  -9   5    1.77    3.11   0
   8   9   5    3.14    4.57   0
   8   9   5    1.25    5.85   0
  -8  -9   5    4.34    4.65   0
  -8   9   5   -0.43    3.41   0
  -8   9   5    2.08    3.57   0
  -8   9  -5    1.69    4.53   0
   8   9  -5    0.23    3.48   0
   9  -9   5    4.91    4.45   0
  -9   9   5    3.31    4.68   0
   9   9   5    0.07    6.27   0
  -9   9   5   -1.84    4.80   0
  -9  -9   5    2.97    4.73   0
   9   9   5    1.38    6.05   0
  -9   9  -5   -1.73    3.29   0
   9   9  -5    1.50    3.54   0
 -10   9   5    7.04    3.62   0
  10  -9   5    8.06    4.86   0
 -10  -9   5    6.06    4.77   0
 -10   9   5    9.35    3.48   0
 -10   9  -5    6.13    3.50   0
  10   9  -5   10.94    3.22   0
 -11  -9   5   -1.66    3.54   0
  11  -9   5    2.05    3.28   0
 -11   9   5    1.83    3.23   0
 -11   9   5   -2.78    4.81   0
 -11   9  -5    2.65    3.40   0
  11   9  -5   -2.59    3.61   0
 -12   9   5    2.32    3.44   0
 -12  -9   5    5.17    3.48   0
  12  -9   5    3.43    3.39   0
 -12   9   5    1.20    3.37   0
 -12   9  -5    2.53    4.87   0
  12   9  -5   -0.35    3.42   0
 -13   9   5    6.43    4.97   0
 -13  -9   5    3.63    5.02   0
  13  -9   5    0.75    3.39   0
 -13   9   5    2.49    3.50   0
 -13   9  -5    3.79    3.50   0
  13   9  -5    4.09    3.46   0
 -14   9   5    1.83    3.67   0
 -14  -9   5    1.09    3.59   0
 -14   9   5   -0.44    3.41   0
  14  -9   5    1.74    3.53   0
 -14   9  -5    2.88    5.12   0
  14   9  -5    6.23    5.11   0
 -15   9   5    0.27    3.86   0
 -15  -9   5    2.19    5.16   0
 -15   9   5    2.76    3.58   0
  15  -9   5    2.18    3.75   0
 -15   9  -5    4.25    3.74   0
  15   9  -5   -1.78    5.25   0
 -16  -9   5   -0.47    3.83   0
 -16   9   5    2.23    5.17   0
 -16   9   5    0.68    4.89   0
  16  -9   5    3.50    5.34   0
 -16   9  -5    2.01    5.41   0
  16   9  -5   -1.78    5.25   0
  17  -9   5    7.62    5.48   0
 -17  -9   5    8.69    5.80   0
 -17   9   5   -2.05    3.92   0
 -17   9   5    7.43    5.37   0
 -17   9  -5    1.12    4.17   0
  17   9  -5    4.33    5.91   0
  -1 -10   5    3.70    3.22   0
   1 -10   5    3.09    4.43   0
   1  10   5    7.30    4.68   0
  -1  10   5    5.77    3.14   0
   1  10  -5    6.20    3.27   0
  -1  10  -5   -0.56    3.26   0
  -2  10   5    1.24    4.86   0
  -2 -10   5    1.51    4.38   0
   2  10   5    1.61    3.30   0
   2 -10   5   -3.17    3.20   0
   2  10  -5    1.09    4.42   0
  -2  10  -5    2.74    3.17   0
  -3  10   5    0.33    4.65   0
  -3 -10   5    3.54    3.24   0
   3  10   5    2.48    4.67   0
   3 -10   5    1.74    4.67   0
   3  10  -5   -0.78    3.24   0
  -3  10  -5    2.10    4.48   0
  -4  10   5    7.97    4.79   0
   4  10   5    3.69    4.73   0
  -4 -10   5    7.80    3.44   0
   4  10   5    8.42    4.46   0
   4 -10   5    9.16    3.18   0
   4  10  -5    5.39    3.45   0
  -4  10  -5    7.20    3.19   0
   5  10   5    0.90    4.78   0
  -5  10   5    1.28    4.56   0
  -5 -10   5    0.27    3.28   0
   5  10   5    1.50    4.63   0
   5 -10   5    1.06    4.40   0
   5  10  -5   -1.40    4.69   0
  -5  10  -5    2.80    3.39   0
   6  10   5   -0.27    4.76   0
  -6  10   5   -0.03    4.45   0
  -6 -10   5   -1.66    3.32   0
   6  10   5    2.50    4.59   0
   6 -10   5    4.51    3.21   0
   6  10  -5    5.51    4.59   0
  -6  10  -5    2.06    3.23   0
   7 -10   5    4.76    3.09   0
   7  10   5    5.24    5.03   0
   7  10   5    4.22    4.95   0
  -7  10   5    3.29    3.39   0
  -7 -10   5    2.62    3.43   0
   7  10  -5    3.08    4.78   0
  -7  10  -5    2.58    3.39   0
   8  10   5   -0.14    5.06   0
   8 -10   5   -1.04    4.66   0
   8  10   5    0.24    5.14   0
  -8  10   5   -3.85    4.97   0
  -8 -10   5   -0.61    3.40   0
   8  10  -5   -1.32    3.47   0
  -8  10  -5   -1.15    3.29   0
   9 -10   5   -0.18    3.43   0
   9  10   5    1.68    5.03   0
  -9  10   5    2.42    3.35   0
  -9 -10   5    2.86    3.48   0
   9  10   5    4.12    5.14   0
  -9  10  -5    5.46    3.27   0
   9  10  -5    4.39    3.27   0
 -10  10   5   -0.16    3.56   0
  10 -10   5   -0.59    3.56   0
 -10  10   5    1.83    3.58   0
 -10 -10   5    2.45    3.40   0
  10  10   5    0.41    8.24   0
  10  10   5    0.07    7.20   0
 -10  10  -5   -1.83    4.98   0
  10  10  -5    1.38    3.52   0
 -11  10   5   -1.64    5.27   0
 -11 -10   5   -1.51    4.75   0
 -11  10   5    2.10    4.98   0
  11 -10   5   -1.82    5.12   0
 -11  10  -5    6.22    4.99   0
  11  10  -5   -0.47    3.39   0
 -12  10   5    2.57    3.77   0
 -12  10   5    2.69    5.03   0
 -12 -10   5    1.12    3.78   0
  12 -10   5    4.39    3.61   0
 -12  10  -5    5.50    3.70   0
  12  10  -5    3.57    3.83   0
 -13  10   5   -0.55    5.35   0
 -13 -10   5   -1.26    5.35   0
 -13  10   5    0.67    3.39   0
  13 -10   5    2.91    3.67   0
 -13  10  -5    0.97    5.20   0
  13  10  -5    3.52    3.71   0
 -14  10   5    5.15    3.87   0
 -14 -10   5    0.64    3.84   0
 -14  10   5    3.29    3.71   0
  14 -10   5   -0.29    3.73   0
 -14  10  -5    2.71    3.79   0
  14  10  -5   -0.09    3.89   0
 -15  10   5    3.01    4.05   0
 -15 -10   5   -0.91    5.47   0
 -15  10   5    4.43    5.49   0
  15 -10   5    6.77    5.24   0
 -15  10  -5    3.89    5.33   0
  15  10  -5    7.46    3.87   0
   0 -11   5   12.10    3.48   0
   0  11   5    8.12    4.97   0
   0  11  -5   16.43    4.80   0
   1  11   5    6.46    5.38   0
  -1 -11   5   10.79    4.75   0
   1 -11   5    4.75    3.40   0
  -1  11   5    6.37    3.52   0
   1  11  -5    8.69    3.51   0
  -1  11  -5    7.32    3.36   0
   2  11   5    5.25    5.03   0
  -2 -11   5    4.88    4.51   0
   2 -11   5    5.56    4.94   0
  -2  11   5    7.80    5.01   0
   2  11  -5    8.82    4.98   0
  -2  11  -5   -2.07    3.46   0
   3  11   5    4.19    4.71   0
  -3 -11   5    4.01    3.28   0
   3 -11   5    5.48    3.33   0
  -3  11   5    5.06    3.41   0
   3  11  -5    5.02    3.27   0
  -3  11  -5    4.65    4.81   0
   4  11   5    2.89    3.58   0
  -4 -11   5   -1.40    3.72   0
   4 -11   5    2.09    3.41   0
  -4  11   5   -2.16    3.60   0
   4  11  -5    6.48    4.93   0
  -4  11  -5    5.03    4.84   0
   5  11   5    0.72    5.32   0
   5  11   5    2.57    4.92   0
  -5 -11   5    0.92    3.33   0
   5 -11   5    0.49    4.79   0
  -5  11   5    0.24    3.57   0
   5  11  -5    2.12    5.02   0
  -5  11  -5    0.88    4.93   0
   6 -11   5   -1.75    3.40   0
  -6  11   5    0.09    5.06   0
   6  11   5    2.04    5.74   0
   6  11   5   -0.48    5.44   0
  -6 -11   5   -1.75    3.51   0
   6  11  -5    5.23    3.66   0
  -6  11  -5   -0.54    4.90   0
  -7  11   5   -0.14    4.95   0
   7 -11   5    0.98    4.73   0
   7  11   5    1.54    5.04   0
   7  11   5    0.88    5.14   0
  -7 -11   5   -0.56    3.58   0
   7  11  -5    3.79    3.64   0
  -7  11  -5    5.05    4.95   0
   8  11   5   -0.67    4.87   0
  -8  11   5   -1.47    3.35   0
   8 -11   5    0.48    3.32   0
   8  11   5    1.06    5.13   0
  -8 -11   5    2.78    4.90   0
   8  11  -5    4.11    5.10   0
  -8  11  -5    4.90    4.89   0
  -9  11   5   -0.07    5.11   0
   9  11   5    4.85    6.61   0
   9 -11   5    2.14    4.99   0
  -9 -11   5   -4.06    5.14   0
   9  11   5    2.99    5.22   0
  -9  11  -5    5.63    5.03   0
   9  11  -5    4.33    5.22   0
 -10  11   5    3.32    3.60   0
  10 -11   5    0.32    3.60   0
  10  11   5    0.11    6.96   0
 -10 -11   5    2.03    3.74   0
  10  11   5    1.05    7.73   0
 -10  11  -5   -0.23    3.55   0
  10  11  -5    3.95    5.40   0
 -11  11   5    0.64    3.83   0
 -11  11   5    1.59    3.55   0
 -11 -11   5    4.55    3.97   0
  11 -11   5    3.92    3.82   0
 -11  11  -5    0.90    3.48   0
  11  11  -5    4.31    3.91   0
 -12  11   5    2.80    5.47   0
 -12  11   5    3.40    5.51   0
 -12 -11   5    0.79    5.41   0
  12 -11   5    0.36    5.49   0
 -12  11  -5    5.50    5.38   0
  12  11  -5   -0.44    4.01   0
 -13 -11   5    2.48    4.06   0
 -13  11  -5    1.75    3.97   0
   1  12   5    4.13    3.77   0
  -1  12   5    2.26    5.33   0
  -1 -12   5    6.74    5.10   0
   1 -12   5   -3.74    4.86   0
   1  12  -5    3.56    3.42   0
  -1  12  -5    9.79    4.98   0
   2  12   5    0.41    5.27   0
  -2  12   5    3.28    3.86   0
  -2 -12   5    1.44    3.40   0
   2 -12   5    2.63    3.49   0
   2  12  -5    3.17    5.29   0
  -2  12  -5   -1.95    3.39   0
   3  12   5    3.50    5.46   0
  -3 -12   5    7.12    3.67   0
  -3  12   5    4.62    3.77   0
   3 -12   5    3.87    3.33   0
   3  12  -5    5.26    3.77   0
  -3  12  -5    4.59    3.62   0
   4 -12   5    3.69    5.10   0
   4  12   5   -0.28    5.29   0
  -4 -12   5   -0.35    3.64   0
  -4  12   5    2.06    4.97   0
   4  12  -5    3.62    5.11   0
  -4  12  -5   -0.59    3.63   0
   5 -12   5    1.56    3.51   0
   5  12   5    3.58    5.34   0
  -5 -12   5   -1.41    3.70   0
  -5  12   5    2.06    5.29   0
   5  12  -5    2.18    3.74   0
  -5  12  -5    3.34    3.49   0
   6 -12   5    1.66    3.70   0
   6  12   5    2.30    5.49   0
   6  12   5    4.43    5.43   0
  -6 -12   5    4.78    5.17   0
  -6  12   5    3.53    3.90   0
   6  12  -5   -0.76    3.73   0
  -6  12  -5    1.55    3.71   0
   7  12   5    0.30    5.61   0
   7 -12   5   -1.77    5.13   0
   7  12   5   -1.10    5.92   0
  -7 -12   5    4.21    5.32   0
  -7  12   5    4.19    3.62   0
   7  12  -5    0.44    5.29   0
  -7  12  -5    1.64    3.74   0
   8  12   5    1.87    5.94   0
  -8 -12   5    0.86    5.52   0
   8 -12   5    2.34    3.90   0
  -8  12   5    3.41    5.33   0
   8  12   5   -0.09    7.10   0
   8  12  -5   -1.72    3.74   0
  -8  12  -5    2.02    3.65   0
   9  12   5    0.93    6.99   0
   9 -12   5    3.90    3.79   0
  -9 -12   5   -0.37    3.92   0
   9  12   5    1.22    6.93   0
  -9  12   5    4.55    3.89   0
   9  12  -5    5.01    3.89   0
  -9  12  -5    1.00    5.23   0
   0  13   5    3.94    5.47   0
   0 -13   5    3.60    3.98   0
   0  13  -5   -1.05    3.91   0
   1  13   5    3.42    5.52   0
  -1  13   5   -0.83    3.94   0
  -1 -13   5    2.37    3.85   0
   1 -13   5    1.52    3.73   0
   1  13  -5    0.79    5.44   0
  -1  13  -5   -0.61    3.89   0
   2  13   5   -0.63    5.80   0
  -2  13   5    3.51    5.81   0
  -2 -13   5   -0.01    3.98   0
   2  13  -5   -0.28    4.01   0
  -2  13  -5   -0.48    3.67   0
  -3  13  -5    4.20    5.42   0
   0   0   6  327.02    5.75   0
   0   0  -6  331.35    6.83   0
  -2   0   6  184.60    5.36   0
   2   0   6  179.19    5.74   0
   2   0  -6  173.79    5.39   0
  -2   0  -6  170.73    5.76   0
  -4   0   6   77.88    3.54   0
   4   0   6   88.08    4.87   0
   4   0  -6   76.05    4.58   0
  -4   0  -6   81.68    4.79   0
   6   0   6   50.98    3.57   0
  -6   0   6   58.85    4.32   0
   6   0  -6   55.24    4.38   0
  -6   0  -6   57.29    4.66   0
   8   0   6   55.30    4.87   0
  -8   0   6   45.96    3.24   0
   8   0  -6   47.44    3.25   0
  -8   0  -6   49.33    4.71   0
 -10   0   6  104.55    4.76   0
  10   0   6  101.92    5.36   0
  10   0  -6   85.87    3.76   0
 -10   0  -6   88.11    5.34   0
  12   0   6   61.25    4.98   0
 -12   0   6   42.12    3.34   0
  12   0  -6   60.46    4.55   0
 -12   0  -6   50.24    5.15   0
 -14   0   6   15.25    4.36   0
  14   0   6   13.50    4.80   0
 -14   0  -6   10.90    4.85   0
  16   0   6   12.56    4.54   0
 -16   0   6   15.44    4.52   0
 -16   0  -6    8.69    5.66   0
 -18   0   6    3.86    4.82   0
 -18   0  -6    3.46    4.96   0
 -20   0   6    1.60    3.59   0
 -20   0  -6    0.73    6.38   0
 -20   0  -6    0.47    6.37   0
 -22   0   6    2.96    3.82   0
 -22   0   6    3.05    5.33   0
 -22   0  -6    1.01    8.17   0
 -22   0  -6    1.02    8.03   0
  -1   1   6   28.64    4.32   0
   1   1   6   25.00    4.37   0
  -1  -1   6   26.58    4.24   0
   1  -1   6   25.88    4.33   0
   1  -1  -6   26.24    4.46   0
  -1  -1  -6   26.03    3.36   0
   1   1  -6   26.21    4.22   0
  -1   1  -6   22.85    3.15   0
  -2   1   6  104.55    5.03   0
   2   1   6  107.09    5.07   0
  -2  -1   6  113.03    4.80   0
   2  -1   6  110.40    5.10   0
   2  -1  -6  109.68    4.94   0
  -2  -1  -6   97.97    4.18   0
   2   1  -6  102.74    3.87   0
  -2   1  -6  109.56    5.25   0
  -3   1   6    7.36    2.94   0
  -3  -1   6    3.22    2.93   0
   3   1   6    9.40    4.17   0
   3  -1   6   10.87    4.26   0
   3  -1  -6    9.84    2.88   0
  -3  -1  -6   10.51    3.77   0
   3   1  -6    9.15    3.80   0
  -3   1  -6    9.64    4.25   0
   4  -1   6   42.10    3.47   0
  -4   1   6   43.16    4.20   0
  -4  -1   6   42.93    3.04   0
   4   1   6   39.64    4.25   0
   4  -1  -6   40.85    3.30   0
  -4  -1  -6   44.79    4.38   0
   4   1  -6   43.54    4.07   0
  -4   1  -6   39.21    3.51   0
   5  -1   6   42.32    4.49   0
  -5   1   6   39.70    3.07   0
  -5  -1   6   43.27    4.09   0
   5   1   6   38.76    3.34   0
   5  -1  -6   34.11    3.12   0
   5   1  -6   35.89    3.11   0
  -5  -1  -6   38.59    4.38   0
  -5   1  -6   39.58    4.60   0
   6   1   6   16.13    3.06   0
   6  -1   6   21.19    4.03   0
  -6   1   6   12.41    2.94   0
  -6  -1   6   22.44    4.01   0
   6  -1  -6   16.22    3.99   0
   6   1  -6   18.38    3.90   0
  -6  -1  -6   17.81    4.18   0
  -6   1  -6   15.62    4.36   0
  -7   1   6   13.82    2.91   0
  -7  -1   6   13.63    2.93   0
   7  -1   6   14.19    4.20   0
   7   1   6   10.90    4.09   0
   7  -1  -6   13.66    4.04   0
   7   1  -6   10.55    2.86   0
  -7   1  -6    7.58    3.08   0
  -7  -1  -6   13.32    4.23   0
   8   1   6   51.67    4.78   0
   8  -1   6   54.39    4.64   0
  -8   1   6   53.49    4.27   0
  -8  -1   6   49.65    3.35   0
   8  -1  -6   48.54    3.45   0
   8   1  -6   50.65    3.44   0
  -8  -1  -6   48.82    4.81   0
  -8   1  -6   53.89    4.73   0
  -9   1   6   67.54    3.42   0
   9   1   6   66.48    5.03   0
   9  -1   6   62.81    5.04   0
  -9  -1   6   57.39    4.59   0
   9  -1  -6   57.79    3.48   0
   9   1  -6   57.98    3.47   0
  -9  -1  -6   56.91    5.04   0
  -9   1  -6   61.99    3.95   0
 -10   1   6   13.99    4.28   0
 -10  -1   6    8.09    3.03   0
  10   1   6   12.94    4.45   0
  10  -1   6   12.18    4.22   0
  10  -1  -6   11.55    3.07   0
 -10  -1  -6   11.36    5.08   0
 -10   1  -6   11.23    4.28   0
  10   1  -6   12.51    3.13   0
 -11   1   6   26.25    3.15   0
 -11  -1   6   28.60    3.09   0
  11  -1   6   32.87    4.34   0
  11   1   6   28.37    5.61   0
  11   1  -6   30.57    4.23   0
 -11  -1  -6   27.24    4.81   0
 -11   1  -6   28.14    4.63   0
  12  -1   6   17.06    3.19   0
  12   1   6   17.79    4.59   0
 -12   1   6   15.31    3.11   0
 -12  -1   6   13.45    3.04   0
  12   1  -6   15.71    3.16   0
 -12  -1  -6   16.19    5.70   0
 -12   1  -6   14.40    4.34   0
  13  -1   6   11.86    4.37   0
 -13   1   6    5.07    2.77   0
 -13  -1   6   12.08    4.07   0
  13   1   6    9.80    4.66   0
  13   1  -6    5.64    4.21   0
 -13  -1  -6    7.64    5.75   0
 -13   1  -6   10.04    4.28   0
 -14   1   6   -1.82    3.15   0
 -14  -1   6   -0.94    2.80   0
  14  -1   6    2.37    4.31   0
  14   1   6    1.07    4.47   0
  14   1  -6    0.46    3.28   0
 -14  -1  -6    1.65    5.60   0
 -14   1  -6   -0.35    4.39   0
  15   1   6    9.76    5.70   0
 -15   1   6    8.59    3.32   0
 -15  -1   6    8.30    3.28   0
  15  -1   6   12.86    4.70   0
  15   1  -6   14.06    4.51   0
 -15  -1  -6    8.98    6.71   0
 -15   1  -6   10.49    4.66   0
  16  -1   6    9.02    4.52   0
 -16   1   6    7.96    3.23   0
 -16  -1   6   10.02    3.29   0
 -16  -1  -6    7.39    6.70   0
 -16   1  -6    9.11    4.64   0
 -17   1   6   -0.36    3.09   0
 -17  -1   6    4.38    3.34   0
  17  -1   6    3.21    4.61   0
 -17   1  -6    1.95    4.54   0
 -18   1   6    3.77    4.52   0
  18  -1   6    2.89    4.59   0
 -18  -1   6    0.20    3.43   0
 -18   1  -6    1.23    4.74   0
  19  -1   6    2.04    4.84   0
 -19   1   6    4.04    4.66   0
 -19  -1   6    0.83    4.94   0
 -19   1  -6    2.02    5.19   0
 -20   1   6   -1.75    4.95   0
 -20   1   6   -1.42    3.61   0
 -20  -1   6    4.94    5.11   0
 -20   1  -6   -0.76    4.90   0
 -21   1   6    2.01    3.49   0
 -21   1   6    0.63    5.28   0
 -21  -1   6    2.57    3.76   0
 -21   1  -6    2.38    5.27   0
 -22   1   6   -0.71    3.83   0
 -22   1   6   -2.44    3.71   0
 -22  -1   6    4.71    3.66   0
 -22   1  -6    3.39    6.66   0
   0   2   6   31.17    4.39   0
   0  -2   6   22.90    3.00   0
   0  -2  -6   28.18    4.33   0
   0   2  -6   26.08    4.24   0
  -1   2   6   25.29    4.38   0
   1   2   6   23.33    3.20   0
  -1  -2   6   29.80    3.98   0
   1  -2   6   26.80    3.12   0
   1  -2  -6   27.58    4.44   0
  -1  -2  -6   29.52    4.34   0
   1   2  -6   28.96    4.10   0
  -1   2  -6   25.51    3.24   0
  -2   2   6   25.62    4.32   0
   2   2   6   22.73    3.29   0
  -2  -2   6   25.35    4.06   0
   2  -2   6   21.60    3.17   0
   2  -2  -6   24.82    3.23   0
  -2  -2  -6   27.82    3.02   0
   2   2  -6   29.87    3.12   0
  -2   2  -6   26.50    3.13   0
   3  -2   6   65.74    3.58   0
  -3   2   6   59.46    3.47   0
   3   2   6   66.31    4.67   0
  -3  -2   6   68.87    4.29   0
   3  -2  -6   65.53    3.63   0
  -3  -2  -6   67.88    4.63   0
   3   2  -6   63.70    3.33   0
  -3   2  -6   68.71    4.75   0
   4  -2   6   17.68    3.10   0
  -4   2   6   13.59    4.22   0
  -4  -2   6   17.59    2.77   0
   4   2   6   17.97    4.11   0
  -4  -2  -6   16.93    3.06   0
   4   2  -6   15.58    2.77   0
  -4   2  -6   19.61    4.29   0
   4  -2  -6   17.68    3.30   0
   5  -2   6   42.66    3.38   0
  -5   2   6   42.09    4.13   0
  -5  -2   6   45.34    4.15   0
   5   2   6   42.34    4.52   0
   5  -2  -6   39.83    3.19   0
  -5  -2  -6   43.16    4.57   0
   5   2  -6   37.47    4.16   0
  -5   2  -6   40.38    3.46   0
   6  -2   6   23.04    4.37   0
  -6   2   6   19.73    4.06   0
  -6  -2   6   18.90    3.05   0
   6   2   6   20.83    4.24   0
  -6  -2  -6   17.61    4.24   0
   6   2  -6   17.33    2.92   0
  -6   2  -6   18.84    4.42   0
   7   2   6    5.39    4.03   0
   7  -2   6    3.66    2.90   0
  -7   2   6    4.21    2.79   0
  -7  -2   6    2.85    2.76   0
  -7  -2  -6    1.79    4.09   0
   7   2  -6    1.37    2.74   0
  -7   2  -6    5.05    4.17   0
   8   2   6    3.76    4.11   0
  -8   2   6    0.93    4.00   0
   8  -2   6    3.92    3.10   0
  -8  -2   6    6.02    2.95   0
  -8  -2  -6    4.48    4.10   0
   8   2  -6    3.87    4.10   0
  -8   2  -6    1.89    4.14   0
  -9   2   6   42.46    3.33   0
   9   2   6   41.37    4.91   0
   9  -2   6   49.94    4.50   0
  -9  -2   6   35.51    3.35   0
  -9  -2  -6   37.40    5.80   0
   9   2  -6   38.55    4.46   0
  -9   2  -6   38.90    4.63   0
 -10   2   6   97.97    4.80   0
 -10  -2   6   86.53    3.67   0
  10  -2   6  107.65    5.64   0
  10   2   6   96.40    7.16   0
 -10  -2  -6   87.77    7.18   0
  10   2  -6   84.63    3.66   0
 -10   2  -6   96.99    5.56   0
  11   2   6    1.39    5.36   0
 -11   2   6   -0.96    4.21   0
 -11  -2   6    2.19    3.93   0
  11  -2   6    0.28    4.60   0
 -11  -2  -6    0.23    5.53   0
  11   2  -6   -5.39    4.23   0
 -11   2  -6    0.03    4.59   0
  12  -2   6    2.92    4.59   0
  12   2   6    3.97    6.34   0
 -12   2   6    0.48    4.12   0
 -12  -2   6    3.63    2.96   0
  12   2  -6    4.96    4.24   0
 -12   2  -6    3.37    2.97   0
  13  -2   6   21.39    4.31   0
 -13   2   6   16.56    4.34   0
 -13  -2   6   17.58    4.25   0
  13   2  -6   16.48    3.25   0
 -13   2  -6   16.45    3.08   0
 -14   2   6    0.75    4.38   0
  14  -2   6    0.00    4.20   0
 -14  -2   6   -0.24    2.92   0
  14   2  -6   -3.21    4.16   0
 -14   2  -6   -0.18    3.04   0
 -15   2   6   13.71    4.47   0
 -15  -2   6    6.45    3.32   0
  15  -2   6    6.94    3.39   0
  15   2  -6    2.60    3.24   0
 -15   2  -6    7.17    4.56   0
 -16   2   6    2.15    3.15   0
 -16  -2   6    2.02    3.04   0
  16  -2   6    4.12    4.62   0
  16   2  -6    1.92    3.44   0
 -16   2  -6    2.60    4.68   0
  17  -2   6    9.08    4.67   0
 -17   2   6    8.58    3.22   0
 -17   2   6    4.96    3.12   0
 -17  -2   6    6.97    3.61   0
  17   2  -6    4.73    4.88   0
 -17   2  -6    7.63    4.90   0
 -18   2   6   -0.79    4.33   0
 -18   2   6    2.10    4.69   0
 -18  -2   6    4.65    3.43   0
  18  -2   6    2.71    4.88   0
 -18   2  -6    6.01    4.87   0
 -19   2   6   -1.16    4.87   0
  19  -2   6    1.60    5.15   0
 -19   2   6   -1.75    3.68   0
 -19  -2   6    1.34    3.66   0
 -19   2  -6    1.54    4.98   0
 -20   2   6    1.67    3.38   0
 -20   2   6    1.23    4.89   0
  20  -2   6    0.63    5.23   0
 -20  -2   6   -0.01    3.68   0
 -20   2  -6    1.08    5.03   0
 -21   2   6    1.55    5.34   0
 -21  -2   6    2.15    3.97   0
 -21   2   6    6.70    5.11   0
 -21   2  -6    0.74    5.20   0
 -22   2   6   -0.34    3.93   0
 -22   2   6   -1.01    3.73   0
 -22  -2   6    3.37    5.50   0
 -22   2  -6   -2.58    5.55   0
   1  -3   6   19.12    4.05   0
  -1   3   6   14.55    4.22   0
   1   3   6   16.32    4.07   0
  -1  -3   6   12.74    2.84   0
   1   3  -6   15.80    2.91   0
  -1   3  -6   15.91    4.01   0
   2  -3   6    2.24    2.96   0
  -2   3   6    0.54    4.14   0
   2   3   6    5.14    3.80   0
  -2  -3   6    2.51    2.59   0
   2   3  -6    2.22    2.65   0
  -2   3  -6    3.59    2.76   0
   3  -3   6   18.27    4.28   0
  -3   3   6   13.62    4.18   0
   3   3   6   17.60    4.10   0
  -3  -3   6   18.03    2.77   0
   3   3  -6   16.79    2.84   0
  -3   3  -6   15.40    3.01   0
   4  -3   6    2.02    4.16   0
  -4   3   6    2.56    2.92   0
   4   3   6    2.07    4.06   0
  -4  -3   6    6.68    3.78   0
   4   3  -6    4.18    2.71   0
  -4   3  -6    4.77    4.21   0
   5  -3   6    5.99    4.17   0
  -5   3   6    6.28    3.81   0
   5   3   6    6.13    2.91   0
  -5  -3   6    7.00    2.82   0
   5   3  -6    9.05    3.98   0
  -5   3  -6    5.35    2.96   0
  -6   3   6   36.91    4.27   0
   6  -3   6   36.59    4.40   0
  -6  -3   6   37.75    4.28   0
   6   3   6   35.62    4.62   0
   6   3  -6   42.00    4.27   0
  -6   3  -6   35.73    3.36   0
  -7   3   6    9.68    2.94   0
   7  -3   6    8.34    4.28   0
  -7  -3   6    7.17    4.16   0
   7   3   6    7.68    4.05   0
   7   3  -6    3.19    2.99   0
  -7   3  -6    6.30    4.39   0
   8   3   6    7.28    4.21   0
  -8   3   6    2.84    4.14   0
   8  -3   6   10.12    3.18   0
  -8  -3   6    9.09    2.95   0
   8   3  -6    7.68    2.95   0
  -8   3  -6   10.46    4.22   0
  -9   3   6   33.14    4.31   0
   9   3   6   36.81    6.01   0
   9  -3   6   38.45    3.63   0
   9   3   6   41.69    5.39   0
  -9  -3   6   33.78    3.30   0
   9   3  -6   28.85    3.05   0
  -9   3  -6   31.81    3.28   0
  10   3   6   18.84    7.74   0
  10   3   6   21.24    8.40   0
 -10   3   6   15.31    2.95   0
 -10  -3   6   15.70    4.27   0
  10  -3   6   20.92    4.50   0
  10   3  -6   14.50    4.27   0
 -10   3  -6   14.11    4.38   0
 -11   3   6   70.05    3.57   0
 -11  -3   6   41.37    3.23   0
  11  -3   6   66.28    4.05   0
  11   3  -6   64.34    3.41   0
 -11   3  -6   70.12    5.22   0
  12  -3   6    7.17    4.28   0
 -12   3   6    3.05    2.96   0
 -12  -3   6    5.75    2.95   0
  12   3  -6    2.59    3.26   0
 -12   3  -6    4.88    4.39   0
 -13   3   6    5.92    2.99   0
 -13   3   6    7.02    3.17   0
  13  -3   6   11.93    4.49   0
 -13  -3   6    3.61    4.35   0
  13   3  -6    4.16    3.19   0
 -13   3  -6    5.42    4.39   0
  14  -3   6   20.83    3.46   0
 -14   3   6   20.42    4.80   0
 -14  -3   6   12.78    3.02   0
 -14   3   6   17.39    3.29   0
  14   3  -6   20.58    4.45   0
 -14   3  -6   17.47    4.87   0
 -15   3   6   19.22    3.21   0
 -15   3   6   18.87    4.60   0
  15  -3   6   20.00    4.58   0
 -15  -3   6   18.66    3.61   0
  15   3  -6   13.03    3.39   0
 -15   3  -6   13.99    3.27   0
 -16   3   6    3.43    3.19   0
 -16  -3   6    1.11    3.44   0
  16  -3   6    4.89    4.44   0
 -16   3   6    1.12    4.36   0
  16   3  -6    3.79    3.55   0
 -16   3  -6    2.55    4.62   0
  17  -3   6   10.33    3.49   0
 -17   3   6    6.44    3.39   0
 -17   3   6   10.67    4.60   0
 -17  -3   6   11.60    4.87   0
  17   3  -6    8.56    5.07   0
 -17   3  -6   10.26    3.43   0
 -18   3   6    0.04    4.52   0
 -18   3   6   -4.17    4.69   0
  18  -3   6   -0.26    4.99   0
 -18  -3   6    1.30    4.85   0
 -18   3  -6    1.66    5.08   0
  18   3  -6    4.40    3.57   0
 -19   3   6   -3.97    3.39   0
 -19  -3   6   -1.99    5.15   0
 -19   3   6    4.59    4.87   0
  19  -3   6   -1.30    4.87   0
  19   3  -6   -0.46    3.66   0
 -19   3  -6    2.30    5.18   0
  20  -3   6   -0.22    5.16   0
 -20   3   6    0.44    5.20   0
 -20   3   6    2.29    5.05   0
 -20  -3   6    1.41    5.20   0
 -20   3  -6    2.70    5.19   0
  21  -3   6    3.46    5.30   0
 -21   3   6    1.31    5.34   0
 -21   3   6    8.62    3.62   0
 -21  -3   6    4.33    3.58   0
 -21   3  -6    1.84    5.51   0
 -22   3   6   -0.47    5.35   0
 -22  -3   6    2.50    3.91   0
 -22   3  -6    1.07    5.48   0
   0  -4   6  142.96    4.00   0
   0   4   6  129.46    4.43   0
   0   4  -6  129.81    3.91   0
  -1  -4   6    9.46    2.81   0
   1  -4   6   11.86    3.89   0
  -1   4   6    7.69    4.22   0
   1   4   6    9.79    4.17   0
   1   4  -6    7.93    2.84   0
  -1   4  -6    8.51    2.78   0
   2  -4   6   14.22    4.01   0
  -2   4   6   15.13    3.08   0
   2   4   6   11.66    4.07   0
  -2  -4   6   12.49    2.87   0
   2   4  -6   15.68    3.96   0
  -2   4  -6   13.21    3.93   0
   3   4   6    9.09    4.09   0
   3  -4   6    8.69    2.74   0
  -3   4   6    8.06    2.91   0
   3   4   6    7.40    4.33   0
  -3  -4   6    8.40    3.88   0
   3   4  -6   12.25    4.02   0
  -3   4  -6    8.71    2.99   0
   4  -4   6    9.77    4.01   0
  -4   4   6   11.58    3.04   0
   4   4   6   10.44    4.27   0
   4   4   6   12.57    4.14   0
  -4  -4   6   12.70    2.98   0
   4   4  -6   14.84    4.03   0
  -4   4  -6   13.00    3.00   0
   5   4   6    7.50    4.15   0
  -5   4   6   10.91    4.12   0
   5  -4   6   10.10    4.27   0
   5   4   6    6.79    4.01   0
  -5  -4   6    6.07    3.97   0
   5   4  -6    5.69    2.98   0
  -5   4  -6    8.74    4.12   0
  -6   4   6   37.92    3.33   0
  -6   4   6   38.55    3.25   0
   6  -4   6   36.82    3.30   0
   6   4   6   41.15    4.77   0
   6   4   6   32.16    4.69   0
  -6  -4   6   36.56    3.32   0
   6   4  -6   32.33    3.25   0
  -6   4  -6   37.82    3.40   0
  -7   4   6   85.34    4.89   0
  -7   4   6  100.16    3.82   0
   7  -4   6   81.39    3.84   0
  -7  -4   6   63.46    3.55   0
   7   4   6   83.04    6.50   0
   7   4   6   96.76    6.54   0
   7   4  -6   78.36    3.69   0
  -7   4  -6   90.73    3.87   0
   8   4   6   72.58    7.06   0
  -8   4   6   71.95    3.52   0
   8   4   6   83.95    6.93   0
  -8   4   6   93.79    4.74   0
   8  -4   6   89.37    4.94   0
  -8  -4   6   77.52    4.63   0
   8   4  -6   63.92    3.44   0
  -8   4  -6   71.63    4.90   0
  -9   4   6   14.74    2.99   0
   9   4   6   19.50    8.50   0
   9   4   6   18.61    8.41   0
   9  -4   6   18.21    4.23   0
  -9   4   6   16.00    3.11   0
  -9  -4   6   17.25    4.30   0
   9   4  -6   20.34    4.29   0
  -9   4  -6   16.25    3.22   0
 -10   4   6   23.07    3.28   0
 -10   4   6   18.93    3.33   0
 -10  -4   6   19.65    3.07   0
  10  -4   6   29.52    4.39   0
  10   4  -6   19.82    4.35   0
 -10   4  -6   23.87    3.03   0
 -11   4   6    8.57    4.24   0
 -11   4   6    9.90    3.15   0
 -11  -4   6    6.45    2.85   0
  11  -4   6    8.33    4.33   0
  11   4  -6   10.31    2.78   0
 -11   4  -6    6.11    3.04   0
  12  -4   6    3.67    4.69   0
 -12   4   6   -1.95    3.07   0
 -12   4   6    2.31    2.87   0
 -12  -4   6    5.31    4.28   0
  12   4  -6   -0.03    2.89   0
 -12   4  -6    1.25    3.08   0
 -13   4   6   -0.20    3.08   0
  13  -4   6    1.38    4.44   0
 -13   4   6   -2.45    3.32   0
 -13  -4   6   -0.40    3.22   0
  13   4  -6    2.99    3.16   0
 -13   4  -6    1.31    3.16   0
 -14   4   6    3.82    4.32   0
 -14   4   6   -4.65    4.59   0
  14  -4   6    4.74    4.71   0
 -14  -4   6    7.05    4.66   0
  14   4  -6    2.59    4.64   0
 -14   4  -6    2.77    4.72   0
 -15   4   6    1.34    3.23   0
  15  -4   6    5.50    4.78   0
 -15  -4   6    2.76    3.46   0
 -15   4   6    4.05    3.20   0
  15   4  -6    2.32    4.49   0
 -15   4  -6    0.57    4.56   0
 -16   4   6    3.56    3.21   0
 -16   4   6    3.06    3.17   0
  16  -4   6    2.25    4.92   0
 -16  -4   6    1.43    3.35   0
  16   4  -6    4.37    3.65   0
 -16   4  -6   -0.45    3.39   0
 -17   4   6    3.39    3.35   0
 -17   4   6    7.59    4.83   0
 -17  -4   6    4.22    4.76   0
  17  -4   6    6.52    4.83   0
  17   4  -6    1.03    3.50   0
 -17   4  -6    4.38    4.96   0
 -18   4   6    0.90    3.35   0
  18  -4   6    3.79    5.22   0
 -18   4   6    1.68    3.47   0
 -18  -4   6   -1.98    5.04   0
  18   4  -6    3.25    4.85   0
 -18   4  -6    4.88    5.18   0
 -19   4   6    7.70    4.65   0
 -19   4   6    1.27    4.97   0
  19  -4   6   -0.12    5.13   0
 -19  -4   6   -2.49    5.19   0
  19   4  -6    0.06    5.27   0
 -19   4  -6   -0.62    3.75   0
 -20   4   6    3.73    3.48   0
 -20  -4   6   -1.37    5.14   0
 -20   4   6    6.70    5.15   0
  20  -4   6   -1.60    5.27   0
  20   4  -6    3.80    3.80   0
 -20   4  -6    1.09    3.58   0
  21  -4   6    0.55    4.02   0
 -21   4   6   10.55    5.28   0
 -21  -4   6    5.41    5.55   0
 -21   4   6    2.06    5.21   0
 -21   4  -6    1.64    3.99   0
  -1  -5   6    2.11    2.91   0
  -1   5   6    1.72    4.28   0
   1   5   6    2.74    4.15   0
   1   5   6    2.10    4.15   0
   1  -5   6    3.97    2.89   0
  -1   5   6    3.00    4.24   0
   1   5  -6    3.62    2.93   0
  -1   5  -6    5.99    4.01   0
  -2  -5   6   35.62    3.16   0
   2   5   6   42.33    4.38   0
   2  -5   6   29.27    3.18   0
  -2   5   6   31.68    3.36   0
   2   5   6   32.23    4.69   0
  -2   5   6   39.29    3.30   0
   2   5  -6   36.31    3.13   0
  -2   5  -6   29.98    3.12   0
  -3  -5   6   25.10    4.16   0
  -3   5   6   16.45    4.41   0
   3  -5   6   19.74    4.22   0
   3   5   6   15.34    4.23   0
  -3   5   6   20.07    3.06   0
   3   5   6   20.59    4.43   0
   3   5  -6   17.27    4.17   0
  -3   5  -6   20.10    4.19   0
  -4   5   6   16.02    4.38   0
   4  -5   6   13.94    4.31   0
   4   5   6   15.79    4.37   0
   4   5   6   16.29    4.15   0
  -4   5   6   21.34    3.09   0
  -4  -5   6   14.07    3.00   0
   4   5  -6   17.41    4.20   0
  -4   5  -6   14.72    3.13   0
  -5   5   6    3.61    3.02   0
   5   5   6    6.34    4.14   0
   5  -5   6    6.18    2.97   0
   5   5   6    3.78    4.13   0
  -5   5   6    5.54    2.95   0
  -5  -5   6    2.22    4.14   0
   5   5  -6    7.14    4.14   0
  -5   5  -6    4.24    4.19   0
  -6   5   6  117.06    5.21   0
   6  -5   6  120.08    5.08   0
   6   5   6  113.65    5.97   0
  -6   5   6  141.71    4.17   0
  -6  -5   6  109.95    3.86   0
   6   5   6  131.79    6.21   0
   6   5  -6  118.05    3.93   0
  -6   5  -6  109.54    4.07   0
  -7   5   6   18.25    4.57   0
   7  -5   6   12.32    3.13   0
   7   5   6   14.68    5.84   0
  -7   5   6   14.40    3.30   0
   7   5   6   10.96    5.44   0
  -7  -5   6   15.57    3.25   0
   7   5  -6   15.53    3.20   0
  -7   5  -6   13.61    4.45   0
  -8   5   6   20.85    3.36   0
   8  -5   6   28.95    4.66   0
  -8   5   6   29.31    4.44   0
  -8  -5   6   23.52    3.15   0
   8   5   6   23.39    6.97   0
   8   5   6   26.24    7.01   0
   8   5  -6   17.77    2.95   0
  -8   5  -6   19.34    4.42   0
  -9   5   6    8.99    3.30   0
  -9   5   6    7.90    3.09   0
   9  -5   6   11.33    3.27   0
  -9  -5   6   12.71    3.13   0
   9   5  -6    9.90    3.11   0
  -9   5  -6   10.73    4.35   0
 -10   5   6   24.77    3.34   0
 -10   5   6   27.13    3.38   0
  10  -5   6   33.74    3.52   0
 -10  -5   6   22.43    2.99   0
  10   5  -6   27.16    4.38   0
 -10   5  -6   26.58    3.40   0
 -11   5   6   11.76    4.39   0
 -11   5   6   10.26    4.23   0
 -11  -5   6    4.73    3.12   0
  11  -5   6    4.17    4.43   0
  11   5  -6    1.46    4.43   0
 -11   5  -6    2.00    3.01   0
  12  -5   6    4.31    3.10   0
 -12   5   6    3.31    2.84   0
 -12   5   6   -0.38    4.35   0
 -12  -5   6    4.09    4.48   0
  12   5  -6    1.09    4.56   0
 -12   5  -6    2.75    4.46   0
  13  -5   6    1.90    3.48   0
 -13   5   6    7.12    4.29   0
 -13   5   6    2.55    3.17   0
 -13  -5   6    1.42    3.17   0
  13   5  -6    4.12    3.14   0
 -13   5  -6    7.25    4.68   0
 -14   5   6   13.99    3.28   0
 -14   5   6   14.48    3.32   0
  14  -5   6   16.27    5.00   0
 -14  -5   6   15.87    4.77   0
  14   5  -6   12.61    3.65   0
 -14   5  -6   13.18    3.41   0
 -15   5   6    5.82    4.55   0
  15  -5   6    6.87    4.94   0
 -15  -5   6    4.04    3.59   0
 -15   5   6    2.46    3.15   0
  15   5  -6    2.68    3.37   0
 -15   5  -6    8.56    4.90   0
 -16   5   6    1.85    3.38   0
  16  -5   6    2.15    3.64   0
 -16  -5   6    2.54    3.31   0
 -16   5   6    1.26    4.63   0
  16   5  -6   -0.61    4.98   0
 -16   5  -6    1.83    4.97   0
 -17   5   6    2.17    4.90   0
 -17   5   6    1.22    3.30   0
 -17  -5   6   -0.17    4.81   0
  17  -5   6    4.76    5.17   0
  17   5  -6    0.52    4.98   0
 -17   5  -6    4.80    4.79   0
  18  -5   6    0.07    5.20   0
 -18   5   6    2.76    3.68   0
 -18   5   6    2.04    3.27   0
 -18  -5   6   -4.80    5.11   0
  18   5  -6    3.82    5.26   0
 -18   5  -6   -0.23    3.80   0
  19  -5   6   -3.10    3.63   0
 -19   5   6    7.87    5.28   0
 -19   5   6   -5.93    5.02   0
 -19  -5   6    0.70    3.68   0
  19   5  -6    2.56    3.71   0
 -19   5  -6    1.68    3.69   0
 -20   5   6    5.63    3.94   0
 -20   5   6   -0.24    5.16   0
  20  -5   6    3.27    5.62   0
 -20  -5   6    0.01    3.96   0
 -20   5  -6    1.44    5.55   0
  20   5  -6    1.61    4.15   0
   0  -6   6   16.64    4.16   0
   0   6   6   17.91    4.25   0
   0   6   6   17.22    4.49   0
   0   6  -6   14.71    3.02   0
  -1  -6   6    6.45    4.20   0
   1   6   6    4.43    3.13   0
  -1   6   6    4.14    4.29   0
   1  -6   6    5.31    3.91   0
   1   6   6    6.58    4.51   0
  -1   6   6    4.42    4.14   0
   1   6  -6    8.59    2.82   0
  -1   6  -6    5.38    4.13   0
   2   6   6   78.80    5.35   0
  -2  -6   6   59.79    3.57   0
   2  -6   6   65.29    3.58   0
   2   6   6   66.64    4.32   0
  -2   6   6   67.39    4.80   0
  -2   6   6   73.60    3.82   0
   2   6  -6   63.64    4.57   0
  -2   6  -6   67.97    3.69   0
  -3  -6   6   12.18    4.24   0
  -3   6   6    7.90    3.32   0
   3   6   6   10.09    4.41   0
   3  -6   6   11.85    4.00   0
  -3   6   6   15.93    4.32   0
   3   6   6   10.78    4.22   0
   3   6  -6    8.83    4.26   0
  -3   6  -6   11.26    4.07   0
  -4  -6   6   24.89    3.18   0
  -4   6   6   20.47    4.39   0
   4   6   6   22.38    3.24   0
   4  -6   6   25.91    4.55   0
  -4   6   6   26.22    3.04   0
   4   6   6   27.84    4.51   0
   4   6  -6   21.95    3.22   0
  -4   6  -6   26.52    3.22   0
  -5  -6   6    6.70    4.17   0
  -5   6   6    3.70    3.04   0
   5   6   6    5.31    4.18   0
   5  -6   6    1.65    4.39   0
   5   6   6    7.42    4.37   0
  -5   6   6    6.51    3.08   0
   5   6  -6    7.34    3.03   0
  -5   6  -6    9.52    4.40   0
  -6  -6   6    1.74    2.88   0
   6   6   6    1.92    4.91   0
   6   6   6    0.86    4.55   0
   6  -6   6    2.12    3.14   0
  -6   6   6   -0.18    3.14   0
  -6   6   6    1.29    3.13   0
   6   6  -6   -0.81    2.98   0
  -6   6  -6   -1.31    4.29   0
   7   6   6   17.12    5.79   0
  -7   6   6   13.38    4.64   0
   7   6   6   14.80    5.85   0
   7  -6   6   11.54    3.22   0
  -7   6   6   17.27    3.20   0
  -7  -6   6    8.05    2.98   0
   7   6  -6   16.64    4.15   0
  -7   6  -6   18.96    3.21   0
  -8   6   6    5.93    4.43   0
   8   6   6    8.25    5.77   0
   8  -6   6   13.73    4.56   0
  -8   6   6    7.47    3.09   0
   8   6   6    7.79    6.79   0
  -8  -6   6    6.31    3.04   0
   8   6  -6    3.24    4.27   0
  -8   6  -6    6.10    3.23   0
  -9   6   6   18.01    4.51   0
  -9   6   6   23.75    3.18   0
   9  -6   6   14.41    3.26   0
  -9  -6   6   15.55    3.17   0
   9   6  -6   25.16    4.36   0
  -9   6  -6   16.25    3.18   0
 -10   6   6    1.91    3.13   0
 -10   6   6    2.33    4.14   0
  10  -6   6    5.45    3.16   0
 -10  -6   6   -1.90    3.02   0
  10   6  -6   -0.10    2.97   0
 -10   6  -6    1.17    3.08   0
 -11   6   6    6.42    3.23   0
 -11   6   6   -0.82    4.43   0
 -11  -6   6    5.58    4.59   0
  11  -6   6    4.45    4.51   0
  11   6  -6    4.25    2.95   0
 -11   6  -6    0.99    3.35   0
  12  -6   6    0.35    3.46   0
 -12   6   6    3.15    3.16   0
 -12   6   6   -0.74    3.05   0
 -12  -6   6   -2.57    4.75   0
  12   6  -6    0.46    3.40   0
 -12   6  -6    6.16    3.19   0
 -13   6   6    6.62    4.74   0
 -13   6   6    4.26    4.36   0
  13  -6   6    5.45    4.50   0
 -13  -6   6    7.09    3.42   0
  13   6  -6    3.74    3.31   0
 -13   6  -6    5.66    4.62   0
 -14   6   6    2.93    3.26   0
  14  -6   6    5.58    3.40   0
 -14   6   6    7.21    3.12   0
 -14  -6   6    5.12    4.95   0
  14   6  -6    3.38    3.32   0
 -14   6  -6    7.34    3.67   0
 -15   6   6   -0.49    4.89   0
  15  -6   6   10.39    4.92   0
 -15   6   6    5.49    4.62   0
 -15  -6   6    2.19    3.49   0
  15   6  -6    3.92    4.98   0
 -15   6  -6    2.44    4.95   0
 -16   6   6   -1.61    3.68   0
 -16   6   6    0.96    3.45   0
  16  -6   6   -3.08    3.37   0
 -16  -6   6    7.40    5.15   0
  16   6  -6    5.15    4.94   0
 -16   6  -6    3.27    3.64   0
 -17   6   6    0.78    4.90   0
 -17   6   6    7.10    4.92   0
  17  -6   6    3.95    5.19   0
 -17  -6   6    1.82    5.10   0
 -17   6  -6    2.27    5.20   0
  17   6  -6    1.03    5.24   0
  18  -6   6    3.78    5.42   0
 -18   6   6   -0.15    3.64   0
 -18   6   6    1.52    3.58   0
 -18  -6   6   -3.41    3.93   0
 -18   6  -6    2.74    3.64   0
  18   6  -6   -0.02    4.10   0
  19  -6   6   -0.71    4.07   0
 -19   6   6    2.71    4.94   0
 -19   6   6    4.48    5.32   0
 -19  -6   6    3.93    4.04   0
 -19   6  -6   -0.14    4.04   0
  19   6  -6    2.39    4.13   0
  -1   7   6   11.84    4.68   0
  -1  -7   6   13.09    2.98   0
   1   7   6   12.18    4.58   0
   1  -7   6    9.16    4.17   0
   1   7   6   16.36    4.69   0
  -1   7   6   16.21    4.61   0
   1   7  -6    9.58    2.80   0
  -1   7  -6   11.63    2.95   0
  -2   7   6   20.15    4.31   0
  -2   7   6   17.39    3.43   0
  -2  -7   6   12.88    4.17   0
   2   7   6   17.35    3.76   0
   2  -7   6   14.32    3.24   0
   2   7   6   16.90    3.11   0
   2   7  -6   12.35    3.05   0
  -2   7  -6   20.42    4.35   0
  -3   7   6    8.20    3.16   0
  -3   7   6   10.68    4.49   0
   3   7   6    6.65    3.20   0
   3  -7   6    9.97    3.27   0
   3   7   6   11.91    4.20   0
  -3  -7   6    9.54    2.95   0
   3   7  -6    2.96    4.17   0
  -3   7  -6    6.41    2.81   0
  -4   7   6   29.27    4.42   0
  -4  -7   6   36.28    4.31   0
  -4   7   6   26.09    3.33   0
   4   7   6   23.86    4.56   0
   4   7   6   24.99    4.46   0
   4  -7   6   26.19    3.30   0
   4   7  -6   27.39    4.38   0
  -4   7  -6   23.26    3.26   0
  -5  -7   6    1.78    4.12   0
  -5   7   6   -0.40    2.96   0
   5   7   6   -0.99    4.18   0
  -5   7   6    5.46    4.43   0
   5   7   6    1.06    4.14   0
   5  -7   6   -0.60    2.90   0
   5   7  -6    1.48    2.98   0
  -5   7  -6    7.69    4.04   0
  -6  -7   6    1.21    3.15   0
  -6   7   6    2.18    4.56   0
  -6   7   6    2.15    4.31   0
   6   7   6    1.62    4.77   0
   6  -7   6    2.60    3.14   0
   6   7   6    1.45    4.39   0
   6   7  -6    2.90    2.95   0
  -6   7  -6    3.24    4.33   0
  -7  -7   6    4.86    3.06   0
  -7   7   6    4.29    4.31   0
  -7   7   6    4.63    4.65   0
   7   7   6    3.77    5.77   0
   7  -7   6    1.75    3.11   0
   7   7   6    3.41    5.61   0
   7   7  -6    2.85    4.21   0
  -7   7  -6    0.91    3.06   0
  -8  -7   6    6.58    3.32   0
  -8   7   6   13.90    4.72   0
  -8   7   6   14.94    4.51   0
   8   7   6   10.18    6.65   0
   8   7   6    9.39    5.79   0
   8  -7   6    9.83    3.26   0
   8   7  -6   11.57    4.39   0
  -8   7  -6   14.01    3.21   0
  -9  -7   6   13.26    3.19   0
  -9   7   6    8.91    4.96   0
  -9   7   6   11.83    4.52   0
   9  -7   6   10.18    4.41   0
   9   7  -6    6.68    4.63   0
  -9   7  -6    6.34    3.17   0
 -10  -7   6    6.75    3.26   0
 -10   7   6    2.48    3.41   0
 -10   7   6   11.23    4.55   0
  10  -7   6    0.55    4.52   0
  10   7  -6    7.96    3.48   0
 -10   7  -6    5.43    3.19   0
 -11  -7   6   23.00    4.81   0
  11  -7   6   25.58    4.65   0
 -11   7   6   17.87    3.49   0
 -11   7   6   23.24    4.41   0
  11   7  -6   20.40    3.55   0
 -11   7  -6   23.09    5.08   0
  12  -7   6    3.52    3.24   0
 -12   7   6    1.87    3.11   0
 -12   7   6   -3.99    4.84   0
 -12  -7   6   -0.01    4.70   0
  12   7  -6    6.26    3.42   0
 -12   7  -6    7.05    4.87   0
 -13   7   6   -0.20    3.17   0
 -13   7   6   -2.10    4.78   0
  13  -7   6    2.04    3.33   0
 -13  -7   6   -0.45    3.38   0
  13   7  -6    3.07    3.42   0
 -13   7  -6   -0.34    3.35   0
 -14   7   6    2.17    4.75   0
 -14   7   6   -4.13    3.36   0
  14  -7   6    2.99    4.71   0
 -14  -7   6   -0.36    4.92   0
  14   7  -6    1.65    3.27   0
 -14   7  -6    2.66    4.89   0
 -15   7   6    3.27    3.47   0
 -15   7   6    4.09    4.81   0
  15  -7   6    0.23    5.17   0
 -15  -7   6   -1.84    3.62   0
  15   7  -6   -5.08    5.39   0
 -15   7  -6    3.74    3.42   0
 -16   7   6   -0.46    3.44   0
 -16   7   6    1.28    3.53   0
  16  -7   6    0.27    3.50   0
 -16  -7   6    1.97    5.17   0
 -16   7  -6    2.62    5.12   0
  16   7  -6    1.79    5.17   0
 -17   7   6    3.30    5.07   0
 -17   7   6    3.40    5.33   0
  17  -7   6    1.92    3.70   0
 -17  -7   6    6.33    5.23   0
 -17   7  -6    2.35    3.97   0
  17   7  -6   -3.37    5.75   0
  18  -7   6    4.49    5.62   0
 -18   7   6    0.44    3.88   0
 -18  -7   6    3.74    4.12   0
 -18   7   6    2.29    3.75   0
 -18   7  -6    2.40    4.00   0
  18   7  -6   -2.15    5.71   0
   0   8   6    9.88    4.55   0
   0  -8   6    4.96    3.00   0
   0   8   6    1.85    4.53   0
   0   8  -6    3.27    4.38   0
  -1   8   6    1.03    3.32   0
   1   8   6    2.06    4.80   0
  -1  -8   6   -0.25    3.03   0
   1   8   6    2.06    3.31   0
   1  -8   6    1.76    4.25   0
  -1   8   6   -0.05    3.24   0
   1   8  -6    2.04    3.16   0
  -1   8  -6    0.80    3.04   0
  -2   8   6   14.27    4.83   0
   2   8   6   11.07    3.54   0
   2   8   6   15.82    3.26   0
  -2  -8   6   10.00    3.26   0
   2  -8   6   14.32    3.07   0
  -2   8   6   17.22    3.41   0
   2   8  -6   12.56    4.55   0
  -2   8  -6   13.86    4.29   0
   3   8   6   17.35    4.52   0
  -3   8   6   16.03    3.43   0
   3   8   6   16.09    4.67   0
  -3  -8   6   11.62    4.50   0
   3  -8   6   12.94    3.24   0
  -3   8   6   16.82    3.51   0
   3   8  -6   16.81    3.19   0
  -3   8  -6   16.25    3.23   0
   4   8   6    2.53    4.42   0
  -4   8   6    4.17    4.81   0
  -4  -8   6    1.21    2.99   0
   4   8   6    3.72    4.70   0
   4  -8   6    2.07    4.30   0
  -4   8   6    4.87    3.13   0
   4   8  -6    1.22    3.14   0
  -4   8  -6    4.55    3.24   0
  -5  -8   6    7.54    3.15   0
   5   8   6    9.83    4.51   0
  -5   8   6    7.42    4.70   0
   5  -8   6   10.05    4.45   0
  -5   8   6    9.84    4.85   0
   5   8   6   10.19    4.44   0
   5   8  -6    7.04    4.58   0
  -5   8  -6    9.51    3.33   0
  -6   8   6    2.73    4.58   0
  -6  -8   6    1.92    3.16   0
   6   8   6    2.53    4.63   0
   6   8   6    2.05    4.44   0
   6  -8   6   -3.91    3.26   0
  -6   8   6    0.44    3.10   0
   6   8  -6   -0.92    4.37   0
  -6   8  -6    5.81    4.54   0
  -7  -8   6    6.04    4.49   0
  -7   8   6    2.36    4.57   0
   7   8   6    0.71    5.68   0
   7   8   6    1.48    5.42   0
   7  -8   6    4.22    3.39   0
  -7   8   6    1.66    3.27   0
   7   8  -6    3.11    3.09   0
  -7   8  -6   -0.52    4.50   0
  -8  -8   6    4.14    4.81   0
  -8   8   6    0.08    4.69   0
   8   8   6    0.73    6.18   0
   8   8   6    1.57    5.97   0
   8  -8   6    3.67    3.35   0
  -8   8   6    7.04    4.49   0
   8   8  -6    2.95    3.18   0
  -8   8  -6   -0.11    4.83   0
  -9  -8   6    0.80    3.37   0
  -9   8   6    2.56    3.48   0
  -9   8   6    7.35    4.81   0
   9  -8   6    0.47    3.21   0
   9   8  -6    1.28    3.22   0
  -9   8  -6    3.50    4.82   0
 -10  -8   6    6.84    3.45   0
 -10   8   6    5.37    3.66   0
 -10   8   6    5.13    4.82   0
  10  -8   6    3.69    3.44   0
  10   8  -6   11.03    4.88   0
 -10   8  -6    3.09    3.41   0
 -11  -8   6    3.07    3.44   0
  11  -8   6    0.20    3.49   0
 -11   8   6   -2.01    4.81   0
 -11   8   6   -3.27    4.71   0
  11   8  -6   -2.94    4.70   0
 -11   8  -6    2.53    3.41   0
 -12  -8   6    3.02    5.01   0
  12  -8   6    1.02    3.52   0
 -12   8   6    3.76    5.09   0
 -12   8   6    0.10    4.77   0
  12   8  -6   -0.24    4.98   0
 -12   8  -6    3.36    4.90   0
 -13  -8   6    2.79    3.60   0
 -13   8   6    6.42    3.33   0
  13  -8   6    2.20    3.32   0
 -13   8   6    9.10    4.60   0
  13   8  -6    2.52    3.64   0
 -13   8  -6    6.47    4.89   0
 -14  -8   6    6.32    5.16   0
 -14   8   6    2.06    5.25   0
  14  -8   6    0.26    3.58   0
 -14   8   6    3.66    3.32   0
  14   8  -6    0.91    3.60   0
 -14   8  -6   -1.11    3.62   0
 -15  -8   6    2.71    3.65   0
 -15   8   6    3.13    3.73   0
  15  -8   6    1.70    3.51   0
 -15   8   6   -1.33    3.55   0
 -15   8  -6    1.28    5.22   0
  15   8  -6    1.55    3.64   0
 -16  -8   6    3.97    5.48   0
 -16   8   6   10.45    5.29   0
  16  -8   6    6.74    3.88   0
 -16   8   6    8.14    5.31   0
 -16   8  -6    4.52    3.96   0
  16   8  -6    5.17    4.10   0
 -17  -8   6    1.04    3.82   0
 -17   8   6    7.10    3.98   0
 -17   8   6   -1.67    3.70   0
  17  -8   6   -1.17    5.27   0
 -17   8  -6    1.07    4.14   0
  17   8  -6    2.31    4.21   0
   1   9   6    9.37    3.35   0
  -1   9   6    4.32    3.26   0
   1   9   6    8.12    4.86   0
  -1   9   6    8.94    3.46   0
  -1  -9   6    7.88    4.44   0
   1  -9   6   12.69    3.17   0
   1   9  -6   11.32    3.23   0
  -1   9  -6    7.68    4.64   0
   2   9   6    0.50    3.10   0
  -2   9   6    3.05    4.80   0
   2   9   6    3.30    4.63   0
  -2   9   6    5.80    4.48   0
  -2  -9   6    2.01    3.14   0
   2  -9   6    2.24    4.49   0
   2   9  -6    6.58    3.24   0
  -2   9  -6    2.55    3.05   0
  -3   9   6    3.63    4.95   0
   3   9   6   -1.33    4.85   0
  -3  -9   6   -1.70    4.49   0
  -3   9   6    4.16    4.66   0
   3  -9   6    1.73    3.16   0
   3   9   6    0.12    4.60   0
   3   9  -6   -1.64    3.13   0
  -3   9  -6    1.78    3.13   0
  -4   9   6    4.13    3.02   0
   4   9   6    3.73    4.77   0
  -4  -9   6   -0.24    4.44   0
  -4   9   6    0.10    4.53   0
   4  -9   6    3.96    3.12   0
   4   9   6    6.10    4.71   0
   4   9  -6    1.05    3.10   0
  -4   9  -6    1.90    4.48   0
  -5   9   6    2.87    3.47   0
   5   9   6    2.93    4.54   0
  -5  -9   6    2.38    4.57   0
  -5   9   6   -0.23    3.28   0
   5   9   6    0.58    3.29   0
   5  -9   6   -2.43    4.43   0
   5   9  -6    8.93    4.54   0
  -5   9  -6    7.50    4.38   0
  -6   9   6    4.34    3.51   0
  -6  -9   6   -0.50    3.28   0
   6   9   6    1.82    4.77   0
   6   9   6    0.37    4.47   0
  -6   9   6    1.51    4.62   0
   6  -9   6    3.88    3.08   0
   6   9  -6    0.28    3.33   0
  -6   9  -6    1.40    3.09   0
  -7   9   6   -1.34    3.28   0
  -7  -9   6    5.76    3.36   0
   7   9   6    1.49    5.16   0
   7   9   6    2.10    5.96   0
  -7   9   6    4.93    3.25   0
   7  -9   6    2.13    3.14   0
   7   9  -6    4.48    3.34   0
  -7   9  -6   -0.17    3.28   0
  -8   9   6   -0.19    3.70   0
   8   9   6    0.08    5.01   0
  -8  -9   6    1.80    3.39   0
   8   9   6   -0.59    6.29   0
  -8   9   6   -0.45    4.88   0
   8  -9   6    2.18    3.42   0
   8   9  -6    4.87    4.87   0
  -8   9  -6    3.96    4.75   0
   9  -9   6    6.64    4.93   0
  -9   9   6    0.85    5.06   0
  -9  -9   6    2.35    4.60   0
  -9   9   6    1.17    3.25   0
   9   9   6    1.67    9.01   0
   9   9   6    1.58    8.86   0
   9   9  -6    2.25    4.77   0
  -9   9  -6    1.23    4.74   0
  10  -9   6    4.66    5.06   0
 -10   9   6    2.52    5.01   0
 -10  -9   6    4.42    5.04   0
 -10   9   6    1.46    3.42   0
  10   9  -6    7.53    3.52   0
 -10   9  -6    7.91    5.06   0
  11  -9   6    1.68    3.28   0
 -11   9   6    0.55    3.75   0
 -11  -9   6    0.13    3.61   0
 -11   9   6    1.72    3.48   0
  11   9  -6    1.95    3.58   0
 -11   9  -6    2.24    3.60   0
 -12  -9   6    3.08    3.68   0
 -12   9   6    2.01    5.33   0
  12  -9   6    4.81    3.69   0
 -12   9   6    2.07    3.61   0
  12   9  -6    3.63    3.67   0
 -12   9  -6    4.36    3.66   0
 -13  -9   6    3.69    5.11   0
 -13   9   6    0.78    3.59   0
  13  -9   6   -1.78    3.65   0
 -13   9   6   -0.52    3.65   0
  13   9  -6   -4.63    3.78   0
 -13   9  -6   -1.05    5.14   0
 -14  -9   6   -0.95    3.64   0
 -14   9   6    4.57    5.54   0
  14  -9   6    0.30    3.86   0
 -14   9   6    1.54    3.80   0
  14   9  -6   -3.70    5.47   0
 -14   9  -6    0.43    3.87   0
 -15  -9   6   -3.05    5.48   0
 -15   9   6    3.39    3.73   0
  15  -9   6   -4.31    4.17   0
 -15   9   6    1.63    5.28   0
 -15   9  -6    5.60    5.65   0
  15   9  -6    5.50    5.60   0
   0  10   6    1.69    3.72   0
   0 -10   6    3.36    4.72   0
   0  10   6    5.75    3.54   0
   0  10  -6    2.38    3.33   0
  -1  10   6   13.88    5.22   0
  -1  10   6    8.77    5.12   0
   1  10   6    6.98    5.56   0
  -1 -10   6    9.05    3.46   0
[truncated: 132,911 more chars]
