# Supplementary material for: Crystal structure and Hirshfeld surface analysis of 4-[4-(1H-benzo[d]imidazol-2-yl)phen­oxy]phthalo­nitrile dimethyl sulfoxide monosolvate
Source: Acta Crystallogr E Crystallogr Commun. 2019 May 10;75(Pt 6):780–4. doi: 10.1107/S2056989019006510 (PMC6658974; doi:10.1107/S2056989019006510)
Supplement: Supplementary file 2 [file e-75-00780-Isup2.hkl]

data_I                                                                          
_shelx_title ' shelxt_a.res in Pna2(1)'                                         
_shelx_refln_list_code          4                                               
_shelx_F_calc_maximum      183.39                                               
_exptl_crystal_F_000       864.00                                               
_reflns_d_resolution_high  0.7806                                               
                                                                                
loop_                                                                           
 _space_group_symop_operation_xyz                                               
 'x, y, z'                                                                      
 '-x, -y, z+1/2'                                                                
 'x+1/2, -y+1/2, z'                                                             
 '-x+1/2, y+1/2, z+1/2'                                                         
                                                                                
_cell_length_a    20.9154                                                       
_cell_length_b    11.4208                                                       
_cell_length_c     8.8938                                                       
_cell_angle_alpha  90.000                                                       
_cell_angle_beta   90.000                                                       
_cell_angle_gamma  90.000                                                       
                                                                                
_shelx_F_squared_multiplier     1.000                                           
                                                                                
loop_                                                                           
 _refln_index_h                                                                 
 _refln_index_k                                                                 
 _refln_index_l                                                                 
 _refln_F_squared_calc                                                          
 _refln_F_squared_meas                                                          
 _refln_F_squared_sigma                                                         
 _refln_observed_status                                                         
   2   0 -11          0.62         -2.59         9.27 o                         
   4   0 -11          5.82         17.46        12.92 o                         
   6   0 -11          1.83         -3.86         9.15 o                         
   0   1 -11          0.44          5.20        10.72 o                         
   1   1 -11          2.26          1.45         7.64 o                         
   2   1 -11          0.61          4.69         7.60 o                         
   3   1 -11          1.42          3.63         8.17 o                         
   4   1 -11          4.84          4.16         6.59 o                         
   5   1 -11          8.23          8.32         7.91 o                         
   6   1 -11          0.20          8.94         7.39 o                         
   1   2 -11          7.40          6.11        10.73 o                         
   2   2 -11          0.42          6.92        10.95 o                         
   3   2 -11          1.76          5.18        10.82 o                         
   4   2 -11          2.51         10.97        10.79 o                         
   5   2 -11          3.63          5.19        12.10 o                         
   0   3 -11          3.16          5.05        12.17 o                         
   1   3 -11          0.87         -2.50        10.77 o                         
   2   3 -11          3.75         -2.36        10.76 o                         
   3   3 -11         10.92         27.58        19.98 o                         
   4   3 -11          1.53         11.09        13.29 o                         
   0   0 -10         19.44         23.45        16.83 o                         
   2   0 -10         18.83         11.13        10.53 o                         
   4   0 -10         17.69         24.38        12.08 o                         
   6   0 -10         20.30         32.57         9.63 o                         
   8   0 -10         20.52         34.41        10.39 o                         
  10   0 -10         33.35         33.43        10.14 o                         
  12   0 -10          2.31         -0.62        19.75 o                         
   1   1 -10          1.65          3.61         7.47 o                         
   2   1 -10          6.95          6.11         6.37 o                         
   3   1 -10          9.07         10.28         7.36 o                         
   4   1 -10          2.17          3.75         6.21 o                         
   5   1 -10          5.47          2.98         6.46 o                         
   6   1 -10         29.69         35.31         6.57 o                         
   7   1 -10          1.67          4.86         7.15 o                         
   8   1 -10          0.07          5.82         6.23 o                         
   9   1 -10          1.88          3.01         8.79 o                         
  10   1 -10         10.83          7.05         8.73 o                         
  11   1 -10         10.25         13.08         8.97 o                         
  12   1 -10          7.95          7.70         9.09 o                         
   0   2 -10          0.19         -5.28         9.43 o                         
   1   2 -10          4.42          3.46         6.10 o                         
   2   2 -10          2.36          5.50         6.19 o                         
   3   2 -10          9.36         11.79         7.37 o                         
   4   2 -10         26.19         13.48         7.60 o                         
   5   2 -10          6.46          7.20         8.54 o                         
   6   2 -10          0.69          0.47         7.00 o                         
   7   2 -10         11.68         11.44         8.75 o                         
   8   2 -10          1.11         -0.60         8.84 o                         
   9   2 -10          6.47         -4.38        10.12 o                         
  10   2 -10          0.26          1.52         8.90 o                         
  11   2 -10          1.24          9.76        10.42 o                         
  12   2 -10          0.13          1.15        10.26 o                         
   1   3 -10          4.26          7.59         8.30 o                         
   2   3 -10          2.54          5.35         9.47 o                         
   3   3 -10          9.96          9.62        11.12 o                         
   4   3 -10          3.47          6.01         9.91 o                         
   5   3 -10          8.25         16.01         8.75 o                         
   6   3 -10         11.49         14.34        10.05 o                         
   7   3 -10          2.52          3.54        10.22 o                         
   8   3 -10          3.22          6.28         8.56 o                         
   9   3 -10          7.20         18.00        12.70 o                         
  10   3 -10          2.39         -6.75        10.29 o                         
  11   3 -10          7.28          3.66        12.92 o                         
   0   4 -10         20.33          5.90        16.86 o                         
   1   4 -10          1.70          7.80        12.06 o                         
   2   4 -10          5.24          6.01        13.47 o                         
   3   4 -10          3.62          5.05        11.99 o                         
   4   4 -10          7.37          9.26        13.07 o                         
   5   4 -10          7.34         14.17        10.06 o                         
   6   4 -10          6.17         14.80        12.30 o                         
   7   4 -10          1.30         -0.36         9.96 o                         
   8   4 -10          6.85         15.75         9.08 o                         
   9   4 -10          0.55          5.57        12.37 o                         
  10   4 -10          0.11          3.61         9.06 o                         
   1   5 -10          1.31          7.77         8.58 o                         
   2   5 -10          5.34         13.17         8.48 o                         
   3   5 -10          5.66         14.65         8.52 o                         
   4   5 -10         14.41         15.55        10.18 o                         
   5   5 -10          0.40          6.93        10.30 o                         
   6   5 -10          3.24         -1.83        10.06 o                         
   7   5 -10          0.49          8.12        10.72 o                         
   8   5 -10          0.11         -4.89        10.06 o                         
   9   5 -10          0.36          0.52        13.45 o                         
   0   6 -10          1.58          3.87        12.50 o                         
   1   6 -10          0.06         -2.70         8.98 o                         
   2   6 -10          3.44          1.81         8.55 o                         
   3   6 -10          2.30          1.08         8.94 o                         
   4   6 -10          0.61          2.64        10.48 o                         
   5   6 -10          6.37         13.66        13.10 o                         
   6   6 -10          1.50          0.08        10.80 o                         
   2   0  -9         28.03         13.59         9.12 o                         
   4   0  -9         23.52         23.36        11.09 o                         
   6   0  -9         76.68         63.17        13.61 o                         
   8   0  -9         34.58         42.72        11.70 o                         
  10   0  -9          3.58          5.73         9.30 o                         
  12   0  -9          2.82          3.15        11.62 o                         
  14   0  -9         13.82         10.86        18.01 o                         
  16   0  -9          4.91          5.12        22.73 o                         
   0   1  -9         18.13         16.92         7.29 o                         
   1   1  -9         16.30         18.64         6.44 o                         
   2   1  -9         21.92         18.55         6.40 o                         
   3   1  -9          8.57          8.55         6.23 o                         
   4   1  -9         30.54         31.64         6.12 o                         
   5   1  -9         62.40         55.01         6.64 o                         
   6   1  -9          1.00          0.48         6.51 o                         
   7   1  -9          7.27         13.45         6.08 o                         
   8   1  -9          0.46         -2.72         5.69 o                         
   9   1  -9         13.35         14.49         7.18 o                         
  10   1  -9         23.37         18.28         8.57 o                         
  11   1  -9          9.28         12.00         9.63 o                         
  12   1  -9         11.83          8.59         9.98 o                         
  13   1  -9          0.47          7.22         8.50 o                         
  14   1  -9          3.20          6.10         8.74 o                         
  15   1  -9          2.77          9.17         9.33 o                         
  16   1  -9          0.71          3.21        23.26 o                         
   1   2  -9         21.18         27.39         7.47 o                         
   2   2  -9          3.82          5.04         6.18 o                         
   3   2  -9          7.20          6.63         6.72 o                         
   4   2  -9          7.64          3.87         6.83 o                         
   5   2  -9         16.13         25.41         9.07 o                         
   6   2  -9         15.85         20.93         7.16 o                         
   7   2  -9         31.73         32.33         6.79 o                         
   8   2  -9          2.18          3.18         7.99 o                         
   9   2  -9         24.59         23.50         8.07 o                         
  10   2  -9         15.82         20.96         9.74 o                         
  11   2  -9         25.83         35.93        11.90 o                         
  12   2  -9          7.65          9.55         9.83 o                         
  13   2  -9          1.49         -2.99         8.39 o                         
  14   2  -9          9.26         11.08        12.56 o                         
  15   2  -9          0.15          1.77        12.47 o                         
   0   3  -9          0.81         -4.23        11.09 o                         
   1   3  -9          4.62          5.91         7.68 o                         
   2   3  -9         15.95          8.79         7.88 o                         
   3   3  -9          9.62          3.36         9.06 o                         
   4   3  -9         11.19          3.77         8.58 o                         
   5   3  -9         17.58         12.45         9.71 o                         
   6   3  -9          8.40          7.08         8.03 o                         
   7   3  -9         24.03         15.12         9.13 o                         
   8   3  -9          3.59          0.23         9.05 o                         
   9   3  -9          7.84         15.66         9.24 o                         
  10   3  -9          5.72          4.08         9.59 o                         
  11   3  -9         10.81         17.61         9.11 o                         
  12   3  -9          8.32         17.66        12.33 o                         
  13   3  -9         14.94         15.82        16.11 o                         
  14   3  -9          0.45         -0.07        10.35 o                         
  15   3  -9          2.35          5.49        14.50 o                         
   1   4  -9          6.42         15.94         8.19 o                         
   2   4  -9         16.05         15.90         8.95 o                         
   3   4  -9          0.54          4.33         9.69 o                         
   4   4  -9          4.16          9.78         7.77 o                         
   5   4  -9         19.82         17.07        11.79 o                         
   6   4  -9          0.88          4.70         7.95 o                         
   7   4  -9         21.98         26.93        11.41 o                         
   8   4  -9          5.50          8.94         9.55 o                         
   9   4  -9          3.32          5.63         7.88 o                         
  10   4  -9          2.07          3.26         9.88 o                         
  11   4  -9          9.63         14.01        11.93 o                         
  12   4  -9          0.48          1.95         8.42 o                         
  13   4  -9          0.89          5.54        10.10 o                         
  14   4  -9          6.98          4.38        10.86 o                         
   0   5  -9          8.16         -1.48        15.48 o                         
   1   5  -9          3.08          7.37        12.58 o                         
   2   5  -9          4.10         12.80         9.02 o                         
   3   5  -9          3.51         -3.82         9.50 o                         
   4   5  -9          5.61          6.13        11.12 o                         
   5   5  -9         17.08         15.40        14.81 o                         
   6   5  -9         12.36         19.22         9.57 o                         
   7   5  -9          0.68         11.27         8.26 o                         
   8   5  -9          6.75          3.91         9.91 o                         
   9   5  -9          0.85          7.38         9.91 o                         
  10   5  -9         23.73         28.16        10.61 o                         
  11   5  -9          0.41         -5.06        10.32 o                         
  12   5  -9         13.19         16.40        10.07 o                         
  13   5  -9          1.99         -1.11         9.17 o                         
   1   6  -9          8.24          4.96         9.54 o                         
   2   6  -9          3.17         10.75         9.38 o                         
   3   6  -9         18.28         18.68         9.37 o                         
   4   6  -9          3.52         13.54        11.57 o                         
   5   6  -9          5.51         16.07        11.35 o                         
   6   6  -9          0.43          3.76         9.44 o                         
   7   6  -9          8.12         16.17         8.87 o                         
   8   6  -9          0.11          8.09         9.67 o                         
   9   6  -9          2.81         -1.25         9.68 o                         
  10   6  -9          1.89          8.58        10.37 o                         
  11   6  -9          7.35          8.71        10.54 o                         
  12   6  -9          2.45         -2.05        10.29 o                         
   0   7  -9          6.10         14.50        11.68 o                         
   1   7  -9          6.35          5.45         8.44 o                         
   2   7  -9          0.54         -5.51         8.19 o                         
   3   7  -9          3.45          8.35         9.77 o                         
   4   7  -9          0.75         -0.93         9.65 o                         
   5   7  -9         17.69         20.72         8.51 o                         
   6   7  -9          3.27          1.42         8.50 o                         
   7   7  -9          1.45          1.27        10.44 o                         
   8   7  -9          3.30          7.50        10.01 o                         
   9   7  -9          2.12          6.57         8.55 o                         
  10   7  -9          5.75          4.66        10.46 o                         
   1   8  -9          0.13         -4.48        10.03 o                         
   2   8  -9          1.02         -1.51        15.61 o                         
   3   8  -9          0.12          6.89        10.12 o                         
   4   8  -9          1.51          3.28        10.34 o                         
   5   8  -9          5.76         10.24        12.43 o                         
   6   8  -9          0.89          1.13         8.52 o                         
   7   8  -9          1.26          5.28         9.06 o                         
   0   0  -8        161.24        150.34        10.86 o                         
   2   0  -8         25.75         20.41         7.36 o                         
   4   0  -8        213.15        211.78        21.62 o                         
   6   0  -8          4.08          0.42         7.21 o                         
   8   0  -8        293.26        307.39        14.38 o                         
  10   0  -8          9.93         13.52        10.35 o                         
  12   0  -8         23.64         23.18         8.79 o                         
  14   0  -8          1.02          5.48        16.43 o                         
  16   0  -8          5.03          3.97        17.25 o                         
  18   0  -8          4.71          8.56        22.86 o                         
   1   1  -8         28.41         32.99         5.83 o                         
   2   1  -8          2.22          1.75         5.88 o                         
   3   1  -8         12.52         15.75         5.56 o                         
   4   1  -8         55.79         62.33         6.21 o                         
   5   1  -8         97.24         85.72         5.98 o                         
   6   1  -8         88.00         86.54         7.12 o                         
   7   1  -8         25.00         27.35         6.74 o                         
   8   1  -8         29.25         28.55         5.84 o                         
   9   1  -8         13.90         11.15         6.14 o                         
  10   1  -8         20.20         15.99         5.78 o                         
  11   1  -8          9.87         11.90         9.38 o                         
  12   1  -8         10.91         14.53         6.81 o                         
  13   1  -8          6.76          7.64         7.81 o                         
  14   1  -8          3.50          6.60         8.64 o                         
  15   1  -8          1.02          3.35        10.15 o                         
  16   1  -8         12.53         10.35        14.19 o                         
  17   1  -8          1.57          6.50        17.58 o                         
  18   1  -8          1.42          5.77        18.47 o                         
   0   2  -8        126.59        121.87         9.23 o                         
   1   2  -8          6.89         11.50         5.54 o                         
   2   2  -8          6.32          7.26         5.99 o                         
   3   2  -8         42.38         36.25         6.76 o                         
   4   2  -8         19.32         21.69         5.60 o                         
   5   2  -8         13.02         12.43         5.81 o                         
   6   2  -8         58.36         48.76         6.75 o                         
   7   2  -8         45.33         41.48         7.29 o                         
   8   2  -8         14.36         26.81         8.81 o                         
   9   2  -8         48.58         43.07         7.01 o                         
  10   2  -8         16.35         17.10         7.26 o                         
  11   2  -8         16.95         16.22         9.15 o                         
  12   2  -8         16.72         16.86         9.28 o                         
  13   2  -8         29.73         24.85         9.16 o                         
  14   2  -8          9.28          5.11        11.36 o                         
  15   2  -8          4.45         15.48         9.73 o                         
  16   2  -8          2.11          3.83         9.40 o                         
  17   2  -8          9.84         12.24        12.39 o                         
  18   2  -8          1.98          0.89        18.14 o                         
   1   3  -8         27.09         29.17         8.52 o                         
   2   3  -8         33.69         30.42         7.25 o                         
   3   3  -8         48.83         46.06         8.48 o                         
   4   3  -8         18.51         18.90         7.58 o                         
   5   3  -8         66.26         63.26         7.76 o                         
   6   3  -8          9.06         15.04        10.37 o                         
   7   3  -8          5.95          9.32         8.56 o                         
   8   3  -8         25.40         20.83        10.71 o                         
   9   3  -8         35.78         35.96         8.01 o                         
  10   3  -8         32.15         22.76         7.80 o                         
  11   3  -8        105.60         96.66        11.57 o                         
  12   3  -8          6.11          6.81         8.80 o                         
  13   3  -8         12.36          5.93        10.03 o                         
  14   3  -8          2.51          3.53         9.78 o                         
  15   3  -8          1.86          1.37         8.43 o                         
  16   3  -8          4.17          9.10        12.02 o                         
  17   3  -8          0.85         10.69        10.48 o                         
  18   3  -8          2.08          4.78        13.02 o                         
   0   4  -8         94.92         96.84        14.93 o                         
   1   4  -8          0.48         -3.95         8.35 o                         
   2   4  -8         33.70         41.00         7.30 o                         
   3   4  -8         22.51         23.18         8.48 o                         
   4   4  -8         12.61         11.80         6.99 o                         
   5   4  -8         20.56         27.14        10.39 o                         
   6   4  -8         56.21         59.61        12.76 o                         
   7   4  -8          5.71         21.50         8.50 o                         
   8   4  -8         24.88         26.92        11.17 o                         
   9   4  -8         35.82         41.20         8.86 o                         
  10   4  -8         62.91         69.67         9.37 o                         
  11   4  -8          3.81          5.71         7.85 o                         
  12   4  -8          2.80          8.43        11.30 o                         
  13   4  -8         25.70         12.87         8.28 o                         
  14   4  -8          1.13         11.49        11.97 o                         
  15   4  -8          1.60          4.36         8.80 o                         
  16   4  -8          3.65         -2.54        13.01 o                         
  17   4  -8          0.02          6.29        10.60 o                         
   1   5  -8         25.06         20.57         8.63 o                         
   2   5  -8          7.10         10.17         8.47 o                         
   3   5  -8          0.98          4.43         8.83 o                         
   4   5  -8         33.04         35.45        10.33 o                         
   5   5  -8          3.03         15.63         7.33 o                         
   6   5  -8         18.72         13.06         8.76 o                         
   7   5  -8          4.91          3.32         7.70 o                         
   8   5  -8         12.13         15.09         7.58 o                         
   9   5  -8         12.34          2.94         8.91 o                         
  10   5  -8          1.64          5.66         9.04 o                         
  11   5  -8          6.53          1.19         9.14 o                         
  12   5  -8         59.87         62.66         8.92 o                         
  13   5  -8         12.59         14.81        20.81 o                         
  14   5  -8          0.48          0.93         8.60 o                         
  15   5  -8          5.31          7.79         9.66 o                         
  16   5  -8          3.26         11.41        10.44 o                         
   0   6  -8          1.49         -0.23        10.33 o                         
   1   6  -8          1.04         -2.63         8.61 o                         
   2   6  -8         10.84         17.88        10.22 o                         
   3   6  -8          0.38          6.03         8.59 o                         
   4   6  -8         13.21          9.31        10.99 o                         
   5   6  -8          9.73          2.26         7.71 o                         
   6   6  -8          5.60          4.22         7.60 o                         
   7   6  -8          3.00          0.93        11.01 o                         
   8   6  -8          6.30          0.84         8.98 o                         
   9   6  -8          0.01         -2.11        11.38 o                         
  10   6  -8          0.12          3.85         9.40 o                         
  11   6  -8          3.30          4.55         9.94 o                         
  12   6  -8          0.54         15.46         9.77 o                         
  13   6  -8          0.13          3.45         8.76 o                         
  14   6  -8          2.16         -1.76        10.60 o                         
  15   6  -8          3.49          6.38         9.15 o                         
   1   7  -8          3.52         -0.63        12.45 o                         
   2   7  -8          6.28         13.43         7.70 o                         
   3   7  -8         29.30         20.38         7.89 o                         
   4   7  -8          7.20         10.16         9.26 o                         
   5   7  -8          2.30         -2.65         9.38 o                         
   6   7  -8          4.45         10.36         9.20 o                         
   7   7  -8         12.53         22.98         8.21 o                         
   8   7  -8          0.04          2.03         9.27 o                         
   9   7  -8          5.25         10.23         8.12 o                         
  10   7  -8          0.68          7.77        11.74 o                         
  11   7  -8          6.44         12.91         9.82 o                         
  12   7  -8          0.80          6.00         9.73 o                         
  13   7  -8          7.00        -10.96        11.53 o                         
  14   7  -8          0.00          5.35        10.42 o                         
   0   8  -8          4.22          3.35        10.79 o                         
   1   8  -8          1.81          6.20         8.94 o                         
   2   8  -8         13.37          3.56         9.57 o                         
   3   8  -8          6.46          8.01         9.53 o                         
   4   8  -8          6.03          8.71         9.61 o                         
   5   8  -8          0.45         -6.58        11.47 o                         
   6   8  -8          1.56          5.44         9.85 o                         
   7   8  -8          2.76         13.30         9.44 o                         
   8   8  -8          4.64          9.55         8.56 o                         
   9   8  -8          7.25          4.47         9.82 o                         
  10   8  -8          3.87          8.36        10.25 o                         
  11   8  -8          0.51          9.76        10.06 o                         
  12   8  -8          1.32          8.13         8.92 o                         
   1   9  -8          0.85          2.45         8.32 o                         
   2   9  -8          0.29         10.44         9.50 o                         
   3   9  -8          4.86         -8.50         8.50 o                         
   4   9  -8         12.81         16.67         8.52 o                         
   5   9  -8          1.71          4.00         9.82 o                         
   6   9  -8          2.87          4.53         8.76 o                         
   7   9  -8          0.61          5.50         8.50 o                         
   8   9  -8          3.90         10.02         9.11 o                         
   9   9  -8          0.68         10.06        10.63 o                         
   0  10  -8          0.66         -8.50        17.12 o                         
   1  10  -8          0.13          1.91        10.40 o                         
   2  10  -8          0.12          2.95         8.74 o                         
   3  10  -8          2.30         -0.03         8.85 o                         
   4  10  -8          2.08          0.14         8.80 o                         
   5  10  -8          0.28          4.15        10.34 o                         
   2   0  -7        138.93        141.45         8.95 o                         
   4   0  -7         27.38         20.53         8.19 o                         
   6   0  -7        223.78        204.39         8.80 o                         
   8   0  -7         25.05         28.55         7.91 o                         
  10   0  -7        111.64        116.28         8.79 o                         
  12   0  -7        228.99        206.03        12.07 o                         
  14   0  -7         60.51         55.21        15.94 o                         
  16   0  -7          7.90          4.66        16.20 o                         
  18   0  -7          9.64          6.92        21.19 o                         
  20   0  -7          3.64          3.98        19.72 o                         
   0   1  -7        210.52        216.03        10.77 o                         
   1   1  -7         30.84         34.34         5.64 o                         
   2   1  -7         60.15         64.28         6.41 o                         
   3   1  -7         38.35         36.51         6.37 o                         
   4   1  -7         13.81         20.63         5.51 o                         
   5   1  -7        112.04        124.92         6.91 o                         
   6   1  -7         75.00         80.57         6.21 o                         
   7   1  -7         34.80         29.02         5.51 o                         
   8   1  -7         34.77         37.60         6.44 o                         
   9   1  -7         52.52         56.15         5.66 o                         
  10   1  -7         46.04         42.04         6.33 o                         
  11   1  -7         71.38         69.76         7.99 o                         
  12   1  -7         40.15         36.73         7.74 o                         
  13   1  -7         19.39         18.95         7.62 o                         
  14   1  -7          6.37          5.63         7.71 o                         
  15   1  -7          2.40          6.00         7.96 o                         
  16   1  -7          1.93          3.41        13.28 o                         
  17   1  -7          3.68          0.20        16.57 o                         
  18   1  -7          5.45          3.64        17.25 o                         
  19   1  -7          0.25          1.18        16.66 o                         
  20   1  -7          5.18          0.72        21.42 o                         
  21   1  -7          2.87          2.07        19.32 o                         
   1   2  -7        121.17        125.83         6.91 o                         
   2   2  -7         48.88         47.02         5.40 o                         
   3   2  -7        141.30        150.04         6.44 o                         
   4   2  -7          3.68          2.18         5.62 o                         
   5   2  -7          6.46         15.25         6.18 o                         
   6   2  -7         24.45         28.62         6.91 o                         
   7   2  -7        150.45        141.89         8.82 o                         
   8   2  -7        302.50        285.25         8.67 o                         
   9   2  -7         94.56         91.40         8.77 o                         
  10   2  -7         74.34         69.71         7.63 o                         
  11   2  -7         16.64         25.47         9.34 o                         
  12   2  -7         35.96         39.23         7.85 o                         
  13   2  -7         22.60         19.66        10.76 o                         
  14   2  -7         17.86         11.83         7.72 o                         
  15   2  -7         17.66         15.53        10.95 o                         
  16   2  -7          7.31          8.56         9.04 o                         
  17   2  -7         10.23         13.06         9.56 o                         
  18   2  -7          6.68         17.81        17.09 o                         
  19   2  -7          0.87          9.02        16.99 o                         
  20   2  -7          2.61          2.07        18.67 o                         
   0   3  -7        105.33         83.58        10.89 o                         
   1   3  -7          4.73          7.10         7.98 o                         
   2   3  -7         18.29         18.36         6.98 o                         
   3   3  -7         56.66         55.05         6.96 o                         
   4   3  -7         16.49         12.60         9.30 o                         
   5   3  -7        253.45        212.67        14.02 o                         
   6   3  -7         16.73         23.98         8.03 o                         
   7   3  -7        142.59        124.02         9.20 o                         
   8   3  -7         55.30         49.19        10.44 o                         
   9   3  -7        156.10        132.58         8.88 o                         
  10   3  -7          8.53         10.56         8.56 o                         
  11   3  -7          1.42          9.35        10.32 o                         
  12   3  -7          4.89          6.53         8.64 o                         
  13   3  -7         26.00         32.78        10.61 o                         
  14   3  -7          1.95          8.14         7.36 o                         
  15   3  -7         28.13         34.47        11.46 o                         
  16   3  -7          0.27         -0.50         8.49 o                         
  17   3  -7          0.68          1.27        11.60 o                         
  18   3  -7          5.01          5.56         9.88 o                         
  19   3  -7          1.50          2.37        10.74 o                         
  20   3  -7          0.13          1.61        13.15 o                         
   1   4  -7         39.31         34.30         9.68 o                         
   2   4  -7          2.01         -1.81         6.60 o                         
   3   4  -7        101.65        102.14        17.71 o                         
   4   4  -7         45.84         48.08         7.27 o                         
   5   4  -7         47.08         43.86         7.06 o                         
   6   4  -7         47.40         50.26         9.84 o                         
   7   4  -7         20.71         17.60         8.09 o                         
   8   4  -7         79.87         79.34        10.30 o                         
   9   4  -7         10.62         12.62         8.37 o                         
  10   4  -7          3.84          3.38         8.62 o                         
  11   4  -7          5.56         16.89        10.41 o                         
  12   4  -7          1.36          8.59         8.77 o                         
  13   4  -7          0.55          4.76         8.55 o                         
  14   4  -7          9.66         13.75         9.40 o                         
  15   4  -7          8.73         14.79         9.18 o                         
  16   4  -7          7.15          8.06        10.01 o                         
  17   4  -7          6.36         17.06        10.19 o                         
  18   4  -7          6.21          8.79         9.86 o                         
  19   4  -7          0.74          1.25        12.99 o                         
   0   5  -7          5.67          8.79        14.11 o                         
   1   5  -7         19.03         16.10         6.81 o                         
   2   5  -7         54.64         61.30        10.26 o                         
   3   5  -7         72.08         68.62         7.29 o                         
   4   5  -7          1.09          9.71         8.01 o                         
   5   5  -7         77.13         62.87        11.43 o                         
   6   5  -7          6.37         11.96         8.44 o                         
   7   5  -7         11.69         15.20        13.83 o                         
   8   5  -7         11.58          9.58         7.26 o                         
   9   5  -7         56.21         56.60         7.59 o                         
  10   5  -7        146.95        158.53         9.93 o                         
  11   5  -7         11.24         21.58         7.73 o                         
  12   5  -7         31.47         42.20        11.42 o                         
  13   5  -7         14.28          8.28        11.04 o                         
  14   5  -7          0.95          5.06         7.97 o                         
  15   5  -7          2.75          4.88        11.97 o                         
  16   5  -7          1.03          1.89         9.92 o                         
  17   5  -7          0.40          8.15        10.15 o                         
  18   5  -7          7.50         10.04        13.20 o                         
  19   5  -7          0.91        -11.94        18.50 o                         
   1   6  -7         43.34         44.24         6.84 o                         
   2   6  -7          5.19         15.75         8.06 o                         
   3   6  -7         18.81         28.19        12.76 o                         
   4   6  -7         45.30         47.25         8.51 o                         
   5   6  -7         27.92         37.18         8.45 o                         
   6   6  -7         14.07         14.05        10.39 o                         
   7   6  -7         47.40         51.41         8.73 o                         
   8   6  -7          2.66          2.61         8.97 o                         
   9   6  -7         41.62         41.21        10.40 o                         
  10   6  -7          3.02          8.47         8.35 o                         
  11   6  -7          8.60          4.13         8.63 o                         
  12   6  -7         13.52         17.53         9.18 o                         
  13   6  -7          1.98          7.82         8.94 o                         
  14   6  -7         12.16         17.80         9.77 o                         
  15   6  -7         16.85         21.02        10.01 o                         
  16   6  -7          7.87         10.57         9.74 o                         
  17   6  -7          0.64          4.14        10.33 o                         
   0   7  -7         23.86          7.64        14.30 o                         
   1   7  -7         26.53         19.75         7.28 o                         
   2   7  -7         12.66         22.29         8.68 o                         
   3   7  -7          8.98         17.59        12.66 o                         
   4   7  -7          8.11         13.89        10.50 o                         
   5   7  -7         16.48         19.88         7.38 o                         
   6   7  -7          1.59          0.09         7.65 o                         
   7   7  -7         23.48         33.45         8.95 o                         
   8   7  -7          5.42          9.98         7.34 o                         
   9   7  -7         10.56         16.39         8.98 o                         
  10   7  -7          3.37          8.75         8.89 o                         
  11   7  -7          3.12         14.98         9.05 o                         
  12   7  -7          0.13         -0.04         9.50 o                         
  13   7  -7          5.60         10.25        12.04 o                         
  14   7  -7          1.39          2.29         8.61 o                         
  15   7  -7          2.41         -3.13        10.26 o                         
  16   7  -7          0.06         -2.23        10.31 o                         
   1   8  -7         11.36         13.56         7.45 o                         
   2   8  -7          7.31          4.60         7.36 o                         
   3   8  -7          4.63          9.56        10.47 o                         
   4   8  -7          2.16          4.65         8.64 o                         
   5   8  -7          3.02          8.16        10.60 o                         
   6   8  -7          9.99          6.83         7.78 o                         
   7   8  -7         22.18         27.36         7.89 o                         
   8   8  -7          0.34          8.00        11.08 o                         
   9   8  -7          2.58          7.22         9.62 o                         
  10   8  -7          0.97          8.13         9.07 o                         
  11   8  -7          1.20         -3.51         9.48 o                         
  12   8  -7          9.44         15.81         9.89 o                         
  13   8  -7          2.30          1.23        10.04 o                         
  14   8  -7          1.86         10.94        10.32 o                         
  15   8  -7          2.78          1.64         9.22 o                         
   0   9  -7          8.02          0.82        15.45 o                         
   1   9  -7          6.55          0.61         9.69 o                         
   2   9  -7          2.11          2.13         7.65 o                         
   3   9  -7          0.62         13.75        10.15 o                         
   4   9  -7          4.22         10.97         8.00 o                         
   5   9  -7          0.48          1.45        11.27 o                         
   6   9  -7          0.44          1.90         9.06 o                         
   7   9  -7          2.70         14.71         9.63 o                         
   8   9  -7          1.85          3.47         8.21 o                         
   9   9  -7          2.83         11.34         8.52 o                         
  10   9  -7          3.24          1.25         9.94 o                         
  11   9  -7          1.42          9.62        10.83 o                         
  12   9  -7          1.59         11.24         9.19 o                         
  13   9  -7          0.22          2.25        13.10 o                         
   1  10  -7          1.02          6.10         9.19 o                         
   2  10  -7         13.75         13.04        11.65 o                         
   3  10  -7         10.71         19.84         9.22 o                         
   4  10  -7          3.03          9.22         9.50 o                         
   5  10  -7          1.33          4.45         9.78 o                         
   6  10  -7          3.93         -2.12         9.72 o                         
   7  10  -7          0.18         -0.47        11.88 o                         
   8  10  -7          1.99          6.82        10.17 o                         
   9  10  -7          0.95          2.59         8.94 o                         
  10  10  -7          3.20          3.31        10.75 o                         
   0  11  -7          2.00          1.02        17.16 o                         
   1  11  -7          0.28         -0.17        10.07 o                         
   2  11  -7          1.33          0.04         8.79 o                         
   3  11  -7          4.65         -2.28         9.99 o                         
   4  11  -7          1.54         -6.74         8.47 o                         
   5  11  -7          0.72          9.40         8.94 o                         
   6  11  -7          0.37          2.93        13.96 o                         
   0   0  -6       1066.60       1086.94        22.40 o                         
   2   0  -6        555.98        565.45        12.91 o                         
   4   0  -6        261.60        258.62        10.86 o                         
   6   0  -6        173.10        184.42        10.47 o                         
   8   0  -6        170.01        157.67         8.77 o                         
  10   0  -6        303.18        284.16        10.08 o                         
  12   0  -6        168.10        185.14        16.76 o                         
  14   0  -6         44.44         35.76        15.91 o                         
  16   0  -6         31.33         28.51        18.57 o                         
  18   0  -6         10.21         11.35        16.27 o                         
  20   0  -6          0.19          1.97        14.79 o                         
  22   0  -6          2.21          3.33        18.79 o                         
   1   1  -6         75.72         82.38         6.03 o                         
   2   1  -6        359.49        341.97         8.77 o                         
   3   1  -6         30.61         32.13         5.84 o                         
   4   1  -6        152.94        137.05         6.14 o                         
   5   1  -6        137.52        119.53         5.93 o                         
   6   1  -6         52.81         56.22         6.72 o                         
   7   1  -6         42.56         36.12         5.59 o                         
   8   1  -6        163.48        164.96         6.48 o                         
   9   1  -6        211.08        192.82         6.32 o                         
  10   1  -6         32.51         38.66         5.97 o                         
  11   1  -6         99.52         94.72         8.59 o                         
  12   1  -6         42.60         50.68         7.65 o                         
  13   1  -6         30.11         25.50         8.73 o                         
  14   1  -6          5.30          1.64         7.80 o                         
  15   1  -6         28.07         37.71         9.57 o                         
  16   1  -6         27.00         27.58        12.51 o                         
  17   1  -6          6.29          6.40        14.89 o                         
  18   1  -6          3.03          4.03        15.55 o                         
  19   1  -6          1.63          6.63        17.02 o                         
  20   1  -6          0.54         -2.49        16.07 o                         
  21   1  -6          1.36          7.81        17.29 o                         
  22   1  -6          0.33         11.12        21.85 o                         
   0   2  -6        107.79         89.06         9.94 o                         
   1   2  -6         83.67         90.65         6.45 o                         
   2   2  -6         79.87         89.97         5.12 o                         
   3   2  -6        209.69        216.24         6.47 o                         
   4   2  -6         59.61         56.21         5.30 o                         
   5   2  -6        136.03        131.69         6.12 o                         
   6   2  -6         70.94         58.28         6.93 o                         
   7   2  -6          8.66          8.30         6.55 o                         
   8   2  -6         16.53         11.21         7.79 o                         
   9   2  -6        127.79        126.02         9.22 o                         
  10   2  -6        315.03        290.59        10.19 o                         
  11   2  -6          2.98         -6.33         8.89 o                         
  12   2  -6          8.41         13.20         7.98 o                         
  13   2  -6         54.33         54.01         7.33 o                         
  14   2  -6          1.60         -4.79         8.05 o                         
  15   2  -6         20.20         14.76         8.66 o                         
  16   2  -6          1.35          7.24         9.09 o                         
  17   2  -6         22.43         20.26        11.34 o                         
  18   2  -6          8.26         19.71        15.98 o                         
  19   2  -6          2.00          5.05        16.34 o                         
  20   2  -6          0.04          3.54        16.50 o                         
  21   2  -6          1.36          2.43        17.06 o                         
  22   2  -6          0.60         -8.46        18.21 o                         
   1   3  -6         65.23         51.95         7.73 o                         
   2   3  -6          9.86          9.48         6.27 o                         
   3   3  -6         51.50         53.03         6.78 o                         
   4   3  -6          2.26         14.47         7.47 o                         
   5   3  -6         26.37         22.73         7.79 o                         
   6   3  -6        131.86        125.87        10.28 o                         
   7   3  -6         22.64         14.60         8.11 o                         
   8   3  -6         21.19         28.95         7.93 o                         
   9   3  -6        114.62         99.38         7.33 o                         
  10   3  -6         50.85         46.95        10.03 o                         
  11   3  -6        210.24        217.08         9.48 o                         
  12   3  -6         15.92         11.70         8.59 o                         
  13   3  -6         22.68         15.39         8.47 o                         
  14   3  -6         45.13         63.28        10.78 o                         
  15   3  -6         57.94         44.43         7.72 o                         
  16   3  -6          7.94         10.67         9.23 o                         
  17   3  -6         27.78         31.41         9.32 o                         
  18   3  -6          6.80         10.72         9.58 o                         
  19   3  -6          1.52          2.24         9.81 o                         
  20   3  -6          0.54          8.86        17.02 o                         
  21   3  -6         11.43          6.04        18.07 o                         
  22   3  -6          0.27          3.51        17.98 o                         
   0   4  -6        461.51        425.82        12.83 o                         
   1   4  -6         30.62         26.98         6.52 o                         
   2   4  -6         43.92         47.70         9.15 o                         
   3   4  -6         18.00         33.57         7.87 o                         
   4   4  -6         35.94         44.98         7.89 o                         
   5   4  -6         22.04         22.86         7.92 o                         
   6   4  -6        115.01        115.36         9.00 o                         
   7   4  -6        288.61        277.86        20.29 o                         
   8   4  -6        237.83        218.68        12.65 o                         
   9   4  -6         54.06         58.85         8.45 o                         
  10   4  -6         71.93         74.49         8.16 o                         
  11   4  -6         32.92         27.96         6.89 o                         
  12   4  -6          0.78          1.93         6.91 o                         
  13   4  -6          0.62          7.05         7.33 o                         
  14   4  -6          9.52          8.79        10.85 o                         
  15   4  -6         10.90          4.76        10.50 o                         
  16   4  -6          5.35          6.14         8.15 o                         
  17   4  -6          8.12          7.93         9.38 o                         
  18   4  -6          2.54         13.25        11.61 o                         
  19   4  -6          1.26         -1.11        10.02 o                         
  20   4  -6          1.83          7.89         8.55 o                         
  21   4  -6          2.96          5.38        13.09 o                         
   1   5  -6          4.32         15.16         7.76 o                         
   2   5  -6        113.96        109.69        10.38 o                         
   3   5  -6         53.82         61.62         9.70 o                         
   4   5  -6         51.17         51.78         8.23 o                         
   5   5  -6         16.20         18.69         9.66 o                         
   6   5  -6        375.38        374.30        13.96 o                         
   7   5  -6         59.96         48.98         8.52 o                         
   8   5  -6         81.76         59.97         8.05 o                         
   9   5  -6         34.01         33.57         8.30 o                         
  10   5  -6         87.74         87.92         8.81 o                         
  11   5  -6         12.16          5.84         8.17 o                         
  12   5  -6         10.23          6.33        10.46 o                         
  13   5  -6          4.84         17.64         8.55 o                         
  14   5  -6         47.52         42.38         8.17 o                         
  15   5  -6         15.30         16.65         9.64 o                         
  16   5  -6          2.63          2.01        11.54 o                         
  17   5  -6          4.66          8.86        11.32 o                         
  18   5  -6          1.28          4.82        10.10 o                         
  19   5  -6          0.32          6.95         8.58 o                         
  20   5  -6          3.25          5.04        10.90 o                         
   0   6  -6         54.94         48.25         9.91 o                         
   1   6  -6         18.83         23.94         7.64 o                         
   2   6  -6        219.20        217.58         9.42 o                         
   3   6  -6         29.66         33.04         9.65 o                         
   4   6  -6         81.84         80.21         7.50 o                         
   5   6  -6         27.73         26.99         8.19 o                         
   6   6  -6          0.83         -3.33         8.03 o                         
   7   6  -6         50.07         59.57         8.33 o                         
   8   6  -6         24.79         15.97         8.45 o                         
   9   6  -6         76.85         66.51        14.61 o                         
  10   6  -6          2.38          1.72         7.01 o                         
  11   6  -6          4.45          8.93         7.26 o                         
  12   6  -6          3.39         11.16         9.35 o                         
  13   6  -6         10.51         14.90         8.83 o                         
  14   6  -6         13.00         17.26         8.08 o                         
  15   6  -6          9.71         10.42        11.52 o                         
  16   6  -6          1.03         13.34         9.61 o                         
  17   6  -6          3.39          5.42        12.11 o                         
  18   6  -6          3.75          4.73         8.93 o                         
  19   6  -6          1.52          3.64         9.47 o                         
   1   7  -6         32.15         34.94         6.66 o                         
   2   7  -6         54.68         52.38        13.24 o                         
   3   7  -6         30.56         16.47         7.64 o                         
   4   7  -6         88.97         81.65         8.58 o                         
   5   7  -6          1.28         13.50        10.19 o                         
   6   7  -6          4.90          9.96         8.00 o                         
   7   7  -6         13.68          5.66         8.12 o                         
   8   7  -6         37.26         43.28         8.50 o                         
   9   7  -6         23.95         21.25         8.58 o                         
  10   7  -6         16.58         21.78         7.71 o                         
  11   7  -6         65.02         70.06         9.55 o                         
  12   7  -6          6.35         21.60         9.18 o                         
  13   7  -6          0.36          4.42         7.85 o                         
  14   7  -6          1.13          6.74         8.92 o                         
  15   7  -6          2.16          1.04        14.47 o                         
  16   7  -6          0.83          7.24        11.93 o                         
  17   7  -6          4.20          0.05        10.72 o                         
  18   7  -6          5.11          1.72        10.75 o                         
   0   8  -6         15.49         10.73        14.37 o                         
   1   8  -6          1.64          4.62         7.19 o                         
   2   8  -6         45.52         43.47        10.24 o                         
   3   8  -6         53.77         54.25         7.45 o                         
   4   8  -6          4.34          9.38         7.40 o                         
   5   8  -6         24.29         27.79         8.84 o                         
   6   8  -6          4.10          7.81        11.04 o                         
   7   8  -6          2.27          5.35         8.36 o                         
   8   8  -6          4.16          5.69         8.71 o                         
   9   8  -6         10.55          7.12         8.78 o                         
  10   8  -6         20.28         20.85        13.02 o                         
  11   8  -6          2.49          0.75         9.05 o                         
  12   8  -6          6.34          5.17        11.46 o                         
  13   8  -6          7.47         13.80         9.58 o                         
  14   8  -6          0.97         -0.32         8.37 o                         
  15   8  -6          5.89          4.72         9.79 o                         
  16   8  -6          6.16         15.87         9.34 o                         
  17   8  -6          0.30          5.53         9.68 o                         
   1   9  -6         32.03         32.68         8.70 o                         
   2   9  -6          5.84         14.78         7.29 o                         
   3   9  -6          1.59          0.23         7.26 o                         
   4   9  -6          5.84          4.58         8.36 o                         
   5   9  -6          4.50         26.91        10.34 o                         
   6   9  -6          0.82          2.82         7.43 o                         
   7   9  -6          3.09          7.00         7.68 o                         
   8   9  -6          0.66         14.46        11.15 o                         
   9   9  -6          5.16          5.70        11.03 o                         
  10   9  -6          7.79         25.21         9.48 o                         
  11   9  -6          0.58          6.87         8.33 o                         
  12   9  -6          4.38         13.11         8.50 o                         
  13   9  -6          0.48         -9.99         9.99 o                         
  14   9  -6          6.48         -4.20        10.36 o                         
  15   9  -6          1.89         18.21        13.05 o                         
   0  10  -6         13.19          7.81        10.92 o                         
   1  10  -6         26.72         13.05         8.88 o                         
   2  10  -6         11.84          6.28         9.02 o                         
   3  10  -6          9.88         28.57        11.10 o                         
   4  10  -6         26.16         24.57         9.40 o                         
   5  10  -6          8.04         11.39         7.63 o                         
   6  10  -6          1.65          5.27         9.05 o                         
   7  10  -6          1.76          7.27         8.29 o                         
   8  10  -6         14.32         27.79         9.62 o                         
   9  10  -6          4.88         -6.01        11.89 o                         
  10  10  -6          3.38          6.27         8.91 o                         
  11  10  -6          1.26          4.48        12.37 o                         
  12  10  -6          2.15          7.39        10.24 o                         
  13  10  -6          1.30         -5.17        10.12 o                         
   1  11  -6          4.75         -3.52         9.53 o                         
   2  11  -6          8.64         13.01         9.42 o                         
   3  11  -6         15.91          5.27         9.55 o                         
   4  11  -6         15.93         10.84         9.28 o                         
   5  11  -6          2.65          7.64         9.03 o                         
   6  11  -6          2.03          7.44         9.93 o                         
   7  11  -6          0.61          7.79        12.10 o                         
   8  11  -6          0.56          7.69         9.99 o                         
   9  11  -6          0.15         -1.11         9.05 o                         
  10  11  -6          2.16          2.70        10.18 o                         
   0  12  -6          2.55         -5.64        11.84 o                         
   1  12  -6          1.32         12.21        10.04 o                         
   2  12  -6          3.15         -1.46         8.82 o                         
   3  12  -6          0.70          9.57        10.37 o                         
   4  12  -6          2.21         10.44        11.84 o                         
   5  12  -6          1.62          7.02        10.64 o                         
   2   0  -5         15.95         23.74         7.61 o                         
   4   0  -5       1317.26       1317.79        16.38 o                         
   6   0  -5          0.12          1.30         6.95 o                         
   8   0  -5          9.84          7.11         7.23 o                         
  10   0  -5         11.83          3.45         7.76 o                         
  12   0  -5        160.08        135.20         8.66 o                         
  14   0  -5        148.40        136.66        16.63 o                         
  16   0  -5        378.64        343.25        23.52 o                         
  18   0  -5          9.12          2.89        15.16 o                         
  20   0  -5          2.02          3.70        12.20 o                         
  22   0  -5          1.12          2.28        15.65 o                         
  24   0  -5          1.79          4.70        16.39 o                         
   0   1  -5        127.62        125.68        10.33 o                         
   1   1  -5        157.25        177.52         6.63 o                         
   2   1  -5         40.77         41.19         5.68 o                         
   3   1  -5        105.32        103.22         5.52 o                         
   4   1  -5        135.08        138.56         6.02 o                         
   5   1  -5        220.22        222.18         7.36 o                         
   6   1  -5        350.09        325.22         7.34 o                         
   7   1  -5        689.00        666.56        20.59 o                         
   8   1  -5         13.81         11.13         5.62 o                         
   9   1  -5         37.96         46.80         5.88 o                         
  10   1  -5        339.33        366.00         9.14 o                         
  11   1  -5        114.83        123.62         9.15 o                         
  12   1  -5          6.87          8.74         6.68 o                         
  13   1  -5         42.15         39.71         7.49 o                         
  14   1  -5         46.55         57.99         8.82 o                         
  15   1  -5          6.97         15.37         7.30 o                         
  16   1  -5          8.30         14.99        12.06 o                         
  17   1  -5         10.45         14.05        10.61 o                         
  18   1  -5         26.37         25.89        11.84 o                         
  19   1  -5          3.37          0.11        12.64 o                         
  20   1  -5          2.74          5.77        15.91 o                         
  21   1  -5          0.54          5.48        16.47 o                         
  22   1  -5          4.06          1.99        12.06 o                         
  23   1  -5          1.12          0.71        14.14 o                         
   1   2  -5        807.11        772.58         8.97 o                         
   2   2  -5        269.86        290.92         6.92 o                         
   3   2  -5         48.55         50.03         6.11 o                         
   4   2  -5         24.42         25.75         5.54 o                         
   5   2  -5         88.98         81.90         7.34 o                         
   6   2  -5        155.48        159.36         7.78 o                         
   7   2  -5        340.24        332.36        13.82 o                         
   8   2  -5        159.57        176.60         7.98 o                         
   9   2  -5         31.64         34.98         6.96 o                         
  10   2  -5          4.39          8.28         8.13 o                         
  11   2  -5        115.40         99.62         8.93 o                         
  12   2  -5         33.05         32.74         7.82 o                         
  13   2  -5         93.15         90.16         8.47 o                         
  14   2  -5         17.52         26.59         8.47 o                         
  15   2  -5         27.10         26.03        10.12 o                         
  16   2  -5         24.54         17.48         8.59 o                         
  17   2  -5         26.52         34.70         7.83 o                         
  18   2  -5         18.10         17.71        15.22 o                         
  19   2  -5          0.94          0.33        15.35 o                         
  20   2  -5          3.07         -1.57        11.28 o                         
  21   2  -5          1.28          8.00        12.10 o                         
  22   2  -5          1.27          4.79        17.32 o                         
  23   2  -5          2.03         -0.39        17.58 o                         
   0   3  -5        766.22        711.70        15.52 o                         
   1   3  -5        184.98        195.54         8.68 o                         
   2   3  -5        126.22        113.47        10.73 o                         
   3   3  -5        936.23        863.34        11.72 o                         
   4   3  -5         30.70         32.30         7.61 o                         
   5   3  -5         87.74         95.33         8.14 o                         
   6   3  -5        172.44        172.52         7.81 o                         
   7   3  -5         26.08         35.97         7.82 o                         
   8   3  -5         55.26         58.90         9.78 o                         
   9   3  -5        212.31        207.35        10.99 o                         
  10   3  -5        274.05        282.56        11.17 o                         
  11   3  -5         11.81         14.96         8.05 o                         
  12   3  -5         69.85         86.23        10.48 o                         
  13   3  -5         31.82         24.56        10.62 o                         
  14   3  -5         28.89         36.33        10.61 o                         
  15   3  -5         12.00         11.53         7.20 o                         
  16   3  -5         16.21         10.97         8.60 o                         
  17   3  -5          3.20          8.31         8.62 o                         
  18   3  -5          2.84          7.12        11.16 o                         
  19   3  -5         19.19         13.12        10.86 o                         
  20   3  -5          1.48          4.99        11.55 o                         
  21   3  -5          1.26          3.25        12.07 o                         
  22   3  -5          1.75          6.00        12.76 o                         
  23   3  -5          2.27         12.76        18.86 o                         
   1   4  -5        109.28        114.11         7.90 o                         
   2   4  -5        224.79        213.08        11.42 o                         
   3   4  -5        280.47        288.55        16.70 o                         
   4   4  -5         26.33         28.65         7.37 o                         
   5   4  -5         56.97         44.15         7.92 o                         
   6   4  -5         47.05         56.08         7.72 o                         
   7   4  -5         35.55         39.46         7.54 o                         
   8   4  -5        173.21        154.79         8.58 o                         
   9   4  -5        100.17        108.50         8.50 o                         
  10   4  -5         45.29         37.44         9.37 o                         
  11   4  -5         95.58         93.72         7.65 o                         
  12   4  -5        116.40        123.02         7.89 o                         
  13   4  -5          5.66          9.42         7.17 o                         
  14   4  -5         10.83         23.97         7.75 o                         
  15   4  -5         10.35          5.97         8.65 o                         
  16   4  -5          8.12         14.11         7.73 o                         
  17   4  -5         12.97         21.96         8.56 o                         
  18   4  -5         24.97         25.21         8.29 o                         
  19   4  -5         12.99         16.16         8.73 o                         
  20   4  -5          9.14         11.05        11.74 o                         
  21   4  -5          1.60          3.48        17.19 o                         
  22   4  -5          0.87          2.72        18.01 o                         
   0   5  -5        100.56         82.01         9.55 o                         
   1   5  -5         82.20         74.48         6.64 o                         
   2   5  -5          8.72         11.79         6.36 o                         
   3   5  -5         78.62         58.71         7.79 o                         
   4   5  -5         50.40         44.66         7.67 o                         
   5   5  -5        120.00        122.99         8.08 o                         
   6   5  -5         16.54         23.12         7.52 o                         
   7   5  -5        131.45        132.16        10.16 o                         
   8   5  -5        287.11        283.96        17.25 o                         
   9   5  -5        233.03        221.29        10.37 o                         
  10   5  -5         44.83         37.98         7.20 o                         
  11   5  -5         26.77         38.56         7.32 o                         
  12   5  -5         75.96         68.65         7.72 o                         
  13   5  -5          7.79         16.10         7.18 o                         
  14   5  -5         33.31         33.63        10.87 o                         
  15   5  -5         26.26         20.69        11.01 o                         
  16   5  -5          9.93         12.78         8.91 o                         
  17   5  -5          3.26          8.91        11.04 o                         
  18   5  -5          7.16          8.40        11.45 o                         
  19   5  -5          4.06         -1.11         9.94 o                         
  20   5  -5         23.37         26.30        14.01 o                         
  21   5  -5          1.28         10.11         9.35 o                         
  22   5  -5          1.56         -0.49        13.38 o                         
   1   6  -5        125.51        107.70         7.20 o                         
   2   6  -5        101.35        101.89         7.27 o                         
   3   6  -5        175.30        167.79         8.59 o                         
   4   6  -5         37.76         38.92         6.81 o                         
   5   6  -5         36.67         47.38         7.89 o                         
   6   6  -5         75.44         74.58         7.23 o                         
   7   6  -5        134.66        128.58         9.10 o                         
   8   6  -5         72.02         61.17         7.49 o                         
   9   6  -5        201.03        191.49        16.58 o                         
  10   6  -5         46.51         33.66        12.04 o                         
  11   6  -5         24.80         29.23         9.51 o                         
  12   6  -5         12.56         15.87        12.86 o                         
  13   6  -5          6.13         10.40         8.55 o                         
  14   6  -5         10.02         13.87         8.23 o                         
  15   6  -5         19.41         24.10         7.69 o                         
  16   6  -5          7.78          6.92         8.06 o                         
  17   6  -5          5.35         10.19         9.79 o                         
  18   6  -5          2.28          4.25         8.11 o                         
  19   6  -5          0.17         -0.72         9.05 o                         
  20   6  -5          7.93         15.56         9.00 o                         
  21   6  -5          0.23         -1.84         9.08 o                         
   0   7  -5        248.96        258.56        15.29 o                         
   1   7  -5         13.82          5.94         8.06 o                         
   2   7  -5         29.23         29.95         7.00 o                         
   3   7  -5        119.91        116.74         9.59 o                         
   4   7  -5         47.19         48.56         6.93 o                         
   5   7  -5         36.17         25.71         7.75 o                         
   6   7  -5         25.82         20.75         7.00 o                         
   7   7  -5          2.37         -1.68         6.97 o                         
   8   7  -5          7.51         14.44         8.63 o                         
   9   7  -5         68.16         62.68         8.66 o                         
  10   7  -5         50.82         46.86         8.56 o                         
  11   7  -5         21.68         31.29         8.62 o                         
  12   7  -5          2.20          8.72         8.70 o                         
  13   7  -5         11.64         12.99        10.45 o                         
  14   7  -5         25.03         28.25        11.25 o                         
  15   7  -5          4.99          2.60         7.88 o                         
  16   7  -5          1.00         -1.08         8.15 o                         
  17   7  -5          0.14          2.90         9.76 o                         
  18   7  -5          2.64         11.39         8.70 o                         
  19   7  -5          0.90          2.10         8.29 o                         
  20   7  -5          0.28          1.86         9.44 o                         
   1   8  -5         16.58         17.47         6.90 o                         
   2   8  -5         53.93         43.68         6.94 o                         
   3   8  -5        148.07        150.38         8.57 o                         
   4   8  -5         60.37         57.29         9.96 o                         
   5   8  -5          0.59         -0.35         7.34 o                         
   6   8  -5         27.04         34.67         7.79 o                         
   7   8  -5         13.35         25.96         9.83 o                         
   8   8  -5         22.77         27.96        10.33 o                         
   9   8  -5          8.19         10.66        10.39 o                         
  10   8  -5          5.74         14.20        10.88 o                         
  11   8  -5         10.20          5.38         9.16 o                         
  12   8  -5          4.28          3.84         8.73 o                         
  13   8  -5         30.72         21.15        11.16 o                         
  14   8  -5          4.81          8.71         8.14 o                         
  15   8  -5          2.92          7.54         9.32 o                         
  16   8  -5          3.32          9.77         8.67 o                         
  17   8  -5          2.31          8.59        10.03 o                         
  18   8  -5          1.00          9.71        10.90 o                         
  19   8  -5          3.53         12.18        13.13 o                         
   0   9  -5          5.46         16.60        10.10 o                         
   1   9  -5         49.33         36.43         9.96 o                         
   2   9  -5         13.12         17.30         7.38 o                         
   3   9  -5         22.67         23.70         8.61 o                         
   4   9  -5          0.71          2.47         8.01 o                         
   5   9  -5          6.34          0.79         8.28 o                         
   6   9  -5          5.22          6.31         7.57 o                         
   7   9  -5          1.74          9.27         8.64 o                         
   8   9  -5          2.04          2.84         9.05 o                         
   9   9  -5          3.66         -0.57         7.91 o                         
  10   9  -5         29.25         28.81         7.89 o                         
  11   9  -5          2.04          0.36         8.59 o                         
  12   9  -5          3.45          2.75         9.18 o                         
  13   9  -5          4.07         12.93         8.07 o                         
  14   9  -5          3.41         14.95        11.86 o                         
  15   9  -5          9.69          5.71         9.99 o                         
  16   9  -5          0.13          0.28        12.36 o                         
  17   9  -5          5.88          8.03        11.18 o                         
   1  10  -5         13.58          9.23        11.09 o                         
   2  10  -5          2.34          6.73         8.45 o                         
   3  10  -5          1.36          1.41         8.61 o                         
   4  10  -5         19.55         20.77         7.68 o                         
   5  10  -5          1.35          3.40         9.01 o                         
   6  10  -5          0.30         11.43         8.67 o                         
   7  10  -5         12.15          9.14         9.07 o                         
   8  10  -5          3.65         -4.04         7.83 o                         
   9  10  -5          9.21         16.16         7.58 o                         
  10  10  -5          1.56          0.17         9.43 o                         
  11  10  -5          0.48          7.34        10.97 o                         
  12  10  -5          5.39         14.93         8.73 o                         
  13  10  -5          0.87          8.06         9.91 o                         
  14  10  -5          3.00          4.36         8.90 o                         
  15  10  -5          7.31         19.55        10.27 o                         
   0  11  -5         47.53         53.90        15.75 o                         
   1  11  -5         31.34         26.21         7.96 o                         
   2  11  -5         18.51          7.85        17.86 o                         
   3  11  -5         16.75         15.98         8.87 o                         
   4  11  -5          9.22         18.86        11.33 o                         
   5  11  -5          5.23          4.90        11.54 o                         
   6  11  -5          2.20          9.06         9.62 o                         
   7  11  -5          1.34         14.18         9.62 o                         
   8  11  -5          1.71         14.81        11.58 o                         
   9  11  -5          8.60         16.38        11.88 o                         
  10  11  -5          0.59          4.68         9.73 o                         
  11  11  -5          1.69          8.22         8.53 o                         
  12  11  -5          0.20          6.88        10.55 o                         
  13  11  -5          2.59          5.74        13.02 o                         
   1  12  -5          7.84         20.00        10.22 o                         
   2  12  -5          9.15          0.16         9.36 o                         
   3  12  -5         15.10         16.13         8.57 o                         
   4  12  -5          5.01          3.80         9.71 o                         
   5  12  -5          0.99          9.12         8.37 o                         
   6  12  -5          1.40          1.31         8.63 o                         
   7  12  -5          4.65          3.75        10.02 o                         
   8  12  -5          1.38          0.57         8.57 o                         
   9  12  -5          3.30         10.82        10.24 o                         
   0  13  -5          7.45         -3.44        12.83 o                         
   1  13  -5          0.83         -0.09        10.38 o                         
   2  13  -5          0.01         -1.26         8.88 o                         
   3  13  -5          3.71         13.78        17.78 o                         
   0   0  -4       1112.31       1167.74        23.13 o                         
   2   0  -4       1566.70       1468.31        23.68 o                         
   4   0  -4        634.71        644.21        20.55 o                         
   6   0  -4        143.68        146.27         8.12 o                         
   8   0  -4        483.30        480.71        11.49 o                         
  10   0  -4        257.34        247.91         9.29 o                         
  12   0  -4         29.07         35.62        13.55 o                         
  14   0  -4        108.36        115.73        15.45 o                         
  16   0  -4         10.57         17.09        17.42 o                         
  18   0  -4         20.26         22.18        14.76 o                         
  20   0  -4          2.51          1.96        10.92 o                         
  22   0  -4          0.81          4.96        11.84 o                         
  24   0  -4          1.31         -0.11        12.17 o                         
   1   1  -4        903.64        836.51         9.87 o                         
   2   1  -4        116.14        122.06         6.48 o                         
   3   1  -4        738.99        706.26         8.79 o                         
   4   1  -4        152.80        140.14         6.21 o                         
   5   1  -4         95.24        100.48         6.99 o                         
   6   1  -4        643.98        645.53        10.55 o                         
   7   1  -4         34.65         28.69         5.98 o                         
   8   1  -4        413.20        411.87         7.60 o                         
   9   1  -4        342.67        357.16         9.04 o                         
  10   1  -4        171.36        177.54         7.17 o                         
  11   1  -4        369.27        363.10         8.94 o                         
  12   1  -4         45.31         45.48         6.41 o                         
  13   1  -4         38.93         40.09         8.04 o                         
  14   1  -4        238.60        224.93         9.09 o                         
  15   1  -4          5.39          5.64         7.47 o                         
  16   1  -4         76.44         70.81         8.01 o                         
  17   1  -4          2.42          2.24         9.42 o                         
  18   1  -4         15.45         16.70         9.93 o                         
  19   1  -4         59.85         59.51        10.48 o                         
  20   1  -4          8.60         11.41        10.31 o                         
  21   1  -4         16.23         12.62         8.85 o                         
  22   1  -4          3.81          6.21         9.29 o                         
  23   1  -4          0.01          3.37         9.94 o                         
  24   1  -4          0.41          1.06        10.59 o                         
   0   2  -4       1293.33       1342.27        19.26 o                         
   1   2  -4        279.51        265.97         6.92 o                         
   2   2  -4         59.09         55.96         5.64 o                         
   3   2  -4        107.23        106.60         7.23 o                         
   4   2  -4        196.82        211.57         9.75 o                         
   5   2  -4        427.82        436.84         9.52 o                         
   6   2  -4         92.80         87.37         6.90 o                         
   7   2  -4         37.69         29.15         8.02 o                         
   8   2  -4        433.44        426.21         9.10 o                         
   9   2  -4         87.02         81.51         6.99 o                         
  10   2  -4         82.12         83.77         7.76 o                         
  11   2  -4         40.88         51.43         9.15 o                         
  12   2  -4          3.68          1.26         7.33 o                         
  13   2  -4         21.64         28.16        10.04 o                         
  14   2  -4          6.72         13.01         9.86 o                         
  15   2  -4         87.30         99.75        11.17 o                         
  16   2  -4         13.10         14.91         7.72 o                         
  17   2  -4          5.71          7.18        14.93 o                         
  18   2  -4         12.72         13.51        10.60 o                         
  19   2  -4          7.30         10.96        15.52 o                         
  20   2  -4         25.03         34.77        16.53 o                         
  21   2  -4          4.62          6.07        16.04 o                         
  22   2  -4          4.66          5.61        16.76 o                         
  23   2  -4          3.11          8.30        12.53 o                         
  24   2  -4          3.54         10.82        12.79 o                         
   1   3  -4        805.69        811.82        17.35 o                         
   2   3  -4        217.67        251.40        12.92 o                         
   3   3  -4         98.17         89.35         9.54 o                         
   4   3  -4        582.20        523.98        10.32 o                         
   5   3  -4        348.89        353.90        11.27 o                         
   6   3  -4        245.43        241.39         9.32 o                         
   7   3  -4         52.86         62.08         7.07 o                         
   8   3  -4        263.29        226.08         8.28 o                         
   9   3  -4         86.52         89.60         9.62 o                         
  10   3  -4         27.14         26.91         6.22 o                         
  11   3  -4         41.84         49.10         7.94 o                         
  12   3  -4         77.58         77.95         8.29 o                         
  13   3  -4         52.48         53.43         8.66 o                         
  14   3  -4         68.99         71.69         9.00 o                         
  15   3  -4         63.45         52.78        10.59 o                         
  16   3  -4         91.71         84.21         9.15 o                         
  17   3  -4         82.00         77.90        11.15 o                         
  18   3  -4          3.94          3.78         8.55 o                         
  19   3  -4         12.00         14.34        15.65 o                         
  20   3  -4          7.89          1.54        16.37 o                         
  21   3  -4         10.50         13.58        15.84 o                         
  22   3  -4          0.60          2.23        11.51 o                         
  23   3  -4          2.68          3.51        12.10 o                         
  24   3  -4          0.63          2.30        18.70 o                         
   0   4  -4       1142.09       1166.52        20.47 o                         
   1   4  -4         82.80         86.07         7.21 o                         
   2   4  -4        844.47        762.48        13.42 o                         
   3   4  -4        439.37        432.51        15.02 o                         
   4   4  -4        636.55        609.76        10.63 o                         
   5   4  -4         12.64         12.01         7.21 o                         
   6   4  -4         11.68         13.43         6.50 o                         
   7   4  -4          7.09          6.81         7.53 o                         
   8   4  -4        189.75        191.14         8.87 o                         
   9   4  -4        217.66        243.10         9.41 o                         
  10   4  -4         79.13         76.81         8.03 o                         
  11   4  -4        153.45        132.56        10.12 o                         
  12   4  -4         65.30         64.56         9.89 o                         
  13   4  -4         33.84         40.36         9.84 o                         
  14   4  -4         60.76         68.39         9.69 o                         
  15   4  -4         16.79         31.52         9.02 o                         
  16   4  -4         30.24         34.12        10.32 o                         
  17   4  -4         28.87         29.76         9.02 o                         
  18   4  -4          8.09         12.88        10.52 o                         
  19   4  -4         11.61         12.54        11.01 o                         
  20   4  -4          5.66         20.67        16.17 o                         
  21   4  -4          6.08          6.89        17.22 o                         
  22   4  -4          0.02         15.19        17.42 o                         
  23   4  -4          0.93          6.53        18.21 o                         
   1   5  -4          6.58         15.85         7.43 o                         
   2   5  -4        611.86        631.08        12.32 o                         
   3   5  -4        249.49        242.43         9.00 o                         
   4   5  -4         82.94         88.71         9.02 o                         
   5   5  -4          9.27         18.23         7.04 o                         
   6   5  -4         36.88         32.95         9.03 o                         
   7   5  -4         27.22         18.15         6.26 o                         
   8   5  -4         48.54         49.05         9.27 o                         
   9   5  -4         20.77         23.66         6.61 o                         
  10   5  -4        317.57        321.88        14.43 o                         
  11   5  -4         74.12         80.07         7.61 o                         
  12   5  -4          2.44          3.45         7.80 o                         
  13   5  -4         13.12          3.38         8.29 o                         
  14   5  -4         61.53         60.12         8.61 o                         
  15   5  -4          1.51          8.29         7.16 o                         
  16   5  -4          0.98          5.58        10.88 o                         
  17   5  -4          6.84         12.23         8.67 o                         
  18   5  -4         16.24         10.09         8.85 o                         
  19   5  -4          0.59         -0.80         9.29 o                         
  20   5  -4          7.52         12.34         9.90 o                         
  21   5  -4          0.88          9.83        10.36 o                         
  22   5  -4          1.45        -12.33        16.96 o                         
  23   5  -4          0.80          3.94        13.25 o                         
   0   6  -4        138.76        128.10        10.01 o                         
   1   6  -4        140.64        131.79         7.06 o                         
   2   6  -4        333.92        313.90        14.68 o                         
   3   6  -4         27.09         13.06         6.11 o                         
   4   6  -4         13.10          9.64         5.97 o                         
   5   6  -4          6.69         14.13         8.64 o                         
   6   6  -4          9.91         10.14         6.42 o                         
   7   6  -4         56.44         58.15         9.23 o                         
   8   6  -4         60.29         57.50         9.02 o                         
   9   6  -4        360.72        313.01         8.98 o                         
  10   6  -4         30.05         33.61         8.23 o                         
  11   6  -4         18.46         23.43         6.92 o                         
  12   6  -4         34.06         34.31         8.52 o                         
  13   6  -4         35.59         29.84         7.32 o                         
  14   6  -4         38.36         33.45         8.62 o                         
  15   6  -4          0.78          6.05         9.06 o                         
  16   6  -4          0.33          1.00         8.46 o                         
  17   6  -4         41.45         39.21         7.80 o                         
  18   6  -4         11.23         18.34         9.36 o                         
  19   6  -4          2.52          6.59         9.60 o                         
  20   6  -4          0.42          5.16         9.64 o                         
  21   6  -4          2.04         -1.76         8.85 o                         
  22   6  -4          3.16         -1.94         9.43 o                         
   1   7  -4        118.35         99.76         7.09 o                         
   2   7  -4         66.02         70.93         7.04 o                         
   3   7  -4        248.44        235.79         7.83 o                         
   4   7  -4         36.38         39.19         9.31 o                         
   5   7  -4         10.68          8.41         7.83 o                         
   6   7  -4         50.45         53.88         7.74 o                         
   7   7  -4        110.46        109.32         8.44 o                         
   8   7  -4        286.51        276.19        10.01 o                         
   9   7  -4         40.01         34.39         7.50 o                         
  10   7  -4         26.42         24.21         8.53 o                         
  11   7  -4         13.44          8.79         8.65 o                         
  12   7  -4          2.67         11.65         8.18 o                         
  13   7  -4         32.36         36.79        10.62 o                         
  14   7  -4          4.63          1.49         7.13 o                         
  15   7  -4         14.19         11.31         8.60 o                         
  16   7  -4         14.59         -1.42         8.89 o                         
  17   7  -4         24.14         26.62         8.30 o                         
  18   7  -4          8.85          6.90         9.68 o                         
  19   7  -4          1.96          4.55        12.17 o                         
  20   7  -4          1.55         10.65        12.31 o                         
  21   7  -4          1.80          0.23        10.81 o                         
   0   8  -4        532.92        466.04        13.32 o                         
   1   8  -4        378.70        330.60        21.73 o                         
   2   8  -4         72.25         64.78         8.39 o                         
   3   8  -4         73.70         75.67         7.56 o                         
   4   8  -4         39.98         34.41         8.07 o                         
   5   8  -4        139.97        123.90         7.68 o                         
   6   8  -4         50.37         48.37         7.84 o                         
   7   8  -4         66.83         68.21        10.92 o                         
   8   8  -4        161.39        147.39         9.29 o                         
   9   8  -4         96.31         87.64         9.02 o                         
  10   8  -4          2.23         22.28        10.02 o                         
  11   8  -4          8.10          6.66         8.27 o                         
  12   8  -4         13.77         15.09         7.64 o                         
  13   8  -4         11.42         11.05         8.81 o                         
  14   8  -4         10.57          3.95         9.34 o                         
  15   8  -4         25.86         23.70         8.21 o                         
  16   8  -4         10.40          6.09         9.97 o                         
  17   8  -4          2.10         16.71         9.65 o                         
  18   8  -4          0.69         10.20        10.07 o                         
  19   8  -4          9.07         20.10        10.49 o                         
  20   8  -4          0.65         -3.59        10.39 o                         
   1   9  -4         18.54         18.13         7.58 o                         
   2   9  -4        115.67        110.09         9.45 o                         
   3   9  -4        119.99         94.22         7.77 o                         
   4   9  -4         17.80         22.90         8.40 o                         
   5   9  -4          1.89          7.49         7.01 o                         
   6   9  -4         24.60         25.32         7.07 o                         
   7   9  -4         54.75         50.36         8.23 o                         
   8   9  -4         11.31          9.67         7.98 o                         
   9   9  -4          7.09          2.75         7.26 o                         
  10   9  -4          8.98         10.99         7.36 o                         
  11   9  -4         23.64         25.56         7.90 o                         
  12   9  -4         12.77          9.27        10.92 o                         
  13   9  -4         10.35         19.32         7.87 o                         
  14   9  -4          3.07         10.66         9.16 o                         
  15   9  -4          2.48          2.69         9.38 o                         
  16   9  -4          2.82         -1.79         9.87 o                         
  17   9  -4          0.72          7.75        10.36 o                         
  18   9  -4          3.29          8.21        10.62 o                         
   0  10  -4          9.43         32.93        14.53 o                         
   1  10  -4         36.87         34.27         8.49 o                         
   2  10  -4         38.26         46.16         8.50 o                         
   3  10  -4         29.00         27.79         7.52 o                         
   4  10  -4         37.28         35.80         8.78 o                         
   5  10  -4          3.52         10.02        10.52 o                         
   6  10  -4          2.60         11.17        10.50 o                         
   7  10  -4          0.55         -4.02        10.42 o                         
   8  10  -4          0.25         -7.78        10.72 o                         
   9  10  -4          2.35          5.83         8.69 o                         
  10  10  -4          2.21         -4.36         8.22 o                         
  11  10  -4          2.17         -1.87         7.93 o                         
  12  10  -4          2.04          7.66        11.39 o                         
  13  10  -4          3.29          8.86        14.97 o                         
  14  10  -4          1.66          6.62        10.25 o                         
  15  10  -4          3.69          8.77         9.66 o                         
  16  10  -4          0.78          7.53        13.04 o                         
  17  10  -4          3.09         15.65        18.47 o                         
   1  11  -4          0.32          4.56        10.66 o                         
   2  11  -4          2.13          5.30         7.56 o                         
   3  11  -4          0.64         -1.62         7.74 o                         
   4  11  -4         10.62         23.99        10.79 o                         
   5  11  -4          0.88          8.39        10.75 o                         
   6  11  -4          2.79          0.92         7.80 o                         
   7  11  -4          1.40         -4.05         8.14 o                         
   8  11  -4          2.21         13.47         9.24 o                         
   9  11  -4          4.78          5.47         9.46 o                         
  10  11  -4          0.33         -0.68         7.64 o                         
  11  11  -4          0.71          9.36         9.72 o                         
  12  11  -4          7.31         16.29        11.83 o                         
  13  11  -4          4.89         15.65         9.74 o                         
  14  11  -4          5.18          2.59        10.67 o                         
   0  12  -4          2.33          5.54        16.17 o                         
   1  12  -4          9.97          6.93        10.79 o                         
   2  12  -4          3.47          3.50         9.11 o                         
   3  12  -4          7.74         -2.60        13.24 o                         
   4  12  -4          1.88         15.66         9.52 o                         
   5  12  -4          0.82         -0.22         8.35 o                         
   6  12  -4          0.29          4.29         8.19 o                         
   7  12  -4          1.02          1.23         8.02 o                         
   8  12  -4          0.43         -2.91         8.55 o                         
   9  12  -4          2.78          7.08         9.61 o                         
  10  12  -4          0.82          4.23         8.87 o                         
  11  12  -4          0.40          8.61         8.72 o                         
  12  12  -4          3.28         30.93        18.24 o                         
   1  13  -4          4.36         -1.96        10.01 o                         
   2  13  -4          2.20         19.13         9.82 o                         
   3  13  -4          4.97         22.73         8.74 o                         
   4  13  -4          7.59          2.38        10.07 o                         
   5  13  -4          2.09          3.03        10.12 o                         
   6  13  -4          3.65          5.97         9.12 o                         
   7  13  -4          1.22          3.53        11.20 o                         
   2   0  -3        761.15        744.28        20.37 o                         
   4   0  -3        504.59        520.36        12.19 o                         
   6   0  -3        690.13        676.19        14.48 o                         
   8   0  -3       2401.23       2606.72        26.28 o                         
  10   0  -3        191.26        200.19        10.58 o                         
  12   0  -3        402.19        416.18        19.22 o                         
  14   0  -3        219.17        224.11        16.73 o                         
  16   0  -3        117.35         99.59        14.73 o                         
  18   0  -3         10.39         12.40        10.03 o                         
  20   0  -3         12.52          9.14        10.65 o                         
  22   0  -3          4.46          4.65        11.28 o                         
  24   0  -3         14.25         14.21        12.72 o                         
   0   1  -3        156.87        166.70        10.26 o                         
   1   1  -3       3063.16       3071.69        35.68 o                         
   2   1  -3        130.95        132.43         6.59 o                         
   3   1  -3       1144.50       1144.32        22.90 o                         
   4   1  -3       1477.36       1411.47        12.68 o                         
   5   1  -3        252.18        242.92         6.80 o                         
   6   1  -3         49.25         50.23         5.72 o                         
   7   1  -3        615.29        672.49        12.28 o                         
   8   1  -3        208.11        209.90         8.68 o                         
   9   1  -3       1448.98       1552.00        15.53 o                         
  10   1  -3        209.63        215.48         8.56 o                         
  11   1  -3        165.21        163.93         8.25 o                         
  12   1  -3         14.39         17.19         7.47 o                         
  13   1  -3         48.26         45.77         7.66 o                         
  14   1  -3         66.44         70.17         9.51 o                         
  15   1  -3         86.42         84.01         8.74 o                         
  16   1  -3         23.49         19.32         8.96 o                         
  17   1  -3         10.80         13.24         8.58 o                         
  18   1  -3         89.97        100.95         9.21 o                         
  19   1  -3          8.20          9.71         8.99 o                         
  20   1  -3         31.01         26.15         7.65 o                         
  21   1  -3          9.02         12.54         7.80 o                         
  22   1  -3          6.96          3.12         7.69 o                         
  23   1  -3          0.11         -2.75         8.17 o                         
  24   1  -3          4.22         11.16         8.67 o                         
  25   1  -3          0.29          1.65         9.42 o                         
   1   2  -3       1921.67       1835.78        18.57 o                         
   2   2  -3       1303.30       1271.39        24.39 o                         
   3   2  -3        229.81        223.35        10.43 o                         
   4   2  -3        643.58        662.20        12.09 o                         
   5   2  -3        214.83        208.54         9.31 o                         
   6   2  -3          1.26          1.81         7.16 o                         
   7   2  -3        101.43         96.35         7.42 o                         
   8   2  -3        961.34        975.56        23.55 o                         
   9   2  -3        340.14        306.67        10.28 o                         
  10   2  -3          7.82         10.46         6.61 o                         
  11   2  -3         69.84         70.70         9.75 o                         
  12   2  -3         62.39         55.38         7.76 o                         
  13   2  -3         75.65         71.38         6.96 o                         
  14   2  -3        112.84        107.50         6.81 o                         
  15   2  -3        257.54        233.34         8.70 o                         
  16   2  -3         16.43         12.36         8.04 o                         
  17   2  -3         35.48         42.57        10.59 o                         
  18   2  -3        155.00        132.82        11.04 o                         
  19   2  -3         21.53         15.37        10.22 o                         
  20   2  -3          4.51          7.05         9.69 o                         
  21   2  -3          1.09          0.18        10.99 o                         
  22   2  -3          0.58          1.51         8.60 o                         
  23   2  -3          1.29          3.00         8.27 o                         
  24   2  -3          0.68          0.48         9.93 o                         
  25   2  -3          1.00          4.19        10.71 o                         
   0   3  -3       1143.79       1053.87        19.35 o                         
   1   3  -3        647.94        636.70        23.00 o                         
   2   3  -3        887.92        829.47        30.18 o                         
   3   3  -3        353.17        350.53        11.20 o                         
   4   3  -3        490.72        463.13        12.43 o                         
   5   3  -3        195.93        192.77         8.04 o                         
   6   3  -3        331.27        349.96         9.09 o                         
   7   3  -3         62.09         63.53         6.99 o                         
   8   3  -3        197.76        195.44         8.38 o                         
   9   3  -3          5.86          4.11         6.71 o                         
  10   3  -3        183.84        171.07         8.99 o                         
  11   3  -3        228.07        215.28        15.91 o                         
  12   3  -3          8.15         11.26         6.90 o                         
  13   3  -3         86.62         58.25         8.09 o                         
  14   3  -3         88.37         71.31         8.70 o                         
  15   3  -3          3.04         17.18         8.09 o                         
  16   3  -3          8.61          5.77         7.60 o                         
  17   3  -3        101.97        103.54         9.51 o                         
  18   3  -3         43.24         50.35        14.60 o                         
  19   3  -3         28.08         34.90        15.71 o                         
  20   3  -3          4.88          6.27        15.68 o                         
  21   3  -3          2.84          7.51        11.25 o                         
  22   3  -3          0.15          6.53        11.94 o                         
  23   3  -3          6.93          5.71        17.06 o                         
  24   3  -3          0.44          0.04         9.28 o                         
  25   3  -3          0.60         -0.32        13.44 o                         
   1   4  -3       1167.69       1219.01        15.37 o                         
   2   4  -3        427.75        437.30         9.64 o                         
   3   4  -3        115.51        105.23         6.92 o                         
   4   4  -3        576.79        520.82        30.26 o                         
   5   4  -3         17.92         16.12         6.30 o                         
   6   4  -3         33.65         29.27         7.33 o                         
   7   4  -3        214.75        206.28        11.27 o                         
   8   4  -3        112.12         96.54         9.87 o                         
   9   4  -3         94.13        103.41         8.57 o                         
  10   4  -3         69.94         75.60         8.26 o                         
  11   4  -3         75.90         81.10         7.48 o                         
  12   4  -3        122.64        112.50        10.17 o                         
  13   4  -3         79.31         81.06         8.71 o                         
  14   4  -3         32.63         20.56         8.06 o                         
  15   4  -3         30.13         33.82         7.19 o                         
  16   4  -3        261.52        261.31        11.83 o                         
  17   4  -3         57.04         59.30         9.31 o                         
  18   4  -3          7.53         14.64        13.04 o                         
  19   4  -3         13.85         15.71        11.32 o                         
  20   4  -3          4.95         11.32        10.89 o                         
  21   4  -3          1.91         14.76        16.14 o                         
  22   4  -3          0.95          0.49        16.53 o                         
  23   4  -3          1.24          9.94        12.96 o                         
  24   4  -3          1.21         -0.82        18.21 o                         
   0   5  -3       5370.58       5244.15        36.31 o                         
   1   5  -3       2066.79       1970.34        60.98 o                         
   2   5  -3        633.61        631.23        10.54 o                         
   3   5  -3         56.47         71.80         7.60 o                         
   4   5  -3        640.21        638.96        11.97 o                         
   5   5  -3         55.67         52.16         8.90 o                         
   6   5  -3         85.00        111.01        19.34 o                         
   7   5  -3         51.22         46.80         8.11 o                         
   8   5  -3         34.56         31.81         9.60 o                         
   9   5  -3         19.74         30.09         7.72 o                         
  10   5  -3         21.49         12.27         9.20 o                         
  11   5  -3         17.95         17.78         9.27 o                         
  12   5  -3         18.95         18.03         6.79 o                         
  13   5  -3         44.19         39.71         8.16 o                         
  14   5  -3         56.93         46.67         8.11 o                         
  15   5  -3         14.56         21.32         8.21 o                         
  16   5  -3        104.19        101.22         9.28 o                         
  17   5  -3         21.16         15.44         9.11 o                         
  18   5  -3         23.09         18.27         8.13 o                         
  19   5  -3          4.30          9.98         9.28 o                         
  20   5  -3          8.19          9.10         9.75 o                         
  21   5  -3          2.08          6.53        11.91 o                         
  22   5  -3          1.69          2.59        17.35 o                         
  23   5  -3          0.32          2.69        17.71 o                         
  24   5  -3          0.31          3.31        13.15 o                         
   1   6  -3       1083.10       1141.84        65.88 o                         
   2   6  -3        368.72        382.59        24.84 o                         
   3   6  -3        208.21        215.20         7.54 o                         
   4   6  -3        544.41        533.54        42.80 o                         
   5   6  -3         49.24         51.57         5.70 o                         
   6   6  -3        267.65        242.20        15.57 o                         
   7   6  -3        111.31        102.93         8.50 o                         
   8   6  -3         36.69         31.17         9.24 o                         
   9   6  -3         45.27         46.02        13.58 o                         
  10   6  -3         46.94         49.67         7.75 o                         
  11   6  -3        105.43         97.04         8.82 o                         
  12   6  -3         41.61         44.25        10.11 o                         
  13   6  -3         20.39         12.04         8.11 o                         
  14   6  -3          2.94         -0.77         6.94 o                         
  15   6  -3         86.37         81.95         9.94 o                         
  16   6  -3         30.34         16.12         8.85 o                         
  17   6  -3         52.52         55.19         8.56 o                         
  18   6  -3         11.67         12.02         8.73 o                         
  19   6  -3          1.82         12.77         9.32 o                         
  20   6  -3          8.07          4.65         8.65 o                         
  21   6  -3         16.01          5.55        10.15 o                         
  22   6  -3          2.47         -1.74        12.79 o                         
  23   6  -3          0.28         -1.90        17.91 o                         
   0   7  -3         63.17         62.15         7.60 o                         
   1   7  -3        181.05        173.14         6.34 o                         
   2   7  -3         38.40         49.71         6.43 o                         
   3   7  -3         63.23         59.76         6.35 o                         
   4   7  -3         12.65         24.17         5.13 o                         
   5   7  -3         47.58         44.06         7.74 o                         
   6   7  -3         29.19         32.89         6.58 o                         
   7   7  -3          3.69          0.13         7.36 o                         
   8   7  -3         35.90         44.34         6.15 o                         
   9   7  -3         12.49         13.41         7.83 o                         
  10   7  -3         82.87         86.36         8.71 o                         
  11   7  -3         96.86         98.50         7.85 o                         
  12   7  -3         38.46         34.78         8.64 o                         
  13   7  -3         75.78         67.33         9.05 o                         
  14   7  -3          0.16         -2.34         8.08 o                         
  15   7  -3          6.90          3.17         7.61 o                         
  16   7  -3          0.84          3.23        10.78 o                         
  17   7  -3          2.82          1.59         8.07 o                         
  18   7  -3          0.02         -2.28         9.23 o                         
  19   7  -3          7.39          7.20         9.38 o                         
  20   7  -3          8.88          2.49        10.02 o                         
  21   7  -3          2.18          2.77        10.00 o                         
  22   7  -3          1.26          5.34        10.22 o                         
   1   8  -3         61.55         65.44         7.26 o                         
   2   8  -3         30.89         35.25         5.80 o                         
   3   8  -3         83.08         79.57         5.68 o                         
   4   8  -3         45.14         44.98         5.54 o                         
   5   8  -3          7.27         13.42         5.48 o                         
   6   8  -3         71.31         73.74         5.90 o                         
   7   8  -3          2.45         12.03         6.10 o                         
   8   8  -3         56.98         53.30         6.32 o                         
   9   8  -3         45.98         43.67         7.02 o                         
  10   8  -3         93.42         90.68        10.60 o                         
  11   8  -3         71.83         77.35         7.69 o                         
  12   8  -3          0.68         -5.83        10.10 o                         
  13   8  -3          1.48          4.54         8.43 o                         
  14   8  -3          2.23          7.36         9.17 o                         
  15   8  -3         12.43         15.28         9.25 o                         
  16   8  -3          1.52          7.75        11.25 o                         
  17   8  -3          3.10          7.63         9.98 o                         
  18   8  -3          5.49          3.21         9.56 o                         
  19   8  -3          8.89          1.03         8.70 o                         
  20   8  -3          6.37          0.62        10.54 o                         
  21   8  -3          6.95          6.76        10.73 o                         
   0   9  -3        153.32        138.44         8.82 o                         
   1   9  -3        143.55        144.30         9.71 o                         
   2   9  -3         99.88        116.59        12.79 o                         
   3   9  -3         16.44         16.42         5.54 o                         
   4   9  -3         29.59         31.59         6.26 o                         
   5   9  -3          6.18          7.18         5.79 o                         
   6   9  -3         23.07         30.05         5.47 o                         
   7   9  -3          5.84          9.77         5.56 o                         
   8   9  -3         16.41         19.60         6.17 o                         
   9   9  -3         29.20         23.75         7.22 o                         
  10   9  -3         19.48         22.71         6.88 o                         
  11   9  -3          3.09          2.45         8.45 o                         
  12   9  -3          5.92          8.24         8.85 o                         
  13   9  -3          5.67          3.47         9.17 o                         
  14   9  -3          9.03         21.55         9.28 o                         
  15   9  -3          0.21          3.33         7.90 o                         
  16   9  -3          1.40          0.52         9.38 o                         
  17   9  -3          0.67          0.84        10.21 o                         
  18   9  -3          1.31          9.38        12.39 o                         
  19   9  -3          0.95         -3.75        12.60 o                         
   1  10  -3          3.32          9.70         5.45 o                         
   2  10  -3         10.87         16.04         6.10 o                         
   3  10  -3         36.93         46.38         5.94 o                         
   4  10  -3          8.61         11.26         5.69 o                         
   5  10  -3          9.22         19.21         6.49 o                         
   6  10  -3         15.29         16.22         6.55 o                         
   7  10  -3         64.07         64.58         5.85 o                         
   8  10  -3         19.78         21.77         5.70 o                         
   9  10  -3          5.12         13.13         7.31 o                         
  10  10  -3          2.98          8.65         6.55 o                         
  11  10  -3          8.97         14.77         9.37 o                         
  12  10  -3          4.49          4.28         6.88 o                         
  13  10  -3         11.10         12.24        11.46 o                         
  14  10  -3          1.07          3.10         8.47 o                         
  15  10  -3         10.55         11.00        12.26 o                         
  16  10  -3         10.28         11.30         8.69 o                         
  17  10  -3          1.76         -6.16        10.16 o                         
  18  10  -3          0.28          4.43         9.53 o                         
   0  11  -3         47.19         52.43         9.13 o                         
   1  11  -3         15.40         14.78         6.08 o                         
   2  11  -3          7.70          5.10         6.21 o                         
   3  11  -3          5.81         15.67         7.58 o                         
   4  11  -3         27.64         27.24         6.19 o                         
   5  11  -3         26.74         38.97         6.27 o                         
   6  11  -3          3.08          7.64         5.55 o                         
   7  11  -3          1.23          4.61         6.13 o                         
   8  11  -3         21.08         23.15         5.95 o                         
   9  11  -3         10.74          7.72         7.03 o                         
  10  11  -3         13.88         14.76         8.23 o                         
  11  11  -3          1.47          8.65         7.80 o                         
  12  11  -3          7.78          6.92         7.32 o                         
  13  11  -3          0.74          8.37        11.94 o                         
  14  11  -3          5.75          5.45         8.58 o                         
  15  11  -3          0.53         -4.57        10.45 o                         
  16  11  -3          0.34          6.99        10.87 o                         
   1  12  -3          1.73          8.62         7.87 o                         
   2  12  -3          9.18         13.21         5.88 o                         
   3  12  -3          2.61          8.00         7.16 o                         
   4  12  -3          2.75          2.56         6.62 o                         
   5  12  -3         10.83         10.79         6.40 o                         
   6  12  -3         13.79         16.65         6.98 o                         
   7  12  -3          8.64          8.39         6.58 o                         
   8  12  -3          0.18          1.60         7.28 o                         
   9  12  -3          8.92         17.42         9.65 o                         
  10  12  -3          1.06         -1.49         7.41 o                         
  11  12  -3          0.49         -2.58         7.51 o                         
  12  12  -3         10.51         10.18        10.24 o                         
  13  12  -3          0.75          4.66        10.17 o                         
   0  13  -3          6.26        -11.85        11.85 o                         
   1  13  -3          2.58          6.23         6.34 o                         
   2  13  -3          0.55          3.79         6.92 o                         
   3  13  -3          5.47          8.24         6.64 o                         
   4  13  -3          0.83         -1.29         7.56 o                         
   5  13  -3          0.71          8.72         6.75 o                         
   6  13  -3          0.25         -2.17         7.80 o                         
   7  13  -3          0.45          3.41         7.63 o                         
   8  13  -3          0.71          1.05         7.91 o                         
   9  13  -3          0.48          1.32         7.76 o                         
   1  14  -3          1.57          9.05         6.33 o                         
   2  14  -3          0.48          4.42        10.13 o                         
   0   0  -2       8615.98       8906.32        73.74 o                         
   2   0  -2      12296.12      12399.04       451.70 o                         
   4   0  -2       5765.75       5568.13        63.49 o                         
   6   0  -2       1083.74       1242.59        19.09 o                         
   8   0  -2        457.68        441.72        33.97 o                         
  10   0  -2        794.85        903.54        25.13 o                         
  12   0  -2          4.49          6.92        11.65 o                         
  14   0  -2         40.24         38.28        13.19 o                         
  16   0  -2        135.44        131.57         9.09 o                         
  18   0  -2        210.15        201.98        19.63 o                         
  20   0  -2          5.90          8.45        10.07 o                         
  22   0  -2          1.34          0.39         8.81 o                         
  24   0  -2         10.08          8.77        11.78 o                         
  26   0  -2          4.27          9.30        13.06 o                         
   1   1  -2       2453.68       2443.52        19.25 o                         
   2   1  -2       2189.52       2144.38        35.01 o                         
   3   1  -2       5053.96       5016.51        35.00 o                         
   4   1  -2        338.66        331.92        13.23 o                         
   5   1  -2        365.55        370.03        11.37 o                         
   6   1  -2        146.18        132.09         8.66 o                         
   7   1  -2        853.75        821.30        13.39 o                         
   8   1  -2         30.46         22.21         6.49 o                         
   9   1  -2        691.73        735.57        13.57 o                         
  10   1  -2        505.76        505.92        12.53 o                         
  11   1  -2        120.75        118.16         7.24 o                         
  12   1  -2         26.89         24.86         7.39 o                         
  13   1  -2          0.28          1.44         7.25 o                         
  14   1  -2          5.94          5.92         6.10 o                         
  15   1  -2        120.56        112.69         8.66 o                         
  16   1  -2         52.04         43.49         8.06 o                         
  17   1  -2        147.12        152.36         8.96 o                         
  18   1  -2         35.63         38.45         7.41 o                         
  19   1  -2         82.47         75.27         7.78 o                         
  20   1  -2          7.86          8.56         7.51 o                         
  21   1  -2          1.86          2.78         6.85 o                         
  22   1  -2          9.50          9.32         7.79 o                         
  23   1  -2          0.49          1.06         8.07 o                         
  24   1  -2          0.18          1.21         8.29 o                         
  25   1  -2          0.11         -2.48         7.58 o                         
  26   1  -2          0.21          0.96         8.26 o                         
   0   2  -2       7054.23       6565.27        52.62 o                         
   1   2  -2      17787.81      16905.42        58.77 o                         
   2   2  -2       4920.10       4926.93        47.76 o                         
   3   2  -2        174.71        198.15        13.24 o                         
   4   2  -2        357.71        334.94        11.16 o                         
   5   2  -2        113.60        107.14        10.24 o                         
   6   2  -2        138.98        160.38         9.42 o                         
   7   2  -2        799.12        786.76        13.07 o                         
   8   2  -2        460.07        464.98        12.52 o                         
   9   2  -2        438.23        473.65        11.40 o                         
  10   2  -2        421.31        435.08        14.16 o                         
  11   2  -2        533.05        496.91        10.12 o                         
  12   2  -2         68.54         66.19         6.45 o                         
  13   2  -2        110.77         99.66         6.85 o                         
  14   2  -2        151.48        143.57         7.97 o                         
  15   2  -2        133.50        126.65         9.52 o                         
  16   2  -2         32.70         26.24         6.97 o                         
  17   2  -2        194.28        182.36         9.24 o                         
  18   2  -2         22.91         29.36         8.77 o                         
  19   2  -2         59.78         56.41         9.33 o                         
  20   2  -2          1.23          4.03         8.46 o                         
  21   2  -2          0.74          5.42         7.03 o                         
  22   2  -2          5.63          6.99         8.12 o                         
  23   2  -2          1.11          7.08         8.23 o                         
  24   2  -2          0.38          7.09         8.05 o                         
  25   2  -2          1.94          4.65         8.89 o                         
  26   2  -2          0.89          3.86         9.72 o                         
   1   3  -2       5022.40       4757.49       218.90 o                         
   2   3  -2       3388.91       3498.74        25.52 o                         
   3   3  -2        237.78        223.89        16.55 o                         
   4   3  -2        537.75        552.65        21.60 o                         
   5   3  -2        238.04        258.69        14.68 o                         
   6   3  -2        304.16        294.89         9.03 o                         
   7   3  -2        158.25        154.21         8.59 o                         
   8   3  -2        263.75        271.30        18.89 o                         
   9   3  -2        440.32        419.36        10.26 o                         
  10   3  -2         74.54         68.84        11.32 o                         
  11   3  -2        210.49        206.28        13.09 o                         
  12   3  -2        145.85        139.81         9.37 o                         
  13   3  -2        194.08        189.37         8.32 o                         
  14   3  -2         54.09         53.12         7.21 o                         
  15   3  -2        181.91        177.67         7.92 o                         
  16   3  -2         52.50         42.59         7.76 o                         
  17   3  -2         22.19         12.72         9.23 o                         
  18   3  -2        123.99        111.70         9.67 o                         
  19   3  -2        101.19         98.36         8.73 o                         
  20   3  -2          9.27          7.01         7.62 o                         
  21   3  -2         10.73         13.30        10.44 o                         
  22   3  -2         15.84         15.60         8.49 o                         
  23   3  -2          5.46          5.16         9.30 o                         
  24   3  -2          0.18          4.92         8.43 o                         
  25   3  -2          4.56          7.53         9.62 o                         
   0   4  -2       2961.27       2916.72        27.87 o                         
   1   4  -2        297.59        300.12        11.96 o                         
   2   4  -2        429.54        414.48        13.74 o                         
   3   4  -2        391.93        399.77        14.86 o                         
   4   4  -2         38.86         40.13         5.37 o                         
   5   4  -2        648.20        613.24        25.30 o                         
   6   4  -2        136.86        143.80         7.56 o                         
   7   4  -2          9.07          4.56         6.80 o                         
   8   4  -2        793.84        750.77        58.60 o                         
   9   4  -2        209.73        221.64         9.60 o                         
  10   4  -2        186.13        186.94         8.21 o                         
  11   4  -2         44.45         43.54         8.23 o                         
  12   4  -2         72.08         83.90        12.83 o                         
  13   4  -2         36.58         31.82        17.48 o                         
  14   4  -2         25.38         26.37         7.78 o                         
  15   4  -2         49.00         50.62         7.34 o                         
  16   4  -2         66.39         74.64         7.66 o                         
  17   4  -2         97.56         83.77         7.02 o                         
  18   4  -2          2.47         12.26         8.55 o                         
  19   4  -2          9.12          7.69         8.73 o                         
  20   4  -2         18.52         21.20        11.12 o                         
  21   4  -2          1.75          3.31        11.40 o                         
  22   4  -2          3.29          5.87         9.84 o                         
  23   4  -2          1.13         10.04        12.84 o                         
  24   4  -2          3.46         -0.83        10.81 o                         
  25   4  -2          1.25          1.71        13.25 o                         
   1   5  -2        349.68        358.88         9.10 o                         
   2   5  -2        300.45        298.26         9.54 o                         
   3   5  -2        120.24        125.71         5.87 o                         
   4   5  -2        102.89        100.60         5.46 o                         
   5   5  -2         63.68         65.17         5.92 o                         
   6   5  -2        207.74        214.83         7.41 o                         
   7   5  -2        157.49        179.77         8.39 o                         
   8   5  -2         11.46         17.71         8.07 o                         
   9   5  -2         71.58         79.90         7.40 o                         
  10   5  -2         46.01         45.41         7.45 o                         
  11   5  -2        301.23        277.13        16.58 o                         
  12   5  -2        177.94        180.00        18.93 o                         
  13   5  -2          5.80         17.97         6.73 o                         
  14   5  -2        164.05        159.70        11.50 o                         
  15   5  -2         52.43         53.71        12.22 o                         
  16   5  -2         68.96         56.00         8.07 o                         
  17   5  -2          0.58         13.39        10.62 o                         
  18   5  -2        154.07        151.45        11.62 o                         
  19   5  -2          7.79         20.43        10.89 o                         
  20   5  -2          4.86         12.76        11.48 o                         
  21   5  -2         12.62         16.37        11.97 o                         
  22   5  -2          2.49          8.96        16.47 o                         
  23   5  -2          0.12         12.01        16.20 o                         
  24   5  -2          0.09          4.79        13.42 o                         
   0   6  -2       3695.07       3689.47        84.21 o                         
   1   6  -2       2132.00       2137.45        62.67 o                         
   2   6  -2        416.12        443.85        13.04 o                         
   3   6  -2        339.77        359.15        10.50 o                         
   4   6  -2         31.80         32.09         5.77 o                         
   5   6  -2        330.96        337.09        12.03 o                         
   6   6  -2        131.41        131.83         5.68 o                         
   7   6  -2         28.46         28.06         5.17 o                         
   8   6  -2          2.99          8.48         5.26 o                         
   9   6  -2        114.19        116.92         7.22 o                         
  10   6  -2        110.27         91.48         8.70 o                         
  11   6  -2         13.05         12.96         6.10 o                         
  12   6  -2         68.70         68.32         6.72 o                         
  13   6  -2         19.17         13.51         9.06 o                         
  14   6  -2         56.52         48.88         8.48 o                         
  15   6  -2          7.52         13.59        10.51 o                         
  16   6  -2          6.33         11.10        10.37 o                         
  17   6  -2         21.78         34.54         8.51 o                         
  18   6  -2          6.52          7.71         7.50 o                         
  19   6  -2         15.10          9.28         8.99 o                         
  20   6  -2          9.47         17.76        11.79 o                         
  21   6  -2          8.16         28.15        15.98 o                         
  22   6  -2          1.02         17.52        16.60 o                         
  23   6  -2          2.07          8.07        11.81 o                         
   1   7  -2         89.99         82.17         5.27 o                         
   2   7  -2        188.09        185.85         6.99 o                         
   3   7  -2        469.71        493.28        21.20 o                         
   4   7  -2         17.07         23.05         4.85 o                         
   5   7  -2         54.32         54.41         5.32 o                         
   6   7  -2        168.86        163.71        12.92 o                         
   7   7  -2         42.42         50.04         6.12 o                         
   8   7  -2          0.89          4.31         5.20 o                         
   9   7  -2          6.07          7.26         5.40 o                         
  10   7  -2        132.88        123.50         6.02 o                         
  11   7  -2          2.95          3.36         5.50 o                         
  12   7  -2          9.46         13.30         7.08 o                         
  13   7  -2          7.77          8.35         6.57 o                         
  14   7  -2          3.74          1.48         9.14 o                         
  15   7  -2         26.11         17.08         8.18 o                         
  16   7  -2          7.82          9.89        13.29 o                         
  17   7  -2         40.82         44.72         9.53 o                         
  18   7  -2         19.03         15.61         9.44 o                         
  19   7  -2          4.17          4.77         9.29 o                         
  20   7  -2          0.52         -1.44         9.44 o                         
  21   7  -2          0.45          9.21         9.90 o                         
  22   7  -2          1.66          2.99        12.73 o                         
   0   8  -2        139.88        142.47         8.71 o                         
   1   8  -2        117.02        114.52         6.00 o                         
   2   8  -2          0.50          6.25         5.19 o                         
   3   8  -2         50.79         52.07         6.75 o                         
   4   8  -2          0.32          2.12         5.27 o                         
   5   8  -2        220.86        216.60        10.63 o                         
   6   8  -2         79.79         75.94         6.97 o                         
   7   8  -2         80.02         69.98         7.00 o                         
   8   8  -2         73.48         77.12         6.29 o                         
   9   8  -2         25.46         37.51         6.04 o                         
  10   8  -2          9.08         13.41         5.75 o                         
  11   8  -2         12.85          9.60         5.73 o                         
  12   8  -2         32.35         27.20         5.61 o                         
  13   8  -2          9.67         15.85         8.90 o                         
  14   8  -2          7.33          5.31         7.68 o                         
  15   8  -2         39.63         48.13         8.51 o                         
  16   8  -2         22.78         26.29        11.55 o                         
  17   8  -2          9.31         14.52        11.18 o                         
  18   8  -2          2.57         -1.30         9.60 o                         
  19   8  -2          5.55         12.23         9.75 o                         
  20   8  -2          1.22          2.79        12.41 o                         
  21   8  -2          0.53          6.14        13.01 o                         
   1   9  -2         16.62         18.36         5.17 o                         
   2   9  -2         77.82         78.90         5.57 o                         
   3   9  -2          8.20          9.83         6.07 o                         
   4   9  -2         85.88         82.11         5.63 o                         
   5   9  -2         24.12         32.23         5.80 o                         
   6   9  -2         56.00         60.83         5.43 o                         
   7   9  -2         59.55         70.84         5.63 o                         
   8   9  -2         21.08         19.49         5.14 o                         
   9   9  -2         15.28         16.58         5.13 o                         
  10   9  -2         33.75         38.12         5.84 o                         
  11   9  -2         30.64         35.76         6.66 o                         
  12   9  -2         23.35         27.84         6.73 o                         
  13   9  -2         13.46         12.20         7.89 o                         
  14   9  -2          6.16         10.87         7.85 o                         
  15   9  -2          2.89         10.06        10.06 o                         
  16   9  -2          7.44          8.12         8.90 o                         
  17   9  -2          8.81         14.46         9.94 o                         
  18   9  -2          9.83          3.97        10.16 o                         
  19   9  -2          2.76         -0.55        10.25 o                         
  20   9  -2          1.59          4.45        10.89 o                         
   0  10  -2         27.09         37.87        10.79 o                         
   1  10  -2          2.62         -6.74         6.96 o                         
   2  10  -2         28.99         29.58         5.56 o                         
   3  10  -2         20.13         16.82         6.35 o                         
   4  10  -2          3.73          4.73         5.53 o                         
   5  10  -2         38.02         31.19         5.06 o                         
   6  10  -2         13.13         16.48         6.35 o                         
   7  10  -2         17.65         14.29         5.37 o                         
   8  10  -2          7.32          9.40         6.27 o                         
   9  10  -2         13.05         10.03         6.23 o                         
  10  10  -2         29.65         28.77         5.69 o                         
  11  10  -2          3.36          7.56         5.89 o                         
  12  10  -2          1.29          2.10         7.01 o                         
  13  10  -2          3.90          3.80         5.98 o                         
  14  10  -2          4.31          4.82         8.23 o                         
  15  10  -2          3.35          2.17         7.63 o                         
  16  10  -2          5.81         10.87         7.82 o                         
  17  10  -2          3.30          1.29         9.84 o                         
  18  10  -2          5.82          9.98        13.15 o                         
   1  11  -2          3.20          5.29         6.11 o                         
   2  11  -2          6.73         14.47         5.59 o                         
   3  11  -2          0.16          4.67         6.05 o                         
   4  11  -2          3.75          1.69         6.41 o                         
   5  11  -2          4.90          8.72         5.29 o                         
   6  11  -2         19.43         14.38         6.20 o                         
   7  11  -2         13.61         15.18         6.03 o                         
   8  11  -2          0.63         -1.60         5.77 o                         
   9  11  -2          0.99         -1.23         5.67 o                         
  10  11  -2          4.95          3.48         6.26 o                         
  11  11  -2          8.14         10.81         7.17 o                         
  12  11  -2         14.66         21.03         6.77 o                         
  13  11  -2          1.31          6.73         6.50 o                         
  14  11  -2          0.76          2.92         7.42 o                         
  15  11  -2          0.33         -2.54         9.05 o                         
  16  11  -2          5.13          1.53        11.21 o                         
   0  12  -2         15.24         21.11         7.77 o                         
   1  12  -2          6.36          6.58         6.82 o                         
   2  12  -2         18.52         26.83         6.95 o                         
   3  12  -2          2.43          6.31         6.31 o                         
   4  12  -2          0.51          6.43         6.96 o                         
   5  12  -2          1.25          4.40         7.91 o                         
   6  12  -2         15.70         24.71         7.30 o                         
   7  12  -2         11.46         10.38         7.29 o                         
   8  12  -2         11.61         12.89         6.69 o                         
   9  12  -2          4.46          6.18         7.28 o                         
  10  12  -2          7.27         10.64         6.16 o                         
  11  12  -2          1.95          3.39         6.78 o                         
  12  12  -2          2.02          6.03         6.35 o                         
  13  12  -2          5.15          9.47         7.34 o                         
  14  12  -2          3.50          0.46         8.89 o                         
   1  13  -2         11.75         12.48         6.77 o                         
   2  13  -2          6.02         10.46         6.50 o                         
   3  13  -2          9.61          9.00         6.41 o                         
   4  13  -2          1.02         -6.29         6.29 o                         
   5  13  -2         13.61         14.85         6.76 o                         
   6  13  -2          8.89          7.65         6.54 o                         
   7  13  -2          0.73          8.20         6.43 o                         
   8  13  -2          2.21          2.04         6.72 o                         
   9  13  -2          0.91          5.21         7.74 o                         
  10  13  -2          2.15          2.09         8.24 o                         
  11  13  -2          0.16         -0.47         7.36 o                         
   0  14  -2          1.16          9.72        10.39 o                         
   1  14  -2          4.79          4.42         7.24 o                         
   2  14  -2          1.98          5.91         6.72 o                         
   3  14  -2          0.56          5.75         6.82 o                         
   4  14  -2          2.19         14.34         7.84 o                         
   5  14  -2          5.88          5.03         7.35 o                         
   2   0  -1       2586.94       2679.96        38.86 o                         
   4   0  -1       3913.34       4007.05        63.97 o                         
   6   0  -1       1180.22       1141.75        32.21 o                         
   8   0  -1       1416.79       1364.62        28.77 o                         
  10   0  -1       1546.91       1634.40        30.11 o                         
  12   0  -1        380.78        418.18        17.75 o                         
  14   0  -1        332.15        286.19        23.01 o                         
  16   0  -1        137.69        129.07        10.37 o                         
  18   0  -1        971.05        965.40        15.98 o                         
  20   0  -1         73.57         81.59        13.02 o                         
  22   0  -1         11.07         14.02        11.09 o                         
  24   0  -1          6.48          5.28         9.65 o                         
  26   0  -1          2.71         16.40        11.10 o                         
   0   1  -1       8614.84       8430.31        83.75 o                         
   1   1  -1       3954.82       4012.27        41.54 o                         
   2   1  -1       5199.52       5373.13        86.95 o                         
   3   1  -1       2973.87       2920.13        31.56 o                         
   4   1  -1       1940.70       1936.94        52.40 o                         
   5   1  -1       2591.30       2547.42        52.97 o                         
   6   1  -1        105.51         93.07         8.58 o                         
   7   1  -1       1319.48       1385.51        17.53 o                         
   8   1  -1          5.85          4.70         6.86 o                         
   9   1  -1        589.47        660.64        11.15 o                         
  10   1  -1         63.48         64.88         8.53 o                         
  11   1  -1         68.45         71.10         6.43 o                         
  12   1  -1         25.13         29.84         6.51 o                         
  13   1  -1         80.03         82.63         6.47 o                         
  14   1  -1          9.78          7.95         5.13 o                         
  15   1  -1          3.74          7.45         5.24 o                         
  16   1  -1         27.11         24.15         6.97 o                         
  17   1  -1        235.55        221.62        10.46 o                         
  18   1  -1        168.60        161.24         8.43 o                         
  19   1  -1         37.84         37.04         6.67 o                         
  20   1  -1         39.87         35.35         6.26 o                         
  21   1  -1          5.03          8.05         7.61 o                         
  22   1  -1          5.81          3.97         6.19 o                         
  23   1  -1          1.65          4.34         7.17 o                         
  24   1  -1          0.31          6.84         8.37 o                         
  25   1  -1          0.56          3.81         7.82 o                         
  26   1  -1          1.77          6.82         9.18 o                         
   1   2  -1      15877.50      15904.80       304.27 o                         
   2   2  -1       1116.15       1085.01        36.60 o                         
   3   2  -1       6040.83       6051.48       233.58 o                         
   4   2  -1       1051.86       1122.08        41.57 o                         
   5   2  -1        600.54        556.80        16.90 o                         
   6   2  -1        755.33        725.10        19.79 o                         
   7   2  -1       1717.82       1768.68        32.69 o                         
   8   2  -1        571.68        608.17        15.06 o                         
   9   2  -1        181.73        179.31        10.04 o                         
  10   2  -1        759.07        819.56        16.45 o                         
  11   2  -1        354.50        356.22        16.96 o                         
  12   2  -1        130.48        129.97         6.80 o                         
  13   2  -1         60.51         70.52         7.09 o                         
  14   2  -1          2.32          2.08         6.40 o                         
  15   2  -1         43.92         48.38         6.79 o                         
  16   2  -1        316.97        288.84        18.39 o                         
  17   2  -1         17.14         18.65         8.19 o                         
  18   2  -1        172.76        168.63         8.03 o                         
  19   2  -1         44.66         36.28         6.96 o                         
  20   2  -1          0.92          3.27         5.72 o                         
  21   2  -1         18.29         16.76         7.55 o                         
  22   2  -1          1.75          1.30         6.69 o                         
  23   2  -1          0.06          3.93         6.83 o                         
  24   2  -1          0.74          9.06         6.84 o                         
  25   2  -1          1.26          2.27         7.79 o                         
  26   2  -1          3.19          6.54         8.36 o                         
   0   3  -1      33529.89      31162.97      1099.52 o                         
   1   3  -1      18254.81      17785.36       367.35 o                         
   2   3  -1       5161.19       5239.66        63.40 o                         
   3   3  -1        860.25        897.84        15.73 o                         
   4   3  -1       1178.37       1161.39        38.48 o                         
   5   3  -1        563.24        559.13        15.77 o                         
   6   3  -1        297.13        322.61         8.30 o                         
   7   3  -1         33.55         29.58         5.46 o                         
   8   3  -1        320.96        367.60         8.83 o                         
   9   3  -1         61.20         63.46         8.31 o                         
  10   3  -1         53.09         38.96         7.92 o                         
  11   3  -1        218.48        191.73        10.59 o                         
  12   3  -1        154.50        162.90        10.02 o                         
  13   3  -1        134.74        122.92         6.69 o                         
  14   3  -1         29.55         23.61         6.11 o                         
  15   3  -1         25.43         17.21         6.72 o                         
  16   3  -1          1.00         -5.21         6.73 o                         
  17   3  -1        122.73        125.60         8.14 o                         
  18   3  -1         19.62         23.13         8.15 o                         
  19   3  -1         52.92         51.98         8.71 o                         
  20   3  -1         19.81         20.54         7.61 o                         
  21   3  -1          8.48          7.83         8.61 o                         
  22   3  -1          0.21          2.12         7.06 o                         
  23   3  -1          9.70         14.16         7.54 o                         
  24   3  -1          3.56          2.82         8.12 o                         
  25   3  -1          0.90          6.12         8.04 o                         
  26   3  -1          3.83          6.86        10.75 o                         
   1   4  -1       2713.67       2835.59        48.07 o                         
   2   4  -1        631.28        623.63        13.43 o                         
   3   4  -1        336.27        333.87         8.95 o                         
   4   4  -1        631.07        602.12        16.47 o                         
   5   4  -1        294.13        276.82         8.82 o                         
   6   4  -1       1103.37       1102.95        11.44 o                         
   7   4  -1        812.31        829.13        16.96 o                         
   8   4  -1        105.47        125.56         7.23 o                         
   9   4  -1        215.37        214.20         7.71 o                         
  10   4  -1         53.36         47.39         5.32 o                         
  11   4  -1        306.58        307.24        11.86 o                         
  12   4  -1         26.69         21.96         6.59 o                         
  13   4  -1          8.50         12.77         6.40 o                         
  14   4  -1         40.04         40.52         7.04 o                         
  15   4  -1         47.94         52.44         6.43 o                         
  16   4  -1        160.62        167.42         7.48 o                         
  17   4  -1         70.31         62.95         8.33 o                         
  18   4  -1          9.02         13.90         8.56 o                         
  19   4  -1         42.09         48.84         7.61 o                         
  20   4  -1          6.42          9.15         7.50 o                         
  21   4  -1          8.46          8.66         9.55 o                         
  22   4  -1          2.59          8.60         7.91 o                         
  23   4  -1          0.17          0.81         7.33 o                         
  24   4  -1          1.89          4.33         7.61 o                         
  25   4  -1          0.43          1.35         8.32 o                         
   0   5  -1       3381.02       3369.14       176.86 o                         
   1   5  -1         24.89         28.05         6.03 o                         
   2   5  -1       1269.67       1236.71        28.67 o                         
   3   5  -1         78.68         80.67         5.38 o                         
   4   5  -1         99.02        100.72         6.74 o                         
   5   5  -1        727.22        709.40        23.10 o                         
   6   5  -1        107.57        105.27         6.27 o                         
   7   5  -1        149.54        137.15         5.70 o                         
   8   5  -1         14.55         19.57         5.58 o                         
   9   5  -1        219.43        212.57        12.83 o                         
  10   5  -1        106.24         99.28         5.88 o                         
  11   5  -1        327.11        345.77         9.95 o                         
  12   5  -1          0.33          4.57         5.85 o                         
  13   5  -1         10.80         19.76         6.60 o                         
  14   5  -1         10.47         17.58         6.79 o                         
  15   5  -1         41.30         46.50         8.28 o                         
  16   5  -1         12.01          9.59         8.23 o                         
  17   5  -1          9.25         10.03         7.46 o                         
  18   5  -1        200.91        198.59        16.28 o                         
  19   5  -1         15.59         15.39         7.30 o                         
  20   5  -1          2.77          5.43         7.93 o                         
  21   5  -1          1.43          4.79         9.35 o                         
  22   5  -1          1.14          4.78         8.05 o                         
  23   5  -1          0.06         -2.77        10.20 o                         
  24   5  -1          1.16          5.84         9.82 o                         
  25   5  -1          4.63          1.41         8.59 o                         
   1   6  -1         71.93         68.56         4.99 o                         
   2   6  -1        147.44        146.85         5.74 o                         
   3   6  -1        205.35        200.88         6.38 o                         
   4   6  -1         24.06         20.86         5.20 o                         
   5   6  -1        185.13        170.57         5.82 o                         
   6   6  -1        107.46         98.52         6.72 o                         
   7   6  -1        138.47        146.74         7.66 o                         
   8   6  -1        267.67        273.15         6.60 o                         
   9   6  -1         63.68         66.38         5.76 o                         
  10   6  -1         19.87         24.56         5.14 o                         
  11   6  -1         12.42         13.28         6.39 o                         
  12   6  -1         21.87         21.89         5.21 o                         
  13   6  -1          1.54          4.27         5.55 o                         
  14   6  -1         68.61         50.33         7.30 o                         
  15   6  -1         82.24         77.40         7.79 o                         
  16   6  -1         61.58         65.24         8.87 o                         
  17   6  -1         12.28         20.35         7.55 o                         
  18   6  -1         69.85         63.38         8.27 o                         
  19   6  -1         14.23         17.04         8.13 o                         
  20   6  -1          4.17          8.20         8.13 o                         
  21   6  -1          7.98         10.35        10.68 o                         
  22   6  -1          2.70          5.07        10.40 o                         
  23   6  -1          0.15          2.64         9.47 o                         
  24   6  -1          0.11          1.40        12.55 o                         
   0   7  -1        420.19        456.60        12.00 o                         
   1   7  -1        203.34        186.91         8.04 o                         
   2   7  -1         69.18         66.66         5.72 o                         
   3   7  -1        351.42        344.58        11.58 o                         
   4   7  -1         54.16         59.35         5.48 o                         
   5   7  -1         68.52         72.71         5.16 o                         
   6   7  -1         25.64         32.09         5.23 o                         
   7   7  -1        157.89        154.87         5.52 o                         
   8   7  -1         51.12         46.53         5.00 o                         
   9   7  -1        123.25        128.92         5.99 o                         
  10   7  -1         31.78         27.99         5.52 o                         
  11   7  -1          2.57          6.34         5.49 o                         
  12   7  -1          8.24         11.06         6.17 o                         
  13   7  -1         44.97         55.22         6.26 o                         
  14   7  -1          1.59          5.30         5.13 o                         
  15   7  -1         35.74         42.85         7.89 o                         
  16   7  -1          6.41          1.27         6.71 o                         
  17   7  -1         26.38         29.46         9.17 o                         
  18   7  -1          2.90          4.02         9.37 o                         
  19   7  -1         13.40         10.00         7.02 o                         
  20   7  -1          7.67          4.72         8.78 o                         
  21   7  -1          0.34         -0.92         9.26 o                         
  22   7  -1          1.16          2.33        12.10 o                         
  23   7  -1          0.79          8.83        10.47 o                         
   1   8  -1        414.76        437.05         7.80 o                         
   2   8  -1         32.64         34.37         4.75 o                         
   3   8  -1         31.27         27.97         4.66 o                         
   4   8  -1         85.39         87.11         5.92 o                         
   5   8  -1         19.48         15.81         4.70 o                         
   6   8  -1         80.68         79.07         6.14 o                         
   7   8  -1         13.37         12.98         5.54 o                         
   8   8  -1         39.98         36.34         5.67 o                         
   9   8  -1         40.99         38.31         5.41 o                         
  10   8  -1         32.23         36.30         6.10 o                         
  11   8  -1         11.71         14.49         6.12 o                         
  12   8  -1         12.20         24.77         5.59 o                         
  13   8  -1          3.80         12.76         6.34 o                         
  14   8  -1          9.72          7.50         5.38 o                         
  15   8  -1         47.07         45.00         6.65 o                         
  16   8  -1         12.07         14.70         7.00 o                         
  17   8  -1         34.06         35.56         9.97 o                         
  18   8  -1          6.04          8.96         8.39 o                         
  19   8  -1          8.56          9.29         9.55 o                         
  20   8  -1          7.04          6.16         8.54 o                         
  21   8  -1          0.67         -0.67         9.78 o                         
  22   8  -1          0.32          0.77        10.63 o                         
   0   9  -1          4.97         12.76         6.44 o                         
   1   9  -1         34.34         32.98         5.13 o                         
   2   9  -1         92.31         92.66         6.35 o                         
   3   9  -1         11.69         11.91         5.46 o                         
   4   9  -1         51.56         44.55         6.35 o                         
   5   9  -1         73.29         73.00         6.09 o                         
   6   9  -1         76.91         56.69         6.04 o                         
   7   9  -1         66.46         61.53         6.07 o                         
   8   9  -1         31.58         25.38         5.46 o                         
   9   9  -1         18.16         16.55         4.94 o                         
  10   9  -1         22.56         26.34         6.32 o                         
  11   9  -1         27.14         22.27         6.58 o                         
  12   9  -1         21.24         22.67         6.05 o                         
  13   9  -1         17.46         19.10         6.15 o                         
  14   9  -1         15.55         13.79         6.60 o                         
  15   9  -1          3.10          6.23         5.67 o                         
  16   9  -1          2.87          1.95         6.34 o                         
  17   9  -1          1.32          6.04         7.99 o                         
  18   9  -1          6.54          9.35        10.24 o                         
  19   9  -1          0.61          1.19        10.45 o                         
  20   9  -1          0.76          8.56        11.04 o                         
   1  10  -1         27.38         24.86         5.49 o                         
   2  10  -1         17.81         20.75         5.42 o                         
   3  10  -1          6.89         12.74         5.82 o                         
   4  10  -1         10.28         11.75         5.66 o                         
   5  10  -1         26.89         31.91         5.79 o                         
   6  10  -1         53.32         49.91         5.87 o                         
   7  10  -1         25.39         24.40         4.97 o                         
   8  10  -1          3.43          2.06         5.35 o                         
   9  10  -1         12.44         12.46         5.86 o                         
  10  10  -1         16.38         13.84         6.12 o                         
  11  10  -1         40.01         41.96         6.62 o                         
  12  10  -1          9.09          2.91         6.06 o                         
  13  10  -1         16.83         16.50         6.73 o                         
  14  10  -1          7.27         16.54         6.45 o                         
  15  10  -1         22.16         23.32         6.65 o                         
  16  10  -1          4.13          5.64         7.53 o                         
  17  10  -1          6.09          6.30         8.64 o                         
  18  10  -1          6.62         10.09        10.35 o                         
  19  10  -1          0.10          3.42        10.97 o                         
   0  11  -1          7.42          6.67         8.14 o                         
   1  11  -1          2.84          9.20         5.27 o                         
   2  11  -1         13.02         15.14         5.20 o                         
   3  11  -1         28.71         29.79         6.52 o                         
   4  11  -1          2.17         12.07         5.98 o                         
   5  11  -1          6.29         10.78         5.67 o                         
   6  11  -1          0.99         -2.95         5.42 o                         
   7  11  -1          1.02          1.55         5.70 o                         
   8  11  -1         17.17         18.99         6.73 o                         
   9  11  -1         26.16         28.54         6.80 o                         
  10  11  -1          4.15          4.60         6.20 o                         
  11  11  -1         15.52         29.78         8.91 o                         
  12  11  -1          3.33          2.41         6.28 o                         
  13  11  -1         11.51          9.50         7.25 o                         
  14  11  -1          2.81          3.37         6.57 o                         
  15  11  -1          8.65         19.21         7.64 o                         
  16  11  -1          1.23          3.30         7.85 o                         
  17  11  -1          2.54          5.35        10.46 o                         
   1  12  -1          7.06          9.81         6.45 o                         
   2  12  -1          3.21          8.53         6.35 o                         
   3  12  -1          7.99         10.64         5.45 o                         
   4  12  -1         14.99         13.18         5.80 o                         
   5  12  -1          3.87         14.22         6.83 o                         
   6  12  -1         31.23         29.70         6.57 o                         
   7  12  -1          3.07         13.14         6.35 o                         
   8  12  -1          0.55         -1.09         6.21 o                         
   9  12  -1          0.90          4.29         6.42 o                         
  10  12  -1          2.85          2.24         6.29 o                         
  11  12  -1          6.25         13.55         7.55 o                         
  12  12  -1          9.22         10.26         6.87 o                         
  13  12  -1          0.60         -5.28         7.72 o                         
  14  12  -1          0.69          7.36         7.09 o                         
  15  12  -1          4.00          6.39        10.28 o                         
   0  13  -1          2.45          7.59         9.02 o                         
   1  13  -1          9.78          8.47         7.17 o                         
   2  13  -1          1.59          5.51         5.94 o                         
   3  13  -1          1.13          3.10         6.17 o                         
   4  13  -1          0.25         -0.05         6.21 o                         
   5  13  -1          4.17          5.67         6.78 o                         
   6  13  -1          0.30          5.26         7.54 o                         
   7  13  -1          1.89          7.06         8.56 o                         
   8  13  -1          3.50          7.65         7.58 o                         
   9  13  -1          5.44          7.66         7.12 o                         
  10  13  -1          4.37          9.09         6.63 o                         
  11  13  -1          0.45          1.80         8.94 o                         
   1  14  -1          0.72          2.95         6.40 o                         
   2  14  -1          0.03          7.30         7.78 o                         
   3  14  -1          5.71          8.91         7.88 o                         
   4  14  -1          1.70          6.49         6.64 o                         
   5  14  -1          0.87          5.75         6.56 o                         
   6  14  -1          1.56         -3.15         7.33 o                         
   7  14  -1          6.04         11.78         9.46 o                         
   4   0   0       7285.82       6813.00        75.05 o                         
   6   0   0       6960.54       6342.80        60.92 o                         
   8   0   0          0.64         10.49         9.98 o                         
  10   0   0        321.89        298.94        23.78 o                         
  12   0   0        307.59        323.41        18.94 o                         
  14   0   0         30.88         19.03         7.13 o                         
  16   0   0         82.38         73.39         8.23 o                         
  18   0   0        188.65        194.96        18.94 o                         
  20   0   0        141.51        120.45         9.47 o                         
  22   0   0          0.65          7.06        10.80 o                         
  24   0   0          5.66         17.24         9.12 o                         
  26   0   0          3.27          4.97        10.44 o                         
   1   1   0       1632.28       1818.29        26.01 o                         
   2   1   0       4107.81       4314.80        42.92 o                         
   3   1   0        555.38        553.96        13.68 o                         
   4   1   0       1100.62       1224.34        22.94 o                         
   5   1   0        790.52        715.43        12.33 o                         
   6   1   0        224.41        251.87        14.43 o                         
   7   1   0        777.76        755.58        15.74 o                         
   8   1   0          0.02          4.86         9.65 o                         
   9   1   0        131.77        142.91        14.29 o                         
  10   1   0        809.12        853.49        38.63 o                         
  11   1   0        159.10        162.90         9.38 o                         
  12   1   0        679.51        716.47        11.42 o                         
  13   1   0          5.68         14.19         4.69 o                         
  14   1   0         34.08         19.76         6.53 o                         
  15   1   0        100.54        101.96         7.62 o                         
  16   1   0         23.54         30.98         5.15 o                         
  17   1   0        502.32        495.30        24.17 o                         
  18   1   0         91.73         86.11         6.44 o                         
  19   1   0         43.86         47.07         7.91 o                         
  20   1   0         18.19         17.89         6.05 o                         
  21   1   0          0.32          8.14         7.35 o                         
  22   1   0         17.49         13.40         6.98 o                         
  23   1   0          3.04          6.00         6.73 o                         
  24   1   0          0.56          5.63         6.65 o                         
  25   1   0          0.02          3.21         6.70 o                         
  26   1   0          0.02          1.91         9.14 o                         
   0   2   0       1984.56       1776.15        50.34 o                         
   1   2   0       2418.15       2415.34        21.63 o                         
   2   2   0        218.09        236.58         8.48 o                         
   3   2   0       2392.79       2426.25        20.23 o                         
   4   2   0       1454.16       1460.27        19.33 o                         
   5   2   0       4723.83       4781.96        96.06 o                         
   6   2   0        577.28        581.72        10.26 o                         
   7   2   0          8.35         19.31         5.50 o                         
   8   2   0         90.76         96.43         5.79 o                         
   9   2   0        645.40        720.56        18.96 o                         
  10   2   0         28.06         24.04         6.62 o                         
  11   2   0         48.71         60.57         8.14 o                         
  12   2   0        203.33        198.08        11.83 o                         
  13   2   0         25.20         14.25         7.77 o                         
  14   2   0          0.63          0.77        10.37 o                         
  15   2   0        297.08        279.01        10.02 o                         
  16   2   0          0.58          4.94         6.67 o                         
  17   2   0        687.61        690.39        22.05 o                         
  18   2   0          6.62          4.02         5.59 o                         
  19   2   0         17.93         11.91         5.45 o                         
  20   2   0          1.56          8.97         7.50 o                         
  21   2   0          8.66          7.57         6.88 o                         
  22   2   0          0.65          3.31         7.03 o                         
  23   2   0          0.04          0.99         6.46 o                         
  24   2   0          4.12          7.89         7.40 o                         
  25   2   0         14.50         13.54         8.05 o                         
  26   2   0          0.49         -1.26         8.15 o                         
   1   3   0       3195.40       3329.99        59.98 o                         
   2   3   0         53.15         51.92         6.40 o                         
   3   3   0        629.14        625.81        10.58 o                         
   4   3   0         92.23         92.82         5.88 o                         
   5   3   0         23.69         40.42         5.40 o                         
   6   3   0          0.27          3.40         5.64 o                         
   7   3   0        118.77        102.75         5.96 o                         
   8   3   0         56.65         49.89         5.67 o                         
   9   3   0         91.55         88.34         6.20 o                         
  10   3   0       1432.23       1465.35        54.31 o                         
  11   3   0         73.07         92.14         6.37 o                         
  12   3   0          3.56          1.07         5.69 o                         
  13   3   0          9.36         10.72         7.64 o                         
  14   3   0         97.67         95.11         7.62 o                         
  15   3   0         71.30         62.11         9.75 o                         
  16   3   0          3.68         11.48         6.91 o                         
  17   3   0          0.03          3.32         6.84 o                         
  18   3   0        151.06        129.54         7.35 o                         
  19   3   0        402.81        389.78        13.13 o                         
  20   3   0          5.82          8.21         6.65 o                         
  21   3   0          0.49          3.36         6.36 o                         
  22   3   0          2.23          4.08         7.68 o                         
  23   3   0          1.15          1.23         6.58 o                         
  24   3   0          2.48          3.76         7.63 o                         
  25   3   0          1.54          2.31         6.79 o                         
  26   3   0          0.51         -0.67         7.64 o                         
   0   4   0       2700.65       2810.97        74.71 o                         
   1   4   0        559.43        540.84         8.91 o                         
   2   4   0        445.23        373.05         8.40 o                         
   3   4   0          2.28          3.86         5.30 o                         
   4   4   0        178.56        191.48         7.31 o                         
   5   4   0        882.85        885.85        21.49 o                         
   6   4   0        176.61        182.66         9.08 o                         
   7   4   0        509.79        496.49         8.51 o                         
   8   4   0       1281.30       1319.37        46.52 o                         
   9   4   0         46.92         61.80         5.60 o                         
  10   4   0          0.01          4.50         5.05 o                         
  11   4   0         71.78         61.66         5.56 o                         
  12   4   0        209.60        222.39        11.44 o                         
  13   4   0         99.40         87.78         6.26 o                         
  14   4   0          0.59          0.40         5.64 o                         
  15   4   0         73.57         63.25         9.69 o                         
  16   4   0        124.94        123.84         8.94 o                         
  17   4   0         21.35         29.74         8.27 o                         
  18   4   0          2.56          8.00         9.94 o                         
  19   4   0         23.87         25.81         7.44 o                         
  20   4   0          0.15          5.88         8.44 o                         
  21   4   0          0.01          2.45         6.26 o                         
  22   4   0          7.01          6.27         8.00 o                         
  23   4   0          0.37          1.22         6.89 o                         
  24   4   0          1.94          1.13         7.69 o                         
  25   4   0          1.23          0.79         7.37 o                         
   1   5   0        182.58        156.98         6.67 o                         
   2   5   0        600.80        609.47        26.14 o                         
   3   5   0        477.19        497.22         8.12 o                         
   4   5   0        439.37        422.65        12.04 o                         
   5   5   0        303.50        316.02         9.57 o                         
   6   5   0         92.92         76.05         5.37 o                         
   7   5   0        825.53        831.91        28.39 o                         
   8   5   0          0.82         -0.70         5.70 o                         
   9   5   0         12.84         12.63         6.15 o                         
  10   5   0          5.02          4.32         5.23 o                         
  11   5   0         10.22         17.01         4.77 o                         
  12   5   0          9.84          9.73         4.80 o                         
  13   5   0         48.38         41.78         5.81 o                         
  14   5   0         17.31         12.92         6.02 o                         
  15   5   0        100.95        110.65         7.38 o                         
  16   5   0         47.70         61.98         7.22 o                         
  17   5   0         32.59         21.29         8.06 o                         
  18   5   0          0.26         11.22         8.31 o                         
  19   5   0          4.77          1.54        10.59 o                         
  20   5   0          4.94          3.33         7.09 o                         
  21   5   0          2.13          0.69         8.83 o                         
  22   5   0          2.47          4.73         8.14 o                         
  23   5   0          0.70          1.33         8.50 o                         
  24   5   0          4.76         10.48         7.43 o                         
  25   5   0          9.83         10.32         8.45 o                         
   0   6   0       1119.07       1207.76        15.67 o                         
   1   6   0        102.66        101.90         6.35 o                         
   2   6   0       1222.38       1226.66        20.96 o                         
   3   6   0        204.28        188.69         6.20 o                         
   4   6   0       1157.67       1225.96        17.64 o                         
   5   6   0        102.62        105.50         5.58 o                         
   6   6   0         42.14         33.00         6.70 o                         
   7   6   0         63.34         67.41         6.81 o                         
   8   6   0        232.39        242.78         8.64 o                         
   9   6   0        225.44        214.51        11.90 o                         
  10   6   0        236.93        241.52        14.05 o                         
  11   6   0         87.52        106.73         8.18 o                         
  12   6   0         28.50         27.72         5.80 o                         
  13   6   0         96.76        148.27        12.04 o                         
  14   6   0          1.47          5.77         6.07 o                         
  15   6   0          0.14          3.93         5.94 o                         
  16   6   0          2.22          8.15         6.35 o                         
  17   6   0          8.39         -2.01         8.28 o                         
  18   6   0          0.80         -4.58         8.59 o                         
  19   6   0          5.28         -0.60         9.02 o                         
  20   6   0          0.68         -1.99         9.01 o                         
  21   6   0          1.41          2.26         9.37 o                         
  22   6   0          1.20          2.98         8.26 o                         
  23   6   0          2.11          5.84        10.04 o                         
  24   6   0          1.02          7.65         7.38 o                         
   1   7   0         40.85         49.14         5.58 o                         
   2   7   0        141.38        140.36         5.52 o                         
   3   7   0        167.37        170.78         5.56 o                         
   4   7   0        137.82        132.10         5.53 o                         
   5   7   0        156.52        168.76         6.18 o                         
   6   7   0         16.56         20.94         4.95 o                         
   7   7   0        207.40        207.75         9.35 o                         
   8   7   0         64.75         65.28         5.33 o                         
   9   7   0          8.85          0.87         6.37 o                         
  10   7   0         28.07         43.76         5.75 o                         
  11   7   0         69.35         67.00         5.66 o                         
  12   7   0         63.47         51.16         5.87 o                         
  13   7   0         87.05         84.91         5.90 o                         
  14   7   0         56.17         66.46         5.71 o                         
  15   7   0          5.41          9.39         6.04 o                         
  16   7   0         14.24         10.18         5.89 o                         
  17   7   0          6.35         10.05         6.76 o                         
  18   7   0         29.76         27.12         8.03 o                         
  19   7   0         18.13         16.84         9.35 o                         
  20   7   0          0.41          2.00        11.30 o                         
  21   7   0          1.42          0.36         9.56 o                         
  22   7   0          1.53         -0.10         8.55 o                         
  23   7   0          0.00          6.18        11.21 o                         
   0   8   0          2.10         14.93         9.34 o                         
   1   8   0         32.80         45.07         4.86 o                         
   2   8   0         42.03         38.21         4.98 o                         
   3   8   0         74.59         72.91         6.82 o                         
   4   8   0         21.69         27.30         4.90 o                         
   5   8   0          1.61          2.92         5.18 o                         
   6   8   0          4.57          3.62         5.28 o                         
   7   8   0        119.63        118.05         5.62 o                         
   8   8   0         17.29         30.96         6.07 o                         
   9   8   0         27.35         25.76         5.68 o                         
  10   8   0          5.00          1.34         4.94 o                         
  11   8   0         13.81         17.13         6.99 o                         
  12   8   0         29.77         20.33         5.58 o                         
  13   8   0          0.54          6.90         5.62 o                         
  14   8   0         55.87         53.18         6.51 o                         
  15   8   0          8.24          9.45         7.48 o                         
  16   8   0         32.52         38.68         6.39 o                         
  17   8   0         94.20         89.70         7.33 o                         
  18   8   0          0.01          3.02         6.32 o                         
  19   8   0          0.04          8.63         9.71 o                         
  20   8   0          1.08         14.55        11.99 o                         
  21   8   0          0.10          3.81        10.19 o                         
  22   8   0          0.15         -6.50         9.84 o                         
   1   9   0          2.03          7.33         5.82 o                         
   2   9   0         99.59         99.77         8.30 o                         
   3   9   0         20.52         21.02         6.02 o                         
   4   9   0         41.25         51.11         5.68 o                         
   5   9   0         34.10         47.17         6.11 o                         
   6   9   0         38.14         40.09         5.40 o                         
   7   9   0          0.22          5.05         5.33 o                         
   8   9   0          1.92          7.57         5.60 o                         
   9   9   0         10.04         13.47         6.94 o                         
  10   9   0         21.07         33.96         5.23 o                         
  11   9   0         45.88         40.39         5.51 o                         
  12   9   0         79.39        100.76         9.18 o                         
  13   9   0          5.99          6.37         6.09 o                         
  14   9   0         42.33         53.54         6.84 o                         
  15   9   0         28.10         18.68         6.07 o                         
  16   9   0         19.31         16.77         7.80 o                         
  17   9   0          0.87          2.71         7.30 o                         
  18   9   0          4.47         16.17         7.15 o                         
  19   9   0          1.53          3.37        10.20 o                         
  20   9   0          0.45         -1.75        10.29 o                         
  21   9   0          0.50          4.43        19.12 o                         
   0  10   0        158.51        167.21         8.08 o                         
   1  10   0          8.42         15.58         5.23 o                         
   2  10   0         20.77         22.72         5.87 o                         
   3  10   0         52.95         50.51         6.29 o                         
   4  10   0         33.46         34.72         5.00 o                         
   5  10   0          5.31          6.28         5.18 o                         
   6  10   0         12.06         12.84         6.94 o                         
   7  10   0         60.44         67.57         6.19 o                         
   8  10   0         70.11         67.93         6.58 o                         
   9  10   0          4.93          4.39         6.53 o                         
  10  10   0          1.64          2.38         5.22 o                         
  11  10   0          1.39         14.03         7.29 o                         
  12  10   0         15.54         26.55         7.60 o                         
  13  10   0          2.11          0.18         6.10 o                         
  14  10   0          2.02          4.41         6.75 o                         
  15  10   0          0.75          3.99         5.97 o                         
  16  10   0          6.32         12.78         6.73 o                         
  17  10   0          0.37          6.37         7.63 o                         
  18  10   0          1.34          0.88         6.88 o                         
  19  10   0          0.02         -0.20         7.25 o                         
   1  11   0          1.62          1.90         7.04 o                         
   2  11   0          2.04         12.71         5.95 o                         
   3  11   0         90.78         92.35         8.52 o                         
   4  11   0         24.74         27.03         5.64 o                         
   5  11   0          6.45          5.41         5.99 o                         
   6  11   0         43.92         47.03         6.26 o                         
   7  11   0         31.08         27.46         5.72 o                         
   8  11   0          0.83         -2.26         5.53 o                         
   9  11   0          0.01          5.83         5.15 o                         
  10  11   0          0.26          0.05         7.64 o                         
  11  11   0          0.04          6.76         6.45 o                         
  12  11   0          3.77          9.94         6.34 o                         
  13  11   0          0.88          1.71         6.04 o                         
  14  11   0          0.30          9.48         8.39 o                         
  15  11   0         13.17         10.73         6.77 o                         
  16  11   0          0.03          0.96         6.99 o                         
  17  11   0         18.43         20.52         8.16 o                         
   0  12   0          5.36         10.22         7.22 o                         
   1  12   0          5.31          4.46         5.43 o                         
   2  12   0          2.37          1.03         5.53 o                         
   3  12   0          0.65          1.55         6.35 o                         
   4  12   0          0.00          3.59         5.92 o                         
   5  12   0         32.74         28.34         7.14 o                         
   6  12   0         20.66         19.51         5.94 o                         
   7  12   0          3.97          2.74         6.46 o                         
   8  12   0          8.43          8.84         6.40 o                         
   9  12   0          0.06          5.16         6.08 o                         
  10  12   0          0.93          2.18         7.03 o                         
  11  12   0          0.38          7.24         6.16 o                         
  12  12   0          8.24          8.56         8.59 o                         
  13  12   0          2.08          1.56         7.00 o                         
  14  12   0          2.75         11.76         7.89 o                         
  15  12   0          7.87          9.18         7.90 o                         
   1  13   0          1.33          0.05         6.02 o                         
   2  13   0          0.93          5.81         6.64 o                         
   3  13   0          9.67          9.29         7.32 o                         
   4  13   0          3.96         -0.33         7.32 o                         
   5  13   0          0.01          2.05         6.67 o                         
   6  13   0          0.35          1.19         6.96 o                         
   7  13   0          3.61         12.59         7.38 o                         
   8  13   0          0.08         -0.23         7.01 o                         
   9  13   0          1.67         -3.01         7.53 o                         
  10  13   0          5.14          6.32         7.10 o                         
  11  13   0          5.29          8.02         6.59 o                         
  12  13   0          0.04          2.95        10.49 o                         
   0  14   0          1.37          6.99        12.19 o                         
   1  14   0          3.17          2.25         6.65 o                         
   2  14   0          6.72          2.50         6.65 o                         
   3  14   0          3.32          5.40         7.71 o                         
   4  14   0          0.68         -1.97         6.67 o                         
   5  14   0          3.69          4.23         6.81 o                         
   6  14   0          0.95          4.33         6.77 o                         
   7  14   0          4.62         11.71         7.40 o                         
   2   0   1       2552.73       2664.46        39.30 o                         
   4   0   1       3894.96       3941.89       163.16 o                         
   6   0   1       1174.17       1069.81        59.16 o                         
   8   0   1       1417.17       1348.06        23.39 o                         
  10   0   1       1556.24       1479.17        25.46 o                         
  12   0   1        370.53        411.89        33.26 o                         
  14   0   1        335.88        300.76        18.60 o                         
  16   0   1        137.49        133.98         7.82 o                         
  18   0   1        970.22        929.50        60.75 o                         
  20   0   1         73.94         71.87        13.91 o                         
  22   0   1         10.70          4.97         9.20 o                         
  24   0   1          6.43          8.70         9.99 o                         
  26   0   1          2.78         14.64        10.36 o                         
   0   1   1       8492.61       8000.16        80.60 o                         
   1   1   1       3961.70       3972.93        64.98 o                         
   2   1   1       5284.20       5437.84       175.38 o                         
   3   1   1       2980.30       2964.22        94.51 o                         
   4   1   1       1935.08       1985.71        63.87 o                         
   5   1   1       2587.31       2468.95        96.08 o                         
   6   1   1        104.54         92.38         8.02 o                         
   7   1   1       1312.96       1364.06        27.93 o                         
   8   1   1          5.41          8.98         5.02 o                         
   9   1   1        588.88        668.55        18.64 o                         
  10   1   1         60.87         70.41         6.08 o                         
  11   1   1         65.95         65.74         6.83 o                         
  12   1   1         25.07         32.11         6.86 o                         
  13   1   1         79.50         82.85         6.99 o                         
  14   1   1          9.43          9.31         6.03 o                         
  15   1   1          4.34          6.71         5.26 o                         
  16   1   1         27.49         34.36         6.95 o                         
  17   1   1        237.29        239.44        11.55 o                         
  18   1   1        170.02        159.67         7.92 o                         
  19   1   1         37.85         34.30         5.71 o                         
  20   1   1         39.44         45.71         6.30 o                         
  21   1   1          4.94          3.61         5.37 o                         
  22   1   1          5.99          7.66         5.83 o                         
  23   1   1          1.56          6.32         7.23 o                         
  24   1   1          0.32          3.23         7.63 o                         
  25   1   1          0.59          5.63         6.54 o                         
  26   1   1          1.76          8.37         6.51 o                         
   1   2   1      15876.47      15982.61        98.21 o                         
   2   2   1       1117.81       1061.75        14.11 o                         
   3   2   1       6018.42       5950.95       107.52 o                         
   4   2   1       1045.33       1081.68        19.35 o                         
   5   2   1        597.61        580.63        15.41 o                         
   6   2   1        751.00        749.05        11.02 o                         
   7   2   1       1709.98       1783.23        80.25 o                         
   8   2   1        569.18        649.11        16.95 o                         
   9   2   1        179.50        171.27         6.77 o                         
  10   2   1        758.36        817.51        41.05 o                         
  11   2   1        354.71        337.64        21.12 o                         
  12   2   1        129.73        127.12         7.48 o                         
  13   2   1         60.69         69.97         5.51 o                         
  14   2   1          2.46          3.74         5.84 o                         
  15   2   1         45.50         49.30         7.98 o                         
  16   2   1        317.52        291.12         9.03 o                         
  17   2   1         18.59         24.93         5.98 o                         
  18   2   1        173.29        183.36         7.40 o                         
  19   2   1         42.59         36.15         5.59 o                         
  20   2   1          0.92         -0.26         5.91 o                         
  21   2   1         18.50         18.67         5.54 o                         
  22   2   1          1.75          3.57         6.45 o                         
  23   2   1          0.06          2.98         7.31 o                         
  24   2   1          0.75         -2.17         7.43 o                         
  25   2   1          1.29          6.81         6.37 o                         
  26   2   1          3.18          8.12         7.29 o                         
   0   3   1      33631.80      31744.17       958.68 o                         
   1   3   1      18264.32      17377.74       184.14 o                         
   2   3   1       5126.30       4950.99        71.53 o                         
   3   3   1        852.49        883.35        11.92 o                         
   4   3   1       1169.55       1127.60        20.14 o                         
   5   3   1        544.65        539.37        12.51 o                         
   6   3   1        297.56        331.19         8.14 o                         
   7   3   1         36.61         37.44         5.64 o                         
   8   3   1        322.13        377.56        14.11 o                         
   9   3   1         61.42         73.24         6.32 o                         
  10   3   1         53.52         55.80         6.04 o                         
  11   3   1        219.71        191.38         9.43 o                         
  12   3   1        154.42        176.61         6.99 o                         
  13   3   1        136.97        150.23         8.31 o                         
  14   3   1         29.64         29.45         6.24 o                         
  15   3   1         25.34         21.18         6.76 o                         
  16   3   1          0.84          2.56         7.90 o                         
  17   3   1        120.18        122.24         7.94 o                         
  18   3   1         18.98         19.13         8.57 o                         
  19   3   1         52.95         52.86         7.43 o                         
  20   3   1         20.07         23.22         5.76 o                         
  21   3   1          8.51         21.72         7.54 o                         
  22   3   1          0.21          4.58         7.11 o                         
  23   3   1          9.75         21.24         6.60 o                         
  24   3   1          3.54          4.11         7.54 o                         
  25   3   1          0.93          1.92         7.09 o                         
  26   3   1          3.83          4.89         7.00 o                         
   1   4   1       2721.98       2736.82        44.20 o                         
   2   4   1        640.69        627.47         9.68 o                         
   3   4   1        339.16        332.09         7.30 o                         
   4   4   1        620.65        615.49        17.25 o                         
   5   4   1        294.38        264.60         7.10 o                         
   6   4   1       1095.83       1079.44        26.77 o                         
   7   4   1        813.79        794.47        17.75 o                         
   8   4   1        103.74        124.50         6.49 o                         
   9   4   1        213.07        213.80         6.97 o                         
  10   4   1         51.77         53.61         5.94 o                         
  11   4   1        306.71        288.08        14.55 o                         
  12   4   1         27.64         22.80         6.55 o                         
  13   4   1          8.53         11.84         7.45 o                         
  14   4   1         41.98         44.12         6.68 o                         
  15   4   1         48.06         54.81         6.33 o                         
  16   4   1        160.14        188.83         9.95 o                         
  17   4   1         69.37         60.62         7.63 o                         
  18   4   1          9.19          7.65        10.45 o                         
  19   4   1         42.76         43.71         7.60 o                         
  20   4   1          6.30          5.69         6.77 o                         
  21   4   1          8.53         12.50         6.93 o                         
  22   4   1          2.59          7.06         6.76 o                         
  23   4   1          0.14          3.62         6.12 o                         
  24   4   1          1.90          4.92         8.69 o                         
  25   4   1          0.42          6.35         8.20 o                         
   0   5   1       3311.89       3209.75        84.17 o                         
   1   5   1         24.68         26.34         5.55 o                         
   2   5   1       1275.95       1206.38        24.23 o                         
   3   5   1         78.70         84.24         5.10 o                         
   4   5   1         96.22         91.62         5.34 o                         
   5   5   1        728.59        678.66        12.12 o                         
   6   5   1        107.27         94.81         5.84 o                         
   7   5   1        149.71        134.97         5.70 o                         
   8   5   1         14.53         16.39         5.64 o                         
   9   5   1        219.63        209.74         7.53 o                         
  10   5   1        106.79        105.36         6.40 o                         
  11   5   1        326.26        334.10        12.53 o                         
  12   5   1          0.36          7.86         5.63 o                         
  13   5   1         10.67         20.70         6.07 o                         
  14   5   1         10.76         12.38         6.14 o                         
  15   5   1         41.60         52.64         8.30 o                         
  16   5   1         11.76         11.34         7.12 o                         
  17   5   1          9.34         16.92         7.21 o                         
  18   5   1        201.43        185.69        15.68 o                         
  19   5   1         15.78         12.96         7.82 o                         
  20   5   1          2.49          5.30        10.63 o                         
  21   5   1          1.37         12.32         6.45 o                         
  22   5   1          1.08          7.69         6.35 o                         
  23   5   1          0.06          0.27         7.56 o                         
  24   5   1          1.17         -1.76         5.98 o                         
  25   5   1          4.62          3.87        17.98 o                         
   1   6   1         77.59         81.91         6.14 o                         
   2   6   1        148.19        152.81         6.74 o                         
   3   6   1        203.00        204.12         6.66 o                         
   4   6   1         23.30         18.45         4.88 o                         
   5   6   1        183.35        164.63         6.83 o                         
   6   6   1        109.46         98.11         5.55 o                         
   7   6   1        138.77        138.16         6.08 o                         
   8   6   1        267.29        259.53         7.61 o                         
   9   6   1         64.09         60.53         6.62 o                         
  10   6   1         19.85         17.60         5.39 o                         
  11   6   1         12.56         10.65         6.44 o                         
  12   6   1         22.12         21.03         6.02 o                         
  13   6   1          1.58          2.21         6.60 o                         
  14   6   1         69.37         65.91         7.36 o                         
  15   6   1         81.79         75.82         7.01 o                         
  16   6   1         60.17         69.42         8.13 o                         
  17   6   1         11.96         15.75         6.42 o                         
  18   6   1         70.33         61.69         8.04 o                         
  19   6   1         14.72         20.42        11.17 o                         
  20   6   1          4.14          2.66         9.24 o                         
  21   6   1          7.92         10.77        11.55 o                         
  22   6   1          2.75          5.91         7.54 o                         
  23   6   1          0.15          6.43         7.06 o                         
  24   6   1          0.12          4.54         7.30 o                         
   0   7   1        422.23        444.48         9.77 o                         
   1   7   1        203.42        199.74         6.37 o                         
   2   7   1         68.48         71.27         5.55 o                         
   3   7   1        347.97        353.29         9.11 o                         
   4   7   1         53.46         56.60         5.52 o                         
   5   7   1         69.58         71.47         5.51 o                         
   6   7   1         25.75         28.23         5.80 o                         
   7   7   1        156.99        157.98         6.62 o                         
   8   7   1         50.99         46.37         5.58 o                         
   9   7   1        123.26        130.27         5.88 o                         
  10   7   1         31.56         24.64         5.16 o                         
  11   7   1          2.83          1.89         5.31 o                         
  12   7   1          8.18          8.86         6.02 o                         
  13   7   1         45.28         49.76         6.77 o                         
  14   7   1          1.50         11.84         6.96 o                         
  15   7   1         36.40         49.29         6.55 o                         
  16   7   1          6.42          6.85         6.83 o                         
  17   7   1         25.81         32.61         7.83 o                         
  18   7   1          2.90          5.64         7.57 o                         
  19   7   1         13.42         12.17         7.07 o                         
  20   7   1          7.74          9.23        11.96 o                         
  21   7   1          0.36         -3.26         9.82 o                         
  22   7   1          1.13          3.14        10.38 o                         
  23   7   1          0.84          3.32         8.55 o                         
   1   8   1        409.35        413.78         7.68 o                         
   2   8   1         32.60         36.78         5.40 o                         
   3   8   1         33.05         32.50         5.79 o                         
   4   8   1         87.04         88.94         5.94 o                         
   5   8   1         19.05         20.14         5.45 o                         
   6   8   1         81.24         79.74         5.74 o                         
   7   8   1         13.27         19.16         5.49 o                         
   8   8   1         39.93         40.71         5.61 o                         
   9   8   1         41.18         50.23         6.18 o                         
  10   8   1         31.45         37.03         5.77 o                         
  11   8   1         11.89         11.64         5.16 o                         
  12   8   1         11.90         20.90         6.05 o                         
  13   8   1          3.69          8.56         5.90 o                         
  14   8   1          9.39          8.60         5.47 o                         
  15   8   1         46.77         39.73         7.68 o                         
  16   8   1         12.22         15.29         6.14 o                         
  17   8   1         34.70         36.82         6.14 o                         
  18   8   1          6.08         -1.68         9.15 o                         
  19   8   1          8.21         12.20         8.04 o                         
  20   8   1          6.97         11.51         7.37 o                         
  21   8   1          0.72         -1.03         9.92 o                         
  22   8   1          0.33         -3.27        13.12 o                         
   0   9   1          5.80          8.42         7.48 o                         
   1   9   1         34.36         37.15         5.15 o                         
   2   9   1         92.69         95.36         7.99 o                         
   3   9   1         11.40         11.70         5.34 o                         
   4   9   1         52.27         46.05         5.48 o                         
   5   9   1         74.32         81.36         6.69 o                         
   6   9   1         77.29         66.80         6.40 o                         
   7   9   1         66.07         70.64         6.37 o                         
   8   9   1         31.18         28.39         5.23 o                         
   9   9   1         18.31         11.17         5.08 o                         
  10   9   1         23.07         33.09         6.97 o                         
  11   9   1         27.15         22.30         5.76 o                         
  12   9   1         21.04         31.24         7.39 o                         
  13   9   1         17.37         17.91         5.59 o                         
  14   9   1         15.51         14.99         6.16 o                         
  15   9   1          3.21         12.38         6.61 o                         
  16   9   1          2.68          8.56         5.99 o                         
  17   9   1          1.33          5.41         7.13 o                         
  18   9   1          6.71          6.39         6.76 o                         
  19   9   1          0.61         -5.80         8.63 o                         
  20   9   1          0.72          5.73         7.58 o                         
   1  10   1         27.58         25.46         5.85 o                         
   2  10   1         17.26         25.21         5.81 o                         
   3  10   1          6.83          9.86         5.82 o                         
   4  10   1         10.66         15.15         5.13 o                         
   5  10   1         26.78         33.17         5.99 o                         
   6  10   1         53.43         48.76         6.00 o                         
   7  10   1         25.55         31.13         7.04 o                         
   8  10   1          3.39          2.37         6.27 o                         
   9  10   1         12.37         21.59         6.54 o                         
  10  10   1         16.45          9.74         6.12 o                         
  11  10   1         40.03         39.03         6.90 o                         
  12  10   1          9.25          4.81         5.74 o                         
  13  10   1         16.67         13.20         6.78 o                         
  14  10   1          7.11         11.07         6.41 o                         
  15  10   1         22.29         25.69         8.07 o                         
  16  10   1          4.32          5.09         6.31 o                         
  17  10   1          5.98          5.59         6.73 o                         
  18  10   1          6.57          2.40         7.06 o                         
  19  10   1          0.10          9.19         8.72 o                         
   0  11   1          7.06          8.26        10.46 o                         
   1  11   1          2.91          0.24         6.42 o                         
   2  11   1         13.05         15.19         5.40 o                         
   3  11   1         28.73         28.53         6.15 o                         
   4  11   1          2.27          0.77         6.11 o                         
   5  11   1          6.06          8.37         5.21 o                         
   6  11   1          0.97         -2.08         5.14 o                         
   7  11   1          1.04          7.91         6.01 o                         
   8  11   1         17.18         16.53         5.74 o                         
   9  11   1         26.17         24.12         5.75 o                         
  10  11   1          4.16          9.00         7.64 o                         
  11  11   1         15.39         16.67         6.46 o                         
  12  11   1          3.40          2.55         7.42 o                         
  13  11   1         11.64         15.85         7.26 o                         
  14  11   1          2.86          5.98         6.14 o                         
  15  11   1          8.49         15.13         7.76 o                         
  16  11   1          1.22          2.60         7.81 o                         
  17  11   1          2.56          3.96         8.97 o                         
   1  12   1          7.35          9.87         6.76 o                         
   2  12   1          3.21          6.52         6.86 o                         
   3  12   1          7.72         13.70         6.18 o                         
   4  12   1         14.97         17.31         6.31 o                         
   5  12   1          3.85         -3.15         7.91 o                         
   6  12   1         31.22         23.18         7.24 o                         
   7  12   1          3.00         12.03         6.00 o                         
   8  12   1          0.54          1.89         5.85 o                         
   9  12   1          0.93          1.35         6.39 o                         
  10  12   1          2.84          1.69         6.86 o                         
  11  12   1          6.26         10.76         7.45 o                         
  12  12   1          9.29         18.54         6.86 o                         
  13  12   1          0.59         -0.58         7.75 o                         
  14  12   1          0.70          7.08         8.18 o                         
  15  12   1          4.05          5.45         8.98 o                         
   0  13   1          2.51         -6.27        11.53 o                         
   1  13   1          9.82         17.30         7.24 o                         
   2  13   1          1.54          4.11         8.16 o                         
   3  13   1          1.16          1.21         6.55 o                         
   4  13   1          0.25          3.50         6.72 o                         
   5  13   1          4.12          2.76         5.96 o                         
   6  13   1          0.29         10.20         6.70 o                         
   7  13   1          1.92          0.51         6.01 o                         
   8  13   1          3.54          5.43         6.08 o                         
   9  13   1          5.44          8.72         6.55 o                         
  10  13   1          4.33          2.80         7.25 o                         
  11  13   1          0.45          5.89         7.80 o                         
   1  14   1          0.73          9.59         8.49 o                         
   2  14   1          0.04         -3.04         6.99 o                         
   3  14   1          5.67          2.85         6.83 o                         
   4  14   1          1.65         -0.88         6.94 o                         
   5  14   1          0.88         -0.29         7.20 o                         
   6  14   1          1.58          2.67         6.86 o                         
   7  14   1          6.03          9.52        10.69 o                         
   0   0   2       8564.89       9290.38        74.20 o                         
   2   0   2      12246.94      12339.50        59.86 o                         
   4   0   2       5785.49       5607.58       322.70 o                         
   6   0   2       1082.12       1227.38        79.53 o                         
   8   0   2        450.62        438.34        54.88 o                         
  10   0   2        788.16        884.09        52.34 o                         
  12   0   2          4.77          6.86         9.12 o                         
  14   0   2         41.18         42.58        13.65 o                         
  16   0   2        138.79        147.29         9.21 o                         
  18   0   2        204.84        181.95        26.44 o                         
  20   0   2          6.39          9.65         8.28 o                         
  22   0   2          1.30          3.31         8.14 o                         
  24   0   2         10.04         15.46        10.18 o                         
  26   0   2          4.30          4.65        10.59 o                         
   1   1   2       2500.89       2493.41        19.40 o                         
   2   1   2       2199.88       2222.90        23.99 o                         
   3   1   2       5086.97       5061.94        70.69 o                         
   4   1   2        326.19        320.29         8.68 o                         
   5   1   2        370.18        390.90         9.87 o                         
   6   1   2        142.57        134.39         6.68 o                         
   7   1   2        852.48        840.58        26.35 o                         
   8   1   2         30.54         23.92         5.69 o                         
   9   1   2        695.02        742.53        16.84 o                         
  10   1   2        504.04        506.27        19.69 o                         
  11   1   2        119.67        107.36         7.19 o                         
  12   1   2         28.41         27.88         5.89 o                         
  13   1   2          0.25          3.65         5.57 o                         
  14   1   2          5.97          1.84         5.88 o                         
  15   1   2        119.67        115.75         6.74 o                         
  16   1   2         49.95         48.72         7.03 o                         
  17   1   2        146.46        146.86         7.80 o                         
  18   1   2         36.20         37.27         5.50 o                         
  19   1   2         83.75         86.58         5.88 o                         
  20   1   2          7.79          6.72         6.80 o                         
  21   1   2          1.88          9.20         6.13 o                         
  22   1   2          9.62         11.35         6.36 o                         
  23   1   2          0.49         -5.25         6.99 o                         
  24   1   2          0.19         14.20         6.89 o                         
  25   1   2          0.12          4.42         7.26 o                         
  26   1   2          0.20          4.60         7.11 o                         
   0   2   2       7083.13       6858.39       173.14 o                         
   1   2   2      17749.01      18074.37       429.68 o                         
   2   2   2       4938.77       5281.17       112.69 o                         
   3   2   2        184.30        203.62         7.08 o                         
   4   2   2        354.33        334.87         8.17 o                         
   5   2   2        107.80        100.89         5.40 o                         
   6   2   2        138.77        158.99         6.26 o                         
   7   2   2        789.18        814.29        21.11 o                         
   8   2   2        458.88        463.19        18.46 o                         
   9   2   2        437.85        487.97        22.57 o                         
  10   2   2        421.65        443.37        11.58 o                         
  11   2   2        539.96        508.73        10.55 o                         
  12   2   2         67.99         65.00         5.60 o                         
  13   2   2        109.50        111.77         6.24 o                         
  14   2   2        151.07        145.53         6.46 o                         
  15   2   2        130.83        135.74         7.34 o                         
  16   2   2         32.48         29.19         6.93 o                         
  17   2   2        195.01        185.52         8.02 o                         
  18   2   2         23.30         22.96         6.86 o                         
  19   2   2         59.67         57.54         6.91 o                         
  20   2   2          1.25          1.20         6.62 o                         
  21   2   2          0.77         -0.61         5.57 o                         
  22   2   2          5.62          3.93         6.44 o                         
  23   2   2          1.08          2.77         6.56 o                         
  24   2   2          0.37          5.63         6.55 o                         
  25   2   2          1.94          5.62         6.94 o                         
  26   2   2          0.89         -0.43         7.70 o                         
   1   3   2       4934.03       4745.69        66.91 o                         
   2   3   2       3385.95       3401.36        71.83 o                         
   3   3   2        223.72        232.10         7.50 o                         
   4   3   2        544.39        574.12        15.98 o                         
   5   3   2        235.15        254.59         7.78 o                         
   6   3   2        307.57        315.06         8.36 o                         
   7   3   2        160.36        164.76         7.42 o                         
   8   3   2        263.66        277.26         8.36 o                         
   9   3   2        442.35        471.92        21.48 o                         
  10   3   2         73.18         68.54         7.77 o                         
  11   3   2        206.03        210.68        10.77 o                         
  12   3   2        145.94        151.88         6.77 o                         
  13   3   2        194.48        194.28         6.24 o                         
  14   3   2         53.99         52.80         5.51 o                         
  15   3   2        183.36        192.82        12.44 o                         
  16   3   2         52.52         39.86         5.27 o                         
  17   3   2         21.45         18.69         5.66 o                         
  18   3   2        124.17         97.94         7.15 o                         
  19   3   2        102.27        103.99         9.57 o                         
  20   3   2          9.35         17.65         8.61 o                         
  21   3   2         10.40         13.83         9.21 o                         
  22   3   2         15.83         18.24         6.57 o                         
  23   3   2          5.53          4.73         6.88 o                         
  24   3   2          0.19          4.02         7.03 o                         
  25   3   2          4.54          8.91         7.06 o                         
   0   4   2       2987.33       2754.52       120.80 o                         
   1   4   2        299.36        316.10         7.91 o                         
   2   4   2        412.35        380.42         7.23 o                         
   3   4   2        391.44        407.37         8.38 o                         
   4   4   2         37.41         35.84         4.94 o                         
   5   4   2        638.94        625.00        13.12 o                         
   6   4   2        137.36        154.69         6.68 o                         
   7   4   2          8.30          6.35         5.99 o                         
   8   4   2        792.80        809.75        21.13 o                         
   9   4   2        208.42        228.40         8.82 o                         
  10   4   2        185.40        204.53         7.64 o                         
  11   4   2         44.08         49.85         6.39 o                         
  12   4   2         71.05         80.85         6.22 o                         
  13   4   2         35.96         28.72         5.41 o                         
  14   4   2         25.92         25.70         7.85 o                         
  15   4   2         50.02         47.66         5.11 o                         
  16   4   2         67.07         80.60         6.20 o                         
  17   4   2         98.25        101.72         6.57 o                         
  18   4   2          2.22         12.17         5.50 o                         
  19   4   2          9.18         10.22         6.80 o                         
  20   4   2         19.00         28.43         7.71 o                         
  21   4   2          1.75          5.25         7.67 o                         
  22   4   2          3.22          9.08         7.45 o                         
  23   4   2          1.14          4.73         6.29 o                         
  24   4   2          3.50          1.65         7.12 o                         
  25   4   2          1.28          2.43         8.07 o                         
   1   5   2        347.43        351.73         7.71 o                         
   2   5   2        293.77        288.24         7.23 o                         
   3   5   2        121.09        160.97        26.83 o                         
   4   5   2        108.39        103.31         5.42 o                         
   5   5   2         63.91         63.15         5.66 o                         
   6   5   2        202.89        204.24         6.18 o                         
   7   5   2        158.27        177.43         7.66 o                         
   8   5   2         11.40         13.75         5.33 o                         
   9   5   2         71.63         70.62         5.53 o                         
  10   5   2         46.70         46.60         6.31 o                         
  11   5   2        301.10        277.21         7.03 o                         
  12   5   2        181.02        174.30        14.76 o                         
  13   5   2          5.95          7.28         5.33 o                         
  14   5   2        161.33        160.23        13.08 o                         
  15   5   2         51.80         46.89         6.29 o                         
  16   5   2         70.91         68.03         8.78 o                         
  17   5   2          0.52         10.62         8.37 o                         
  18   5   2        152.91        156.70        10.53 o                         
  19   5   2          7.76         13.91         5.81 o                         
  20   5   2          4.80          5.54         7.28 o                         
  21   5   2         12.56          7.15         7.98 o                         
  22   5   2          2.47          9.82         9.63 o                         
  23   5   2          0.12          1.97         9.91 o                         
  24   5   2          0.07          6.74         6.73 o                         
   0   6   2       3704.54       3708.04       102.15 o                         
   1   6   2       2138.23       2195.83        42.21 o                         
   2   6   2        405.40        392.48         7.21 o                         
   3   6   2        334.15        339.48         7.41 o                         
   4   6   2         31.36         34.45         5.15 o                         
   5   6   2        332.88        340.44         7.38 o                         
   6   6   2        131.70        128.65         5.78 o                         
   7   6   2         28.69         24.93         5.17 o                         
   8   6   2          3.25          2.55         6.43 o                         
   9   6   2        113.39        112.38         5.62 o                         
  10   6   2        110.70        100.78         5.82 o                         
  11   6   2         12.16          9.87         6.27 o                         
  12   6   2         68.66         65.77         5.68 o                         
  13   6   2         18.00         21.18         5.69 o                         
  14   6   2         56.67         54.24         6.40 o                         
  15   6   2          7.46         15.35         6.25 o                         
  16   6   2          6.57          5.85         6.54 o                         
  17   6   2         22.02         23.12         6.62 o                         
  18   6   2          6.37         11.90         6.70 o                         
  19   6   2         14.97         14.05         5.94 o                         
  20   6   2          9.32         11.16         5.58 o                         
  21   6   2          8.23          8.41         7.61 o                         
  22   6   2          1.07          1.89         7.62 o                         
  23   6   2          2.08          3.23         8.57 o                         
   1   7   2         92.91         85.99         5.04 o                         
   2   7   2        187.98        184.87         6.37 o                         
   3   7   2        468.67        465.83         8.86 o                         
   4   7   2         17.12         25.00         4.90 o                         
   5   7   2         55.12         54.60         5.14 o                         
   6   7   2        168.07        177.25         7.02 o                         
   7   7   2         42.42         47.80         5.37 o                         
   8   7   2          0.99          0.23         5.27 o                         
   9   7   2          6.24          3.10         5.87 o                         
  10   7   2        133.91        136.74         9.55 o                         
  11   7   2          2.73          7.94         6.32 o                         
  12   7   2          9.37         11.93         5.92 o                         
  13   7   2          7.80         12.96         5.70 o                         
  14   7   2          3.75          7.66         6.35 o                         
  15   7   2         25.76         18.28         8.33 o                         
  16   7   2          7.78         11.85         6.63 o                         
  17   7   2         41.34         44.11         6.60 o                         
  18   7   2         19.32         20.72         6.20 o                         
  19   7   2          3.99          3.49         7.04 o                         
  20   7   2          0.49          2.84         8.17 o                         
  21   7   2          0.44         -5.68         7.54 o                         
  22   7   2          1.67          8.66         7.91 o                         
   0   8   2        141.59        132.48         7.22 o                         
   1   8   2        116.27        111.62         5.41 o                         
   2   8   2          0.52         -0.02         5.78 o                         
   3   8   2         52.58         55.41         6.61 o                         
   4   8   2          0.31         -1.94         4.74 o                         
   5   8   2        221.68        208.37        10.06 o                         
   6   8   2         79.90         72.42         5.66 o                         
   7   8   2         81.00         70.78         5.41 o                         
   8   8   2         73.97         72.89         5.40 o                         
   9   8   2         25.19         18.40         6.06 o                         
  10   8   2          9.30          4.87         5.47 o                         
  11   8   2         12.79         13.66         5.70 o                         
  12   8   2         32.38         34.16         7.18 o                         
  13   8   2         10.11          7.84         7.30 o                         
  14   8   2          7.20         12.59         6.81 o                         
  15   8   2         39.80         45.80         6.88 o                         
  16   8   2         22.41         24.34         7.65 o                         
  17   8   2          9.18         14.68         8.02 o                         
  18   8   2          2.69          7.57         7.84 o                         
  19   8   2          5.48         10.22         7.62 o                         
  20   8   2          1.20         13.65         8.22 o                         
  21   8   2          0.53          4.73         8.58 o                         
   1   9   2         16.22         20.60         5.09 o                         
   2   9   2         78.69         77.06         5.76 o                         
   3   9   2          7.87          8.13         5.20 o                         
   4   9   2         84.50         88.65         6.64 o                         
   5   9   2         23.74         32.34         5.24 o                         
   6   9   2         54.60         60.48         6.55 o                         
   7   9   2         59.44         67.19         6.42 o                         
   8   9   2         21.23         18.51         5.50 o                         
   9   9   2         15.33         15.61         5.14 o                         
  10   9   2         33.75         40.91         6.84 o                         
  11   9   2         30.90         24.15         5.46 o                         
  12   9   2         23.33         24.13         6.29 o                         
  13   9   2         13.72         17.55         7.58 o                         
  14   9   2          6.15         16.42         7.20 o                         
  15   9   2          2.87          6.99         6.12 o                         
  16   9   2          7.30          6.48         7.81 o                         
  17   9   2          8.78         16.15         8.43 o                         
  18   9   2          9.86          9.15         8.39 o                         
  19   9   2          2.80         12.78         9.93 o                         
  20   9   2          1.61          4.63         8.14 o                         
   0  10   2         28.23         24.07         9.63 o                         
   1  10   2          2.58          7.40         5.71 o                         
   2  10   2         28.05         30.96         5.62 o                         
   3  10   2         20.35         20.76         5.40 o                         
   4  10   2          3.50          3.75         5.68 o                         
   5  10   2         38.20         31.71         7.22 o                         
   6  10   2         13.03         18.41         5.91 o                         
   7  10   2         17.60         16.09         6.45 o                         
   8  10   2          7.04         15.51         6.07 o                         
   9  10   2         13.06         16.76         5.64 o                         
  10  10   2         29.51         24.07         6.21 o                         
  11  10   2          3.20          2.29         5.50 o                         
  12  10   2          1.37          1.19         7.50 o                         
  13  10   2          3.95         14.90         7.18 o                         
  14  10   2          4.32          7.18         6.71 o                         
  15  10   2          3.36          6.12         6.79 o                         
  16  10   2          5.94         14.11         6.57 o                         
  17  10   2          3.31          9.31         6.82 o                         
  18  10   2          5.68         13.30         7.83 o                         
   1  11   2          3.23          5.38         6.01 o                         
   2  11   2          6.83          9.64         5.18 o                         
   3  11   2          0.15          6.78         6.37 o                         
   4  11   2          3.93          4.09         6.43 o                         
   5  11   2          4.95          6.49         5.69 o                         
   6  11   2         19.65         20.93         6.22 o                         
   7  11   2         13.83         15.73         6.69 o                         
   8  11   2          0.58          1.28         6.80 o                         
   9  11   2          1.00          5.24         6.18 o                         
  10  11   2          5.02         10.00         5.81 o                         
  11  11   2          8.09         13.82         6.60 o                         
  12  11   2         14.70         15.76         7.32 o                         
  13  11   2          1.30          0.87         6.74 o                         
  14  11   2          0.77         -3.02         6.68 o                         
  15  11   2          0.31          8.64         7.13 o                         
  16  11   2          5.22          6.67         8.30 o                         
   0  12   2         15.26         22.31         9.29 o                         
   1  12   2          6.28          9.02         6.45 o                         
   2  12   2         18.49         14.88         6.05 o                         
   3  12   2          2.34          9.07         6.98 o                         
   4  12   2          0.50         -2.31         6.24 o                         
   5  12   2          1.33          0.41         7.07 o                         
   6  12   2         15.61         16.52         6.35 o                         
   7  12   2         11.30         10.16         6.62 o                         
   8  12   2         11.64         10.90         6.43 o                         
   9  12   2          4.49          5.14         6.62 o                         
  10  12   2          7.26          7.34         6.73 o                         
  11  12   2          2.01          4.56         8.56 o                         
  12  12   2          2.02          2.73         6.33 o                         
  13  12   2          5.04          7.96         7.68 o                         
  14  12   2          3.46         -3.18         7.91 o                         
   1  13   2         11.78         24.21         6.31 o                         
   2  13   2          6.01         13.18         6.61 o                         
   3  13   2          9.76          8.17         6.31 o                         
   4  13   2          1.03          1.57         6.33 o                         
   5  13   2         13.68         13.60         7.55 o                         
   6  13   2          8.95         13.67         7.69 o                         
   7  13   2          0.72         -0.50         6.71 o                         
   8  13   2          2.22          6.04         6.06 o                         
   9  13   2          0.88         13.82         7.83 o                         
  10  13   2          2.16          0.74         8.06 o                         
  11  13   2          0.15          1.55         7.35 o                         
   0  14   2          1.12          2.40         8.66 o                         
   1  14   2          4.78         14.32         7.27 o                         
   2  14   2          2.02          3.99         6.68 o                         
   3  14   2          0.55          5.44         7.81 o                         
   4  14   2          2.16          4.22         8.10 o                         
   5  14   2          5.89          2.47         6.51 o                         
   2   0   3        774.51        749.89        32.41 o                         
   4   0   3        486.43        514.05        17.75 o                         
   6   0   3        681.78        703.91        14.53 o                         
   8   0   3       2391.81       2524.09        87.81 o                         
  10   0   3        194.02        196.48         8.73 o                         
  12   0   3        398.35        387.34        38.94 o                         
  14   0   3        223.76        221.59        11.74 o                         
  16   0   3        114.17        101.85        14.27 o                         
  18   0   3         10.14         20.42         9.97 o                         
  20   0   3         12.68         11.04         8.39 o                         
  22   0   3          4.63          5.11         8.96 o                         
  24   0   3         14.26         22.17         9.80 o                         
   0   1   3        156.61        160.88        10.45 o                         
   1   1   3       3067.84       3176.14        27.20 o                         
   2   1   3        131.66        135.66         6.38 o                         
   3   1   3       1141.67       1139.10        28.82 o                         
   4   1   3       1463.02       1442.54        16.89 o                         
   5   1   3        244.77        242.78         6.86 o                         
   6   1   3         48.27         50.65         6.11 o                         
   7   1   3        620.10        667.55        19.45 o                         
   8   1   3        213.17        214.87         9.36 o                         
   9   1   3       1449.33       1521.91        65.64 o                         
  10   1   3        208.67        218.85         8.16 o                         
  11   1   3        163.95        160.22         9.00 o                         
  12   1   3         13.79         18.16         6.45 o                         
  13   1   3         49.06         44.78         6.57 o                         
  14   1   3         67.02         71.46         6.89 o                         
  15   1   3         86.34        101.38         6.48 o                         
  16   1   3         22.67         25.02         6.29 o                         
  17   1   3         11.26         13.65         6.44 o                         
  18   1   3         91.33         99.48         7.88 o                         
  19   1   3          8.24         12.71         6.49 o                         
  20   1   3         31.14         34.71         6.21 o                         
  21   1   3          8.83          9.08         5.87 o                         
  22   1   3          6.89         15.75         7.09 o                         
  23   1   3          0.13          1.59         6.11 o                         
  24   1   3          4.24          0.55         7.19 o                         
  25   1   3          0.29          3.65         7.05 o                         
   1   2   3       1916.47       1829.19        33.38 o                         
   2   2   3       1297.97       1364.04        36.94 o                         
   3   2   3        219.13        213.65         7.31 o                         
   4   2   3        639.08        655.11         9.40 o                         
   5   2   3        216.43        222.12         7.48 o                         
   6   2   3          1.23          8.52         5.36 o                         
   7   2   3         98.28         97.88         6.36 o                         
   8   2   3        960.64       1005.36        31.00 o                         
   9   2   3        332.71        323.88        11.07 o                         
  10   2   3          7.81          6.49         5.76 o                         
  11   2   3         70.27         71.40         5.27 o                         
  12   2   3         62.33         67.49         5.25 o                         
  13   2   3         74.37         83.79         7.12 o                         
  14   2   3        113.60        118.47         7.05 o                         
  15   2   3        257.35        252.83        10.17 o                         
  16   2   3         16.16         12.42         5.31 o                         
  17   2   3         37.26         43.19         8.69 o                         
  18   2   3        155.50        146.55         9.09 o                         
  19   2   3         20.39         10.95         6.65 o                         
  20   2   3          4.50          6.86         5.97 o                         
  21   2   3          0.97          3.94         6.89 o                         
  22   2   3          0.57          4.72         5.95 o                         
  23   2   3          1.25         -2.15         6.56 o                         
  24   2   3          0.68          8.06         7.08 o                         
  25   2   3          1.01          9.06         8.14 o                         
   0   3   3       1153.31       1140.77        57.86 o                         
   1   3   3        651.16        665.96         7.68 o                         
   2   3   3        893.95        847.81        22.41 o                         
   3   3   3        354.66        358.50         8.79 o                         
   4   3   3        494.89        480.40         8.19 o                         
   5   3   3        205.28        205.61         5.46 o                         
   6   3   3        331.81        355.44         9.84 o                         
   7   3   3         58.63         67.85         5.11 o                         
   8   3   3        199.79        227.59         7.56 o                         
   9   3   3          5.80          4.64         5.10 o                         
  10   3   3        185.26        170.84         6.72 o                         
  11   3   3        227.01        220.30         9.98 o                         
  12   3   3          7.99         13.44         5.04 o                         
  13   3   3         86.27         77.98         5.59 o                         
  14   3   3         87.60         80.02         6.92 o                         
  15   3   3          3.68         11.35         6.12 o                         
  16   3   3          8.71          9.97         7.04 o                         
  17   3   3        100.35         99.58         5.99 o                         
  18   3   3         43.37         57.62         6.08 o                         
  19   3   3         28.12         28.50         5.40 o                         
  20   3   3          4.77         11.51         6.49 o                         
  21   3   3          2.87          9.56         6.86 o                         
  22   3   3          0.14         -1.70         7.27 o                         
  23   3   3          6.97          5.60         7.45 o                         
  24   3   3          0.44          6.76         7.83 o                         
  25   3   3          0.58          2.27         6.73 o                         
   1   4   3       1180.49       1232.97        28.79 o                         
   2   4   3        422.31        438.73        12.07 o                         
   3   4   3        111.74        115.92         6.23 o                         
   4   4   3        572.77        554.25         9.50 o                         
   5   4   3         18.17         17.87         4.82 o                         
   6   4   3         32.06         41.53         5.54 o                         
   7   4   3        213.04        215.89         8.91 o                         
   8   4   3        113.37        102.92         5.91 o                         
   9   4   3         94.93        113.67         6.23 o                         
  10   4   3         71.05         83.42         6.70 o                         
  11   4   3         77.20         90.63         5.67 o                         
  12   4   3        121.99        114.89         6.65 o                         
  13   4   3         78.52         73.85         6.38 o                         
  14   4   3         30.62         26.75         5.23 o                         
  15   4   3         30.26         34.73         7.06 o                         
  16   4   3        262.89        280.25        18.29 o                         
  17   4   3         56.35         48.98         5.48 o                         
  18   4   3          7.59         16.79         5.75 o                         
  19   4   3         13.90         15.13         5.88 o                         
  20   4   3          5.04         13.16         5.84 o                         
  21   4   3          1.92          1.10         7.29 o                         
  22   4   3          0.89          2.83         7.44 o                         
  23   4   3          1.20          4.60         7.44 o                         
  24   4   3          1.18         -2.02         8.86 o                         
   0   5   3       5304.43       5455.45        71.45 o                         
   1   5   3       2067.52       1909.24        71.27 o                         
   2   5   3        651.73        649.21        14.75 o                         
   3   5   3         56.61         69.56         5.61 o                         
   4   5   3        640.95        663.56         9.10 o                         
   5   5   3         55.67         62.00         5.81 o                         
   6   5   3         85.58        109.76         6.43 o                         
   7   5   3         51.20         41.86         5.10 o                         
   8   5   3         34.01         35.66         5.35 o                         
   9   5   3         20.13         24.70         6.09 o                         
  10   5   3         19.90         14.04         7.46 o                         
  11   5   3         18.42         20.06         6.56 o                         
  12   5   3         19.66         25.33         6.69 o                         
  13   5   3         44.51         51.45         5.25 o                         
  14   5   3         56.18         49.22         5.59 o                         
  15   5   3         14.73         18.38         5.27 o                         
  16   5   3        104.15        117.79         6.75 o                         
  17   5   3         21.06         17.97         6.57 o                         
  18   5   3         23.89         29.01         6.80 o                         
  19   5   3          4.31         10.97         6.99 o                         
  20   5   3          7.90          5.78         7.09 o                         
  21   5   3          2.12          8.29         7.21 o                         
  22   5   3          1.78          4.82         9.89 o                         
  23   5   3          0.31         -4.01         7.37 o                         
  24   5   3          0.30         -4.03         8.04 o                         
   1   6   3       1089.51       1054.04        34.06 o                         
   2   6   3        365.35        350.69        13.58 o                         
   3   6   3        203.71        205.86         6.73 o                         
   4   6   3        549.00        555.15        13.09 o                         
   5   6   3         48.78         46.41         6.02 o                         
   6   6   3        269.74        253.64         7.44 o                         
   7   6   3        111.40        101.42         6.27 o                         
   8   6   3         36.47         26.29         4.99 o                         
   9   6   3         46.48         47.97         6.07 o                         
  10   6   3         47.07         54.82         8.04 o                         
  11   6   3        105.99         99.99         6.49 o                         
  12   6   3         40.67         41.99         6.09 o                         
  13   6   3         20.58         29.66         6.17 o                         
  14   6   3          3.27         13.60         6.17 o                         
  15   6   3         87.63        101.35         6.72 o                         
  16   6   3         30.59         34.76         6.56 o                         
  17   6   3         51.58         60.52         6.97 o                         
  18   6   3         11.66         17.10         6.88 o                         
  19   6   3          1.96          2.30         6.88 o                         
  20   6   3          8.04         13.83         6.66 o                         
  21   6   3         16.07         12.15         7.78 o                         
  22   6   3          2.41          4.52         6.66 o                         
  23   6   3          0.27         -1.32         7.42 o                         
   0   7   3         63.69         56.89         9.50 o                         
   1   7   3        182.90        177.45         9.32 o                         
   2   7   3         38.38         35.78         5.29 o                         
   3   7   3         62.50         54.72         4.81 o                         
   4   7   3         12.82         23.37         4.52 o                         
   5   7   3         45.32         40.81         5.93 o                         
   6   7   3         28.95         30.04         5.34 o                         
   7   7   3          4.04          5.01         5.21 o                         
   8   7   3         35.67         38.89         5.17 o                         
   9   7   3         12.52         16.60         5.56 o                         
  10   7   3         83.12         89.53         8.21 o                         
  11   7   3         96.89        106.21         8.23 o                         
  12   7   3         38.29         35.44         8.18 o                         
  13   7   3         76.64         93.10         8.55 o                         
  14   7   3          0.19         -5.81         6.31 o                         
  15   7   3          6.41          8.16         6.05 o                         
  16   7   3          0.86         -1.76         6.60 o                         
  17   7   3          2.67          3.00         6.08 o                         
  18   7   3          0.02          1.30         5.77 o                         
  19   7   3          7.43          4.12         6.06 o                         
  20   7   3          8.90          8.05         6.46 o                         
  21   7   3          2.26          4.02         6.89 o                         
  22   7   3          1.21         -2.49         7.47 o                         
   1   8   3         60.19         57.35         5.79 o                         
   2   8   3         30.86         36.03         5.55 o                         
   3   8   3         83.16         86.86         6.93 o                         
   4   8   3         46.28         45.39         6.19 o                         
   5   8   3          7.15         12.85         5.49 o                         
   6   8   3         72.04         68.96         5.73 o                         
   7   8   3          2.42          5.18         5.94 o                         
   8   8   3         56.89         51.64         5.91 o                         
   9   8   3         44.75         40.86         6.09 o                         
  10   8   3         92.56        106.85         9.89 o                         
  11   8   3         72.39         71.25         5.89 o                         
  12   8   3          0.61          6.65         6.16 o                         
  13   8   3          1.40         10.20         6.44 o                         
  14   8   3          2.13         -2.10         6.63 o                         
  15   8   3         12.37         22.55         6.74 o                         
  16   8   3          1.47         15.76         9.49 o                         
  17   8   3          3.26         14.12         8.98 o                         
  18   8   3          5.51          3.60         7.33 o                         
  19   8   3          8.65         13.23         7.03 o                         
  20   8   3          6.37          9.92         7.93 o                         
  21   8   3          7.13         10.37         7.39 o                         
   0   9   3        157.54        147.64        10.61 o                         
   1   9   3        143.74        142.61         6.27 o                         
   2   9   3         98.77        109.96         5.82 o                         
   3   9   3         16.36         10.36         5.75 o                         
   4   9   3         30.28         29.40         6.25 o                         
   5   9   3          6.33         14.15         4.84 o                         
   6   9   3         23.45         24.50         5.39 o                         
   7   9   3          6.05          8.66         6.86 o                         
   8   9   3         16.56         17.26         6.27 o                         
   9   9   3         29.63         23.06         5.74 o                         
  10   9   3         19.97         22.36         6.03 o                         
  11   9   3          3.13          5.84         6.86 o                         
  12   9   3          5.80          8.03         6.27 o                         
  13   9   3          5.65          5.28         8.48 o                         
  14   9   3          9.15         15.38         6.67 o                         
  15   9   3          0.23          5.60         6.27 o                         
  16   9   3          1.32          6.34         7.74 o                         
  17   9   3          0.69         12.77         8.30 o                         
  18   9   3          1.24          5.93         8.34 o                         
  19   9   3          0.95          0.13         7.67 o                         
   1  10   3          3.20          3.22         4.82 o                         
   2  10   3         11.24          6.19         6.18 o                         
   3  10   3         37.18         39.75         5.15 o                         
   4  10   3          8.26         13.07         5.80 o                         
   5  10   3          9.16         10.88         6.39 o                         
   6  10   3         15.68          9.14         6.44 o                         
   7  10   3         64.16         73.24         6.30 o                         
   8  10   3         19.68         20.39         6.05 o                         
   9  10   3          5.09          8.36         7.24 o                         
  10  10   3          3.01          4.93         6.23 o                         
  11  10   3          8.95         13.26         7.06 o                         
  12  10   3          4.44          9.05         6.52 o                         
  13  10   3         10.99          9.27         6.72 o                         
  14  10   3          0.98          5.08         8.15 o                         
  15  10   3         10.40          7.50         7.33 o                         
  16  10   3         10.25         11.18         7.60 o                         
  17  10   3          1.82          3.88         8.54 o                         
  18  10   3          0.27         -2.66        10.35 o                         
   0  11   3         46.81         53.08         9.81 o                         
   1  11   3         15.28         18.65         5.90 o                         
   2  11   3          7.95          9.06         7.47 o                         
   3  11   3          5.62         13.01         5.51 o                         
   4  11   3         27.84         27.48         6.35 o                         
   5  11   3         26.73         26.51         5.84 o                         
   6  11   3          3.07          5.49         5.37 o                         
   7  11   3          1.17          1.37         6.06 o                         
   8  11   3         21.19         22.72         6.27 o                         
   9  11   3         10.76          6.51         6.31 o                         
  10  11   3         13.68          8.04         6.58 o                         
  11  11   3          1.45          0.19         7.30 o                         
  12  11   3          7.93         12.80         7.08 o                         
  13  11   3          0.67          1.09         6.96 o                         
  14  11   3          5.81         -0.23         6.55 o                         
  15  11   3          0.58          0.64         7.71 o                         
  16  11   3          0.33          6.28         9.06 o                         
   1  12   3          1.69          2.60         6.05 o                         
   2  12   3          9.17          7.90         5.94 o                         
   3  12   3          2.53          2.56         6.53 o                         
   4  12   3          2.75          4.35         5.81 o                         
   5  12   3         10.76         11.01         6.42 o                         
   6  12   3         13.78         13.67         6.06 o                         
   7  12   3          8.51          9.45         6.23 o                         
   8  12   3          0.18         -2.31         7.45 o                         
   9  12   3          9.07         16.68         6.91 o                         
  10  12   3          1.04          5.77         6.84 o                         
  11  12   3          0.46          8.02         7.03 o                         
  12  12   3         10.62         10.80         8.01 o                         
  13  12   3          0.74         -5.06         7.67 o                         
   0  13   3          6.17         13.70        12.18 o                         
   1  13   3          2.59          9.48         6.95 o                         
   2  13   3          0.56          6.13         7.56 o                         
   3  13   3          5.55          9.71         6.80 o                         
   4  13   3          0.81          6.18         6.07 o                         
   5  13   3          0.70          8.33         7.24 o                         
   6  13   3          0.24          3.52         6.93 o                         
   7  13   3          0.43          2.60         6.49 o                         
   8  13   3          0.68          8.81         7.03 o                         
   9  13   3          0.49          0.58         8.00 o                         
   1  14   3          1.58          5.71         6.81 o                         
   2  14   3          0.46          2.84         7.94 o                         
   0   0   4       1136.85       1172.36        23.19 o                         
   2   0   4       1586.62       1517.25        16.59 o                         
   4   0   4        627.98        724.29        18.32 o                         
   6   0   4        146.15        144.62         8.68 o                         
   8   0   4        472.09        476.35        41.87 o                         
  10   0   4        249.87        253.45        15.76 o                         
  12   0   4         30.18         37.17         9.69 o                         
  14   0   4        109.29        133.73        14.37 o                         
  16   0   4          9.77         11.87        14.50 o                         
  18   0   4         19.20         20.83        15.22 o                         
  20   0   4          2.77         -3.30         7.84 o                         
  22   0   4          0.74         16.64        11.77 o                         
  24   0   4          1.30          3.16        10.33 o                         
   1   1   4        900.48        843.98        11.02 o                         
   2   1   4        117.52        126.32         5.58 o                         
   3   1   4        751.58        713.59        41.10 o                         
   4   1   4        159.94        153.84         7.21 o                         
   5   1   4         96.13         95.49         5.91 o                         
   6   1   4        645.55        670.06        12.64 o                         
   7   1   4         35.99         34.50         5.33 o                         
   8   1   4        416.89        427.33         7.59 o                         
   9   1   4        347.91        372.31        11.39 o                         
  10   1   4        170.27        185.91         7.44 o                         
  11   1   4        369.53        404.42        18.66 o                         
  12   1   4         43.96         47.94         6.95 o                         
  13   1   4         39.51         43.89         6.60 o                         
  14   1   4        237.73        218.95        15.48 o                         
  15   1   4          5.40         10.26         5.53 o                         
  16   1   4         76.60         65.16         7.45 o                         
  17   1   4          2.29          8.37         5.79 o                         
  18   1   4         15.28         23.96         8.52 o                         
  19   1   4         59.99         65.51         7.12 o                         
  20   1   4          8.53         15.92         7.46 o                         
  21   1   4         16.02         18.02         7.17 o                         
  22   1   4          3.75          7.12         6.14 o                         
  23   1   4          0.01         11.01         6.98 o                         
  24   1   4          0.40          1.48         7.10 o                         
   0   2   4       1293.93       1313.34        15.62 o                         
   1   2   4        280.02        270.57         6.86 o                         
   2   2   4         57.49         50.30         5.42 o                         
   3   2   4        112.34        113.81         5.88 o                         
   4   2   4        198.30        210.10         7.16 o                         
   5   2   4        426.72        430.55        10.35 o                         
   6   2   4         93.43         88.09         6.36 o                         
   7   2   4         36.27         32.12         5.27 o                         
   8   2   4        432.95        439.62        15.63 o                         
   9   2   4         87.12         91.34         6.05 o                         
  10   2   4         83.31         92.17         6.08 o                         
  11   2   4         39.60         49.76         6.63 o                         
  12   2   4          3.50          2.65         5.70 o                         
  13   2   4         21.56         33.43         7.77 o                         
  14   2   4          6.78          9.55         5.51 o                         
  15   2   4         87.79         89.32         9.10 o                         
  16   2   4         13.17         17.95         5.24 o                         
  17   2   4          5.87          5.70         5.87 o                         
  18   2   4         12.75         16.54         5.53 o                         
  19   2   4          7.30         17.96         7.45 o                         
  20   2   4         24.76         22.23         7.03 o                         
  21   2   4          4.66         11.17         6.49 o                         
  22   2   4          4.63          6.89         9.49 o                         
  23   2   4          3.09          6.69         7.03 o                         
  24   2   4          3.53         14.71         7.19 o                         
   1   3   4        800.56        812.78        12.64 o                         
   2   3   4        220.33        244.18         6.14 o                         
   3   3   4         92.62         84.69         5.41 o                         
   4   3   4        578.26        553.57         8.20 o                         
   5   3   4        342.84        336.56         9.51 o                         
   6   3   4        243.61        252.01         7.99 o                         
   7   3   4         55.34         69.76         6.16 o                         
   8   3   4        263.53        254.46        11.87 o                         
   9   3   4         83.96         83.48         6.08 o                         
  10   3   4         26.94         25.46         5.10 o                         
  11   3   4         41.11         54.53         5.50 o                         
  12   3   4         78.20         88.32         6.24 o                         
  13   3   4         53.52         63.65         7.23 o                         
  14   3   4         70.42         78.08         5.91 o                         
  15   3   4         62.24         55.45         5.50 o                         
  16   3   4         91.27         80.22         6.25 o                         
  17   3   4         82.66         77.78        12.61 o                         
  18   3   4          3.97         10.48         5.65 o                         
  19   3   4         12.28         18.39         6.43 o                         
  20   3   4          7.80         14.77         6.05 o                         
  21   3   4         10.72          7.67         6.94 o                         
  22   3   4          0.63         15.26         7.58 o                         
  23   3   4          2.74          4.37         7.58 o                         
  24   3   4          0.65          5.04        10.24 o                         
   0   4   4       1156.51       1110.74        58.13 o                         
   1   4   4         82.95         89.65         4.62 o                         
   2   4   4        838.48        783.92         9.04 o                         
   3   4   4        434.47        444.41         7.76 o                         
   4   4   4        632.55        655.48         9.92 o                         
   5   4   4         12.56         13.54         4.68 o                         
   6   4   4         10.97         11.43         4.48 o                         
   7   4   4          6.66          7.70         4.40 o                         
   8   4   4        189.65        195.89         8.11 o                         
   9   4   4        218.20        242.43        14.73 o                         
  10   4   4         81.56         86.40         5.63 o                         
  11   4   4        154.22        138.08         7.02 o                         
  12   4   4         66.74         61.67         5.78 o                         
  13   4   4         33.58         43.20         5.67 o                         
  14   4   4         61.49         72.91         8.10 o                         
  15   4   4         16.81         24.76         5.28 o                         
  16   4   4         30.59         43.59         6.01 o                         
  17   4   4         29.02         26.27         6.25 o                         
  18   4   4          7.71         14.89         6.58 o                         
  19   4   4         11.66         15.25         6.95 o                         
  20   4   4          5.56          4.81         7.14 o                         
  21   4   4          6.08          6.70         6.83 o                         
  22   4   4          0.03          0.96         6.91 o                         
  23   4   4          0.93          4.10         7.78 o                         
   1   5   4          6.37         11.68         4.45 o                         
   2   5   4        619.27        645.19         7.37 o                         
   3   5   4        250.51        256.24         8.89 o                         
   4   5   4         82.96         89.15         4.82 o                         
   5   5   4          9.45         17.26         4.99 o                         
   6   5   4         39.08         40.69         4.76 o                         
   7   5   4         26.79         21.46         4.78 o                         
   8   5   4         47.46         41.03         5.50 o                         
   9   5   4         20.55         21.39         5.82 o                         
  10   5   4        317.30        324.98        31.99 o                         
  11   5   4         74.13         76.32         5.47 o                         
  12   5   4          2.91          5.55         5.58 o                         
  13   5   4         13.06         11.06         4.84 o                         
  14   5   4         61.41         84.56         7.04 o                         
  15   5   4          1.49         10.05         5.48 o                         
  16   5   4          0.78          4.33         5.48 o                         
  17   5   4          6.89         11.25         6.58 o                         
  18   5   4         16.22         10.99         6.87 o                         
  19   5   4          0.59         -0.24         5.83 o                         
  20   5   4          7.47          9.73         6.17 o                         
  21   5   4          0.90          0.34         6.41 o                         
  22   5   4          1.51          5.25         6.59 o                         
  23   5   4          0.78         -2.36         9.09 o                         
   0   6   4        143.80        130.09        18.53 o                         
   1   6   4        139.77        142.04         5.57 o                         
   2   6   4        335.94        333.34         9.80 o                         
   3   6   4         26.02         29.17         4.50 o                         
   4   6   4         13.44         13.37         4.74 o                         
   5   6   4          7.38          9.58         5.16 o                         
   6   6   4          9.96          8.17         4.85 o                         
   7   6   4         56.43         66.56         5.90 o                         
   8   6   4         58.79         67.54         5.48 o                         
   9   6   4        359.82        343.07         6.75 o                         
  10   6   4         29.89         37.07         5.77 o                         
  11   6   4         19.33         19.70         5.25 o                         
  12   6   4         34.04         29.12         5.79 o                         
  13   6   4         34.66         28.87         5.27 o                         
  14   6   4         38.01         33.12         6.06 o                         
  15   6   4          0.67          4.91         5.39 o                         
  16   6   4          0.34          0.42         5.48 o                         
  17   6   4         41.66         51.26         7.82 o                         
  18   6   4         10.93         15.85         6.24 o                         
  19   6   4          2.58          4.98         6.12 o                         
  20   6   4          0.43          2.39         5.75 o                         
  21   6   4          2.01          0.75         6.76 o                         
  22   6   4          3.22          4.38         7.31 o                         
   1   7   4        119.49        123.90         5.99 o                         
   2   7   4         66.12         69.59         6.18 o                         
   3   7   4        250.79        259.86        13.92 o                         
   4   7   4         36.35         40.63         6.00 o                         
   5   7   4         11.17         12.28         5.02 o                         
   6   7   4         50.72         49.87         5.56 o                         
   7   7   4        112.56        107.82         5.43 o                         
   8   7   4        287.69        284.15        21.48 o                         
   9   7   4         41.60         47.12         7.45 o                         
  10   7   4         26.79         20.83         6.56 o                         
  11   7   4         12.94         17.64         6.48 o                         
  12   7   4          2.73         10.29         5.78 o                         
  13   7   4         32.76         38.35         6.60 o                         
  14   7   4          4.71         11.97         7.22 o                         
  15   7   4         13.85         11.74         5.75 o                         
  16   7   4         14.39         16.92         5.57 o                         
  17   7   4         24.19         35.50         5.93 o                         
  18   7   4          8.96         12.29         6.55 o                         
  19   7   4          2.07          6.49         7.34 o                         
  20   7   4          1.58         11.13         6.84 o                         
  21   7   4          1.72          2.12         7.90 o                         
   0   8   4        535.04        516.48        24.83 o                         
   1   8   4        377.22        350.48         7.03 o                         
   2   8   4         71.15         71.71         6.42 o                         
   3   8   4         75.57         72.10         6.02 o                         
   4   8   4         40.46         37.83         5.21 o                         
   5   8   4        140.98        124.09         7.32 o                         
   6   8   4         50.04         57.17         6.42 o                         
   7   8   4         67.34         56.64         5.75 o                         
   8   8   4        161.61        159.25         7.82 o                         
   9   8   4         95.81         95.56         5.98 o                         
  10   8   4          2.10         13.12         5.49 o                         
  11   8   4          7.89         16.97         5.93 o                         
  12   8   4         13.71         15.86         5.95 o                         
  13   8   4         10.95         11.46         6.56 o                         
  14   8   4         10.39          5.10         5.26 o                         
  15   8   4         25.93         29.33         5.86 o                         
  16   8   4         10.61          9.76         6.51 o                         
  17   8   4          2.24         -0.43         7.21 o                         
  18   8   4          0.65          4.54         6.82 o                         
  19   8   4          8.99         13.22         6.98 o                         
  20   8   4          0.65          0.99         6.61 o                         
   1   9   4         18.12         16.21         5.71 o                         
   2   9   4        115.40        117.23         6.09 o                         
   3   9   4        120.91        122.40         6.80 o                         
   4   9   4         17.44         15.38         5.73 o                         
   5   9   4          1.95          3.23         6.38 o                         
   6   9   4         23.92         20.98         6.34 o                         
   7   9   4         54.47         49.22         6.07 o                         
   8   9   4         11.47         11.42         6.80 o                         
   9   9   4          7.25         10.65         5.13 o                         
  10   9   4          9.03          7.44         5.48 o                         
  11   9   4         23.30         33.88         8.20 o                         
  12   9   4         12.83         19.00         8.79 o                         
  13   9   4         10.55         21.78         7.73 o                         
  14   9   4          3.29         12.57         7.78 o                         
  15   9   4          2.51          7.52         7.87 o                         
  16   9   4          2.70          1.82         7.43 o                         
  17   9   4          0.72          2.05         6.05 o                         
  18   9   4          3.31          1.83         7.10 o                         
   0  10   4          8.89         15.02         8.72 o                         
   1  10   4         36.85         34.55         5.73 o                         
   2  10   4         37.91         42.39         6.65 o                         
   3  10   4         29.27         29.42         6.23 o                         
   4  10   4         36.79         37.11         6.19 o                         
   5  10   4          3.50         14.19         5.57 o                         
   6  10   4          2.56          1.90         6.53 o                         
   7  10   4          0.54         -0.40         6.16 o                         
   8  10   4          0.22          1.74         5.81 o                         
   9  10   4          2.32          2.56         6.70 o                         
  10  10   4          2.29          5.94         5.54 o                         
  11  10   4          2.10         -3.17         5.89 o                         
  12  10   4          2.06          4.77         9.41 o                         
  13  10   4          3.40          5.44         7.49 o                         
  14  10   4          1.67          8.38         8.41 o                         
  15  10   4          3.71         -3.21         8.21 o                         
  16  10   4          0.78          3.59        11.19 o                         
  17  10   4          3.12         -0.80        10.57 o                         
   1  11   4          0.30          4.07         6.26 o                         
   2  11   4          2.16         10.20         6.90 o                         
   3  11   4          0.69          5.40         6.29 o                         
   4  11   4         10.77         15.96         5.94 o                         
   5  11   4          0.86          6.18         5.87 o                         
   6  11   4          2.73          3.13         5.91 o                         
   7  11   4          1.32          7.46         5.48 o                         
   8  11   4          2.14          3.15         8.01 o                         
   9  11   4          4.74          8.03         6.52 o                         
  10  11   4          0.34          2.34         8.22 o                         
  11  11   4          0.73          4.39         6.07 o                         
  12  11   4          7.35         11.36         7.79 o                         
  13  11   4          4.89          2.82         7.86 o                         
  14  11   4          5.18         11.65         8.88 o                         
   0  12   4          2.35          2.86         9.30 o                         
   1  12   4         10.06          8.88         6.68 o                         
   2  12   4          3.50          8.50         6.71 o                         
   3  12   4          7.58         11.95         6.52 o                         
   4  12   4          1.86          6.26         6.24 o                         
   5  12   4          0.81          5.80         5.67 o                         
   6  12   4          0.28          2.33         6.64 o                         
   7  12   4          1.02          2.29         7.55 o                         
   8  12   4          0.44          1.05         7.59 o                         
   9  12   4          2.79          2.09         7.22 o                         
  10  12   4          0.82          1.41         7.15 o                         
  11  12   4          0.38         -0.71         7.28 o                         
   1  13   4          4.40          8.88         6.67 o                         
   2  13   4          2.17          4.79         6.29 o                         
   3  13   4          4.97          7.31         7.65 o                         
   4  13   4          7.62         12.30         7.89 o                         
   5  13   4          2.12          6.39         7.19 o                         
   6  13   4          3.68          3.90         7.93 o                         
   7  13   4          1.23          1.23         8.98 o                         
   2   0   5         14.78         26.51         7.35 o                         
   4   0   5       1323.75       1274.00        29.28 o                         
   6   0   5          0.14          6.22         7.23 o                         
   8   0   5          9.95          9.14         8.68 o                         
  10   0   5         12.14          8.70         9.16 o                         
  12   0   5        164.34        149.14        10.59 o                         
  14   0   5        144.35        163.12        11.22 o                         
  16   0   5        381.85        394.22        13.43 o                         
  18   0   5          9.16          2.46        10.63 o                         
  20   0   5          1.98         25.52        11.19 o                         
  22   0   5          1.09         -3.07         9.71 o                         
   0   1   5        120.04        123.43         8.47 o                         
   1   1   5        156.87        168.85         6.00 o                         
   2   1   5         37.27         39.29         5.55 o                         
   3   1   5        102.60        111.03         5.58 o                         
   4   1   5        139.24        141.87         5.93 o                         
   5   1   5        224.10        210.50         8.45 o                         
   6   1   5        350.56        322.42         8.47 o                         
   7   1   5        692.19        706.92         8.96 o                         
   8   1   5         14.17         14.66         6.34 o                         
   9   1   5         37.74         41.18         5.43 o                         
  10   1   5        342.28        349.16        14.67 o                         
  11   1   5        113.53        123.06         7.32 o                         
  12   1   5          6.78         11.42         5.82 o                         
  13   1   5         40.51         41.43         6.51 o                         
  14   1   5         46.19         48.61         6.45 o                         
  15   1   5          6.95         21.48         8.02 o                         
  16   1   5          8.43         21.33         7.17 o                         
  17   1   5         10.24         15.12         7.45 o                         
  18   1   5         26.25         26.86         7.93 o                         
  19   1   5          3.38          3.02         6.44 o                         
  20   1   5          2.87          7.38         7.79 o                         
  21   1   5          0.54          0.66         6.58 o                         
  22   1   5          4.13         -5.57         8.46 o                         
  23   1   5          1.15         -1.06         7.16 o                         
   1   2   5        819.19        814.85        16.70 o                         
   2   2   5        269.43        298.11         7.94 o                         
   3   2   5         45.29         41.83         5.47 o                         
   4   2   5         24.97         25.70         5.84 o                         
   5   2   5         91.50         85.00         5.29 o                         
   6   2   5        153.47        155.99         5.88 o                         
   7   2   5        339.35        350.41         7.25 o                         
   8   2   5        159.83        165.09         6.70 o                         
   9   2   5         30.23         37.71         5.56 o                         
  10   2   5          4.37          4.85         6.14 o                         
  11   2   5        118.90        121.54         7.99 o                         
  12   2   5         33.32         22.04         6.98 o                         
  13   2   5         92.38        104.22         8.70 o                         
  14   2   5         17.13         23.83         6.38 o                         
  15   2   5         27.73         23.90         5.74 o                         
  16   2   5         24.82         22.56         6.48 o                         
  17   2   5         25.59         29.69         6.20 o                         
  18   2   5         17.98         23.18         5.87 o                         
  19   2   5          0.85         12.41         5.75 o                         
  20   2   5          3.05          4.14         5.66 o                         
  21   2   5          1.39          2.52         7.30 o                         
  22   2   5          1.27          0.93         8.74 o                         
  23   2   5          2.00          2.97         8.97 o                         
   0   3   5        766.00        758.39        13.44 o                         
   1   3   5        187.83        197.29         6.32 o                         
   2   3   5        129.13        120.54         5.60 o                         
   3   3   5        941.36        896.96        16.09 o                         
   4   3   5         30.59         37.22         5.58 o                         
   5   3   5         89.45         90.07         5.84 o                         
   6   3   5        173.51        171.80         6.78 o                         
   7   3   5         26.90         32.08         4.99 o                         
   8   3   5         53.90         55.85         5.52 o                         
   9   3   5        212.99        225.88         9.52 o                         
  10   3   5        274.79        279.74        10.45 o                         
  11   3   5         11.29         14.33         5.03 o                         
  12   3   5         69.31         72.35         6.81 o                         
  13   3   5         33.26         25.18         5.64 o                         
  14   3   5         29.21         45.92         7.10 o                         
  15   3   5         11.22         21.33         5.29 o                         
  16   3   5         15.83         14.05         5.04 o                         
  17   3   5          3.45          5.43         6.11 o                         
  18   3   5          2.95          1.27         5.57 o                         
  19   3   5         19.29         15.39         6.67 o                         
  20   3   5          1.45          0.56         6.42 o                         
  21   3   5          1.22          3.87         6.90 o                         
  22   3   5          1.76         -1.38         8.77 o                         
  23   3   5          2.20          3.29         7.86 o                         
   1   4   5        110.24        105.24         7.77 o                         
   2   4   5        220.44        227.59         7.34 o                         
   3   4   5        281.66        300.38         6.01 o                         
   4   4   5         28.47         29.25         4.27 o                         
   5   4   5         56.92         51.16         5.03 o                         
   6   4   5         49.60         56.07         5.48 o                         
   7   4   5         34.89         45.75         4.63 o                         
   8   4   5        172.44        185.27         6.22 o                         
   9   4   5        100.05        105.43         5.63 o                         
  10   4   5         44.88         43.40         5.61 o                         
  11   4   5         94.48         98.82         6.03 o                         
  12   4   5        115.47        117.30         6.76 o                         
  13   4   5          5.76         15.33         5.71 o                         
  14   4   5         10.89         26.50         5.81 o                         
  15   4   5         10.48         12.06         5.50 o                         
  16   4   5          7.92         22.48         6.54 o                         
  17   4   5         12.92         12.50         6.84 o                         
  18   4   5         25.08         27.34         7.77 o                         
  19   4   5         12.75         16.02         6.17 o                         
  20   4   5          9.25         12.73         6.85 o                         
  21   4   5          1.54          6.75         7.25 o                         
  22   4   5          0.89          2.30         6.75 o                         
   0   5   5        104.03         97.31         6.73 o                         
   1   5   5         81.89         82.72         4.80 o                         
   2   5   5          7.73          4.43         4.26 o                         
   3   5   5         78.38         79.98         4.44 o                         
   4   5   5         52.39         58.88         5.18 o                         
   5   5   5        119.93        114.61         4.84 o                         
   6   5   5         16.17         19.96         4.48 o                         
   7   5   5        131.44        135.27         5.17 o                         
   8   5   5        292.77        304.25         6.89 o                         
   9   5   5        233.95        248.47         9.72 o                         
  10   5   5         43.01         42.96         6.09 o                         
  11   5   5         27.25         42.97         6.07 o                         
  12   5   5         76.66         80.59         5.12 o                         
  13   5   5          8.02         11.15         6.89 o                         
  14   5   5         33.31         37.33         5.61 o                         
  15   5   5         26.50         24.78         6.76 o                         
  16   5   5          9.70         10.71         5.54 o                         
  17   5   5          3.28          3.20         6.03 o                         
  18   5   5          7.57          8.89         6.35 o                         
  19   5   5          3.98          5.41         7.34 o                         
  20   5   5         23.52         27.88         6.95 o                         
  21   5   5          1.30          9.12         7.49 o                         
  22   5   5          1.51          1.95         6.22 o                         
   1   6   5        125.51        114.00         4.65 o                         
   2   6   5        101.09        106.99         4.93 o                         
   3   6   5        174.43        183.80         5.31 o                         
   4   6   5         36.90         45.43         4.65 o                         
   5   6   5         36.69         36.39         4.87 o                         
   6   6   5         75.45         81.14         6.10 o                         
   7   6   5        132.91        128.19         5.71 o                         
   8   6   5         71.16         75.65         4.92 o                         
   9   6   5        202.09        198.68         6.32 o                         
  10   6   5         46.51         46.31         6.03 o                         
  11   6   5         24.14         31.09         5.88 o                         
  12   6   5         12.54         21.42         6.28 o                         
  13   6   5          6.22         10.15         5.34 o                         
  14   6   5         10.06         16.43         6.44 o                         
  15   6   5         19.76         19.76         5.26 o                         
  16   6   5          8.00         10.07         6.31 o                         
  17   6   5          5.28          6.77         6.51 o                         
  18   6   5          2.23          3.22         5.68 o                         
  19   6   5          0.16          7.32         6.69 o                         
  20   6   5          7.94          8.24         7.11 o                         
  21   6   5          0.24          6.06         6.56 o                         
   0   7   5        248.94        248.34         8.38 o                         
   1   7   5         13.87         14.40         4.46 o                         
   2   7   5         29.22         22.19         4.35 o                         
   3   7   5        121.95        129.38         4.88 o                         
   4   7   5         47.59         56.55         5.04 o                         
   5   7   5         35.26         45.35         5.04 o                         
   6   7   5         25.62         20.43         4.64 o                         
   7   7   5          2.67          0.43         4.87 o                         
   8   7   5          7.37          8.56         5.78 o                         
   9   7   5         68.25         73.80         7.33 o                         
  10   7   5         50.79         51.16         5.96 o                         
  11   7   5         21.53         26.70         5.91 o                         
  12   7   5          2.19          9.87         5.50 o                         
  13   7   5         12.11         20.79         5.65 o                         
  14   7   5         25.19         20.99         6.22 o                         
  15   7   5          4.75          4.91         6.32 o                         
  16   7   5          0.99         -2.29         5.63 o                         
  17   7   5          0.17          6.91         7.32 o                         
  18   7   5          2.65          2.16         6.84 o                         
  19   7   5          0.88         -0.08         6.97 o                         
  20   7   5          0.29          4.73         6.25 o                         
   1   8   5         17.24         25.99         4.87 o                         
   2   8   5         53.56         51.14         4.93 o                         
   3   8   5        147.63        146.40         7.91 o                         
   4   8   5         61.01         65.57         5.22 o                         
   5   8   5          0.67          0.77         4.41 o                         
   6   8   5         26.75         32.46         4.98 o                         
   7   8   5         13.03         13.49         4.92 o                         
   8   8   5         22.79         19.69         5.30 o                         
   9   8   5          7.72          9.46         6.11 o                         
  10   8   5          5.76          9.08         6.21 o                         
  11   8   5         10.42          8.67         6.35 o                         
  12   8   5          4.03          7.26         5.79 o                         
  13   8   5         30.52         36.77         6.90 o                         
  14   8   5          4.86         13.55         5.68 o                         
  15   8   5          2.90          3.12         6.10 o                         
  16   8   5          3.34          6.45         6.71 o                         
  17   8   5          2.36         13.47         7.55 o                         
  18   8   5          1.03          0.03         7.14 o                         
  19   8   5          3.50          5.15        17.58 o                         
   0   9   5          5.81         11.53        10.41 o                         
   1   9   5         49.37         48.09         5.54 o                         
   2   9   5         13.71         20.49         6.54 o                         
   3   9   5         22.93         32.09         4.82 o                         
   4   9   5          0.67          8.27         5.17 o                         
   5   9   5          6.16          6.38         5.94 o                         
   6   9   5          5.34          9.54         5.45 o                         
   7   9   5          1.66          4.55         5.64 o                         
   8   9   5          1.87          6.26         5.24 o                         
   9   9   5          3.77          6.36         6.74 o                         
  10   9   5         29.66         25.33         6.62 o                         
  11   9   5          2.01          0.43         5.87 o                         
  12   9   5          3.33          9.89         5.61 o                         
  13   9   5          4.14          9.86         6.58 o                         
  14   9   5          3.41          3.39         5.82 o                         
  15   9   5          9.72          6.06         6.51 o                         
  16   9   5          0.15          4.28         7.68 o                         
  17   9   5          5.86         15.45         8.13 o                         
   1  10   5         13.57         16.10         6.04 o                         
   2  10   5          2.34          0.30         6.16 o                         
   3  10   5          1.34          7.12         6.79 o                         
   4  10   5         19.56         24.89         5.78 o                         
   5  10   5          1.32          3.11         6.17 o                         
   6  10   5          0.36          3.59         5.71 o                         
   7  10   5         12.29         12.93         5.49 o                         
   8  10   5          3.70         -3.45         6.56 o                         
   9  10   5          9.08          6.78         5.68 o                         
  10  10   5          1.55          2.54         5.50 o                         
  11  10   5          0.49         -2.32         8.23 o                         
  12  10   5          5.30          8.90         6.48 o                         
  13  10   5          0.88          2.27         6.82 o                         
  14  10   5          2.86          7.16         6.21 o                         
  15  10   5          7.21         10.93         8.10 o                         
   0  11   5         47.15         34.78         9.35 o                         
   1  11   5         31.43         22.48         6.61 o                         
   2  11   5         18.80         19.17         7.97 o                         
   3  11   5         16.44         15.48         5.85 o                         
   4  11   5          9.24          1.30         5.86 o                         
   5  11   5          5.25          3.07         6.10 o                         
   6  11   5          2.21         -2.11         6.30 o                         
   7  11   5          1.29          1.51         6.69 o                         
   8  11   5          1.76          0.93         5.97 o                         
   9  11   5          8.64          3.27         7.82 o                         
  10  11   5          0.55          5.10         6.39 o                         
  11  11   5          1.75          8.65         6.20 o                         
  12  11   5          0.17          6.01         8.97 o                         
  13  11   5          2.60          8.14        13.32 o                         
   1  12   5          7.83          7.95         7.60 o                         
   2  12   5          9.16          6.71         6.29 o                         
   3  12   5         14.92         15.96         6.33 o                         
   4  12   5          4.99          3.77         7.52 o                         
   5  12   5          0.99          3.96         6.92 o                         
   6  12   5          1.39         10.61         6.65 o                         
   7  12   5          4.66          4.80         7.16 o                         
   8  12   5          1.36          5.96         7.69 o                         
   9  12   5          3.30          7.44         6.67 o                         
   0  13   5          7.34         12.28        10.56 o                         
   1  13   5          0.84          4.88         6.74 o                         
   2  13   5          0.02          2.71         9.37 o                         
   0   0   6       1090.21       1072.74        18.86 o                         
   2   0   6        562.57        597.42        12.85 o                         
   4   0   6        262.30        267.99        16.73 o                         
   6   0   6        169.78        178.61        12.91 o                         
   8   0   6        168.63        161.41        15.32 o                         
  10   0   6        310.82        339.21        11.68 o                         
  12   0   6        169.17        162.98        31.38 o                         
  14   0   6         43.85         47.51        10.59 o                         
  16   0   6         31.23         46.24        10.51 o                         
  18   0   6          9.70         12.66        15.81 o                         
  20   0   6          0.19          5.25        11.78 o                         
  22   0   6          2.22          9.83        10.19 o                         
   1   1   6         73.70         87.26         7.08 o                         
   2   1   6        363.84        357.44         8.19 o                         
   3   1   6         31.04         23.86         5.59 o                         
   4   1   6        153.27        138.37         5.96 o                         
   5   1   6        136.98        133.27         5.94 o                         
   6   1   6         54.30         58.55         7.14 o                         
   7   1   6         44.21         43.85         5.54 o                         
   8   1   6        164.15        170.38         6.78 o                         
   9   1   6        209.83        211.39         7.13 o                         
  10   1   6         32.18         37.70         6.31 o                         
  11   1   6         97.68         94.22         6.09 o                         
  12   1   6         41.73         51.59         5.49 o                         
  13   1   6         30.24         30.04         6.10 o                         
  14   1   6          5.90         -0.36         5.69 o                         
  15   1   6         27.91         31.56         6.44 o                         
  16   1   6         26.24         29.51         6.74 o                         
  17   1   6          6.56          7.39         6.68 o                         
  18   1   6          3.11          6.83         7.70 o                         
  19   1   6          1.59          7.66         9.11 o                         
  20   1   6          0.53          1.07         8.31 o                         
  21   1   6          1.31          6.10         7.55 o                         
  22   1   6          0.33          1.81         7.07 o                         
   0   2   6        107.57         85.66        13.56 o                         
   1   2   6         84.20         86.22         5.84 o                         
   2   2   6         78.63         77.11         5.93 o                         
   3   2   6        204.92        212.23         6.42 o                         
   4   2   6         59.45         56.33         5.55 o                         
   5   2   6        139.76        141.44         6.52 o                         
   6   2   6         70.51         66.82         6.24 o                         
   7   2   6          9.52         12.84         4.94 o                         
   8   2   6         16.94         12.65         5.62 o                         
   9   2   6        127.10        137.69         7.35 o                         
  10   2   6        313.39        312.38        11.85 o                         
  11   2   6          3.30          2.38         7.28 o                         
  12   2   6          8.68          8.94         6.62 o                         
  13   2   6         54.49         61.48         8.14 o                         
  14   2   6          1.61          0.36         6.90 o                         
  15   2   6         21.20         28.34         6.93 o                         
  16   2   6          1.37          8.51         6.49 o                         
  17   2   6         22.67         23.76         5.78 o                         
  18   2   6          8.21          7.59         6.90 o                         
  19   2   6          2.02         -0.13         6.86 o                         
  20   2   6          0.04          2.94         6.70 o                         
  21   2   6          1.37         11.07         8.87 o                         
  22   2   6          0.58          1.19         7.96 o                         
   1   3   6         63.70         50.77         5.97 o                         
   2   3   6          9.51          8.57         5.25 o                         
   3   3   6         53.08         56.83         5.97 o                         
   4   3   6          2.27         10.92         5.93 o                         
   5   3   6         26.55         20.97         5.39 o                         
   6   3   6        130.34        120.64         7.19 o                         
   7   3   6         23.62         27.53         6.10 o                         
   8   3   6         21.02         25.31         5.72 o                         
   9   3   6        118.82        119.42         6.16 o                         
  10   3   6         51.49         57.40         6.56 o                         
  11   3   6        212.00        198.46        26.64 o                         
  12   3   6         15.52         16.77         6.16 o                         
  13   3   6         22.00         22.85         5.86 o                         
  14   3   6         45.12         58.33         5.72 o                         
  15   3   6         57.53         62.81         6.33 o                         
  16   3   6          7.99          8.54         6.13 o                         
  17   3   6         28.28         31.23         6.45 o                         
  18   3   6          6.83         -2.59         7.80 o                         
  19   3   6          1.56         -3.22         7.17 o                         
  20   3   6          0.57          3.24         8.45 o                         
  21   3   6         11.56         15.81         6.92 o                         
  22   3   6          0.28          4.09        10.36 o                         
   0   4   6        458.41        450.15        22.14 o                         
   1   4   6         30.39         31.86         5.93 o                         
   2   4   6         42.82         44.53         5.55 o                         
   3   4   6         17.63         27.40         5.00 o                         
   4   4   6         35.45         38.10         5.21 o                         
   5   4   6         22.38         27.02         6.01 o                         
   6   4   6        114.91        122.75         4.85 o                         
   7   4   6        285.97        278.78        13.29 o                         
   8   4   6        237.34        267.60        11.02 o                         
   9   4   6         53.82         54.41         5.52 o                         
  10   4   6         70.45         73.78         6.63 o                         
  11   4   6         33.20         27.09         5.69 o                         
  12   4   6          0.65          6.42         5.73 o                         
  13   4   6          0.56         -1.74         5.60 o                         
  14   4   6          9.53          8.95         7.48 o                         
  15   4   6         11.12         10.63         5.79 o                         
  16   4   6          5.50          8.60         5.74 o                         
  17   4   6          8.01         17.14         7.01 o                         
  18   4   6          2.69          3.65         6.58 o                         
  19   4   6          1.26          5.75         8.15 o                         
  20   4   6          1.73          6.83         7.45 o                         
  21   4   6          2.97         14.19         8.03 o                         
   1   5   6          4.46          8.74         4.81 o                         
   2   5   6        113.91        115.59         5.88 o                         
   3   5   6         54.04         65.99         5.33 o                         
   4   5   6         50.54         55.92         4.99 o                         
   5   5   6         15.93         15.41         4.58 o                         
   6   5   6        378.22        405.30        14.64 o                         
   7   5   6         59.40         47.63         5.19 o                         
   8   5   6         82.15         82.17         5.74 o                         
   9   5   6         33.69         34.33         5.24 o                         
  10   5   6         87.72         89.32         6.57 o                         
  11   5   6         12.10         24.55         6.42 o                         
  12   5   6          9.75          9.84         5.70 o                         
  13   5   6          4.93          9.85         5.66 o                         
  14   5   6         48.43         48.74         6.34 o                         
  15   5   6         15.50         14.74         6.34 o                         
  16   5   6          2.45          6.56         5.98 o                         
  17   5   6          4.63          6.13         7.09 o                         
  18   5   6          1.34          1.52         6.66 o                         
  19   5   6          0.32         -1.24         8.33 o                         
  20   5   6          3.21          7.35         7.38 o                         
   0   6   6         53.41         56.64         8.13 o                         
   1   6   6         18.62         16.95         5.28 o                         
   2   6   6        221.48        222.93         7.14 o                         
   3   6   6         30.73         37.58         5.39 o                         
   4   6   6         82.31         81.36         4.88 o                         
   5   6   6         26.85         17.09         4.99 o                         
   6   6   6          0.85          4.21         4.57 o                         
   7   6   6         49.69         44.98         5.11 o                         
   8   6   6         23.89         26.43         5.44 o                         
   9   6   6         76.65         61.64         6.33 o                         
  10   6   6          2.28          6.16         5.39 o                         
  11   6   6          4.76         13.48         6.65 o                         
  12   6   6          3.14          0.90         5.66 o                         
  13   6   6         10.20         19.44         6.81 o                         
  14   6   6         12.77         17.18         5.76 o                         
  15   6   6          9.55         13.79         7.12 o                         
  16   6   6          1.01          1.13         6.18 o                         
  17   6   6          3.40         11.21         8.24 o                         
  18   6   6          3.77          0.70         6.53 o                         
  19   6   6          1.55          8.13         7.37 o                         
   1   7   6         32.78         43.33         5.50 o                         
   2   7   6         54.90         54.71         4.81 o                         
   3   7   6         31.01         30.60         4.58 o                         
   4   7   6         89.24         92.06         5.28 o                         
   5   7   6          1.31          2.70         4.84 o                         
   6   7   6          4.79          6.15         5.19 o                         
   7   7   6         14.26         12.25         5.38 o                         
   8   7   6         37.61         34.87         5.70 o                         
   9   7   6         24.02         37.77         6.71 o                         
  10   7   6         16.65         16.98         7.08 o                         
  11   7   6         65.56         72.61         6.95 o                         
  12   7   6          6.42          2.69         6.13 o                         
  13   7   6          0.40         -0.07         5.79 o                         
  14   7   6          1.15         -0.75         7.01 o                         
  15   7   6          2.11          4.51         6.70 o                         
  16   7   6          0.82          2.14         6.16 o                         
  17   7   6          4.02         11.70         7.65 o                         
  18   7   6          5.08          8.44         6.87 o                         
   0   8   6         15.75         17.94         7.19 o                         
   1   8   6          1.71          3.27         4.71 o                         
   2   8   6         45.61         46.77         4.63 o                         
   3   8   6         53.02         50.21         5.15 o                         
   4   8   6          4.21         10.00         5.14 o                         
   5   8   6         24.07         29.67         5.63 o                         
   6   8   6          4.14          2.36         4.93 o                         
   7   8   6          2.47          9.38         5.60 o                         
   8   8   6          4.07         10.12         6.18 o                         
   9   8   6         10.46          7.87         5.88 o                         
  10   8   6         20.02         17.27         6.13 o                         
  11   8   6          2.40         -0.53         6.50 o                         
  12   8   6          6.33          6.09         7.28 o                         
  13   8   6          7.48         15.98         5.94 o                         
  14   8   6          0.99          9.49         6.66 o                         
  15   8   6          5.69          5.00         5.92 o                         
  16   8   6          6.25         23.95         7.93 o                         
  17   8   6          0.26          4.66         6.69 o                         
   1   9   6         32.09         29.11         4.84 o                         
   2   9   6          6.06          8.56         5.22 o                         
   3   9   6          1.55          3.68         5.74 o                         
   4   9   6          5.61         10.11         5.18 o                         
   5   9   6          4.58          3.26         5.09 o                         
   6   9   6          0.75          6.57         5.06 o                         
   7   9   6          3.16          8.54         4.93 o                         
   8   9   6          0.64          2.19         5.52 o                         
   9   9   6          5.04          7.85         6.60 o                         
  10   9   6          7.88         10.08         7.27 o                         
  11   9   6          0.54          3.43         5.77 o                         
  12   9   6          4.44         10.07         6.44 o                         
  13   9   6          0.49          0.99         6.36 o                         
  14   9   6          6.72          3.51         6.64 o                         
  15   9   6          1.90         -1.39         7.36 o                         
   0  10   6         12.74         11.99         7.39 o                         
   1  10   6         26.64         26.79         5.83 o                         
   2  10   6         11.64         11.36         5.13 o                         
   3  10   6          9.92          6.29         5.44 o                         
   4  10   6         25.90         28.56         5.52 o                         
   5  10   6          8.04          5.87         5.60 o                         
   6  10   6          1.65          9.34         6.14 o                         
   7  10   6          1.74          5.26         5.59 o                         
   8  10   6         14.24         21.36         6.76 o                         
   9  10   6          4.87         10.91         5.97 o                         
  10  10   6          3.49          7.74         6.46 o                         
  11  10   6          1.22         -0.98         7.71 o                         
  12  10   6          2.18          6.78         8.06 o                         
  13  10   6          1.25         -3.94         7.23 o                         
   1  11   6          4.58         10.96         6.05 o                         
   2  11   6          8.71          6.85         5.08 o                         
   3  11   6         16.10         14.75         5.37 o                         
   4  11   6         15.77         14.98         6.00 o                         
   5  11   6          2.67          2.65         5.63 o                         
   6  11   6          1.96          2.60         5.75 o                         
   7  11   6          0.57          1.98         5.71 o                         
   8  11   6          0.53          2.88         6.39 o                         
   9  11   6          0.14          1.97         6.70 o                         
  10  11   6          2.14          8.42         7.59 o                         
   0  12   6          2.58         -1.85         7.83 o                         
   1  12   6          1.32          1.70         6.06 o                         
   2  12   6          3.14          2.54         6.07 o                         
   3  12   6          0.68          5.25         7.48 o                         
   4  12   6          2.20          2.32         7.36 o                         
   5  12   6          1.70          8.27         6.46 o                         
   2   0   7        136.48        150.07         7.86 o                         
   4   0   7         27.21         24.63         6.84 o                         
   6   0   7        222.04        244.19        11.36 o                         
   8   0   7         25.77         23.83         7.77 o                         
  10   0   7        110.84        126.69         9.32 o                         
  12   0   7        232.02        166.83        47.11 o                         
  14   0   7         60.05         62.58         9.23 o                         
  16   0   7          8.20          8.98         9.13 o                         
  18   0   7          9.74         16.30        11.97 o                         
  20   0   7          3.66         25.39        17.65 o                         
   0   1   7        209.91        206.64        22.14 o                         
   1   1   7         30.83         33.02         5.44 o                         
   2   1   7         58.19         61.63         5.86 o                         
   3   1   7         39.55         37.78         5.71 o                         
   4   1   7         13.46         18.76         5.34 o                         
   5   1   7        113.65        115.19         5.88 o                         
   6   1   7         76.58         80.80         6.28 o                         
   7   1   7         33.92         33.32         5.60 o                         
   8   1   7         36.22         32.98         5.26 o                         
   9   1   7         52.41         62.08         6.55 o                         
  10   1   7         45.73         41.16         6.13 o                         
  11   1   7         71.00         72.78         6.85 o                         
  12   1   7         39.95         37.80         6.70 o                         
  13   1   7         18.97         18.93         5.61 o                         
  14   1   7          6.53          8.29         6.20 o                         
  15   1   7          2.46          0.46         6.90 o                         
  16   1   7          1.84          6.12         7.67 o                         
  17   1   7          3.57         -3.04         7.87 o                         
  18   1   7          5.66         13.79         8.36 o                         
  19   1   7          0.26         -1.13         9.67 o                         
  20   1   7          5.24         10.52         6.99 o                         
  21   1   7          2.87          2.26        12.86 o                         
   1   2   7        122.80        131.98        10.23 o                         
   2   2   7         48.44         46.06         6.38 o                         
   3   2   7        142.02        167.00         6.40 o                         
   4   2   7          3.71          9.88         6.02 o                         
   5   2   7          6.80         15.70         5.62 o                         
   6   2   7         24.83         28.64         5.30 o                         
   7   2   7        150.05        132.57        13.34 o                         
   8   2   7        301.65        270.51        27.00 o                         
   9   2   7         94.84         90.12         6.20 o                         
  10   2   7         74.29         75.99         6.26 o                         
  11   2   7         16.17         20.85         6.74 o                         
  12   2   7         35.72         39.85         6.12 o                         
  13   2   7         23.15         23.72         7.26 o                         
  14   2   7         18.10          9.34         6.06 o                         
  15   2   7         17.73         23.47         6.30 o                         
  16   2   7          7.47         12.54         7.17 o                         
  17   2   7         10.09         12.26         6.96 o                         
  18   2   7          6.62          4.56         7.43 o                         
  19   2   7          0.83          4.89         6.73 o                         
  20   2   7          2.60          0.16         7.24 o                         
   0   3   7        103.94         95.19         9.18 o                         
   1   3   7          4.62          6.23         6.12 o                         
   2   3   7         18.82         18.97         6.12 o                         
   3   3   7         58.41         44.99         5.41 o                         
   4   3   7         16.34         14.27         6.44 o                         
   5   3   7        250.53        246.92         8.13 o                         
   6   3   7         16.56         22.02         5.40 o                         
   7   3   7        144.49        126.73         9.87 o                         
   8   3   7         54.23         39.48         7.72 o                         
   9   3   7        156.69        139.28         6.81 o                         
  10   3   7          8.21          8.02         6.71 o                         
  11   3   7          1.27          8.61         6.74 o                         
  12   3   7          4.90          6.46         6.60 o                         
  13   3   7         26.37         32.70         6.77 o                         
  14   3   7          1.93          4.58         5.65 o                         
  15   3   7         27.80         26.25         6.41 o                         
  16   3   7          0.29          2.24         7.98 o                         
  17   3   7          0.60          5.09         7.19 o                         
  18   3   7          4.97          6.81         6.37 o                         
  19   3   7          1.52          6.57         7.06 o                         
  20   3   7          0.13         -2.86         7.95 o                         
   1   4   7         39.48         39.53         5.27 o                         
   2   4   7          1.73          6.07         6.20 o                         
   3   4   7        101.42        102.00         6.10 o                         
   4   4   7         47.19         58.57         7.09 o                         
   5   4   7         46.79         49.15         5.50 o                         
   6   4   7         45.67         44.42         5.61 o                         
   7   4   7         20.15         24.21         5.96 o                         
   8   4   7         79.65         82.09         6.64 o                         
   9   4   7         10.18         11.26         5.27 o                         
  10   4   7          3.95          6.71         5.97 o                         
  11   4   7          5.30         11.21         6.62 o                         
  12   4   7          1.57          0.47         5.77 o                         
  13   4   7          0.48         13.44         6.76 o                         
  14   4   7          9.39         25.88         7.65 o                         
  15   4   7          8.64          5.01         7.15 o                         
  16   4   7          7.40         12.39         9.15 o                         
  17   4   7          6.35         10.56         6.15 o                         
  18   4   7          6.21         16.25         7.44 o                         
  19   4   7          0.78          6.06         7.77 o                         
   0   5   7          6.22          0.15         6.66 o                         
   1   5   7         19.03         23.08         5.30 o                         
   2   5   7         54.56         62.45         5.03 o                         
   3   5   7         71.97         76.07         5.29 o                         
   4   5   7          1.17          2.08         4.60 o                         
   5   5   7         76.75         84.32         5.54 o                         
   6   5   7          6.74         11.22         5.07 o                         
   7   5   7         11.70         15.01         5.63 o                         
   8   5   7         12.53         13.32         5.15 o                         
   9   5   7         56.39         59.88         6.32 o                         
  10   5   7        148.30        146.21        14.32 o                         
  11   5   7         11.45         23.63         6.20 o                         
  12   5   7         31.34         43.45         6.08 o                         
  13   5   7         14.46         24.01         5.84 o                         
  14   5   7          0.98          8.04         7.59 o                         
  15   5   7          2.72          6.76         6.78 o                         
  16   5   7          1.02         -0.40         6.85 o                         
  17   5   7          0.39         10.16         6.66 o                         
  18   5   7          7.49         14.17         8.70 o                         
   1   6   7         43.10         50.65         5.03 o                         
   2   6   7          5.22         12.27         4.94 o                         
   3   6   7         18.44         25.41         4.52 o                         
   4   6   7         44.22         44.18         5.11 o                         
   5   6   7         27.73         33.37         5.60 o                         
   6   6   7         13.44         14.54         5.09 o                         
   7   6   7         47.30         46.88         5.48 o                         
   8   6   7          2.56          5.78         5.55 o                         
   9   6   7         40.77         49.09         6.75 o                         
  10   6   7          3.03          5.84         6.72 o                         
  11   6   7          8.33          7.59         6.34 o                         
  12   6   7         13.77         19.17         6.15 o                         
  13   6   7          1.97          9.36         6.53 o                         
  14   6   7         11.87         10.99         6.32 o                         
  15   6   7         16.95         17.28         7.63 o                         
  16   6   7          7.94         10.94         7.40 o                         
  17   6   7          0.63         10.07         6.68 o                         
   0   7   7         23.74         26.32         7.57 o                         
   1   7   7         26.58         25.53         5.74 o                         
   2   7   7         12.54          9.99         4.73 o                         
   3   7   7          8.87         13.97         5.40 o                         
   4   7   7          8.04          7.81         4.92 o                         
   5   7   7         16.80         20.18         5.36 o                         
   6   7   7          1.56          1.13         5.06 o                         
   7   7   7         23.62         27.00         5.48 o                         
   8   7   7          5.32         10.76         6.29 o                         
   9   7   7         10.56          8.47         6.43 o                         
  10   7   7          3.32         -3.71         5.86 o                         
  11   7   7          3.14          5.42         6.50 o                         
  12   7   7          0.14          4.65         6.16 o                         
  13   7   7          5.58         15.33         6.88 o                         
  14   7   7          1.44          8.46         6.69 o                         
  15   7   7          2.58          9.03         7.58 o                         
  16   7   7          0.07          8.14         6.40 o                         
   1   8   7         10.91         15.93         5.84 o                         
   2   8   7          7.38          8.13         4.74 o                         
   3   8   7          4.43          6.86         4.83 o                         
   4   8   7          2.06          3.21         5.34 o                         
   5   8   7          3.10          5.45         5.68 o                         
   6   8   7         10.05         15.06         5.32 o                         
   7   8   7         22.22         18.67         5.50 o                         
   8   8   7          0.33          3.21         5.78 o                         
   9   8   7          2.59         10.45         6.66 o                         
  10   8   7          0.92          1.46         6.65 o                         
  11   8   7          1.09          7.58         6.35 o                         
  12   8   7          9.27         17.69         7.08 o                         
  13   8   7          2.24         10.37         7.04 o                         
  14   8   7          1.80          8.52         7.99 o                         
  15   8   7          2.77         17.24        10.57 o                         
   0   9   7          8.31          7.82         8.05 o                         
   1   9   7          6.55          7.79         5.98 o                         
   2   9   7          2.25          0.11         5.20 o                         
   3   9   7          0.66          9.43         5.62 o                         
   4   9   7          4.20          5.69         5.69 o                         
   5   9   7          0.50          0.30         5.68 o                         
   6   9   7          0.43         -0.97         6.44 o                         
   7   9   7          2.66          1.48         6.36 o                         
   8   9   7          1.72          4.75         5.84 o                         
   9   9   7          2.76          7.44         7.04 o                         
  10   9   7          3.15         -7.00         7.00 o                         
  11   9   7          1.40          4.62         8.85 o                         
  12   9   7          1.58          5.43         7.30 o                         
  13   9   7          0.23          3.24        12.87 o                         
   1  10   7          1.06          3.72         5.32 o                         
   2  10   7         13.66         14.58         5.57 o                         
   3  10   7         10.69         14.69         5.57 o                         
   4  10   7          3.05          4.35         5.50 o                         
   5  10   7          1.31          4.15         6.60 o                         
   6  10   7          3.95          9.56         5.84 o                         
   7  10   7          0.20          0.99         5.83 o                         
   8  10   7          2.01          0.22         6.24 o                         
   9  10   7          0.98          6.35         6.81 o                         
  10  10   7          3.19          2.16         8.28 o                         
   0  11   7          2.05          6.59         7.84 o                         
   1  11   7          0.29          7.30         5.87 o                         
   2  11   7          1.29          2.91         5.89 o                         
   3  11   7          4.67          5.00         5.86 o                         
   4  11   7          1.55          4.50         6.40 o                         
   5  11   7          0.72          8.50         6.85 o                         
   6  11   7          0.38          3.04        10.42 o                         
   0   0   8        161.52        159.36        14.93 o                         
   2   0   8         26.99         22.85         7.14 o                         
   4   0   8        214.25        225.72        16.75 o                         
   6   0   8          3.65          7.88         9.99 o                         
   8   0   8        293.02        276.29         9.08 o                         
  10   0   8         10.74         12.16        10.36 o                         
  12   0   8         23.00         21.74        10.84 o                         
  14   0   8          0.98          9.47         9.40 o                         
  16   0   8          5.08          1.28         9.78 o                         
  18   0   8          4.62         12.78        10.57 o                         
   1   1   8         27.82         27.39         5.09 o                         
   2   1   8          2.48          7.80         6.35 o                         
   3   1   8         12.54         12.68         5.40 o                         
   4   1   8         56.17         44.43         6.62 o                         
   5   1   8         96.18         99.79        11.35 o                         
   6   1   8         88.54         83.01         6.26 o                         
   7   1   8         25.71         31.94         6.01 o                         
   8   1   8         29.59         38.47         6.82 o                         
   9   1   8         13.38         13.01         6.72 o                         
  10   1   8         20.28         28.22         6.16 o                         
  11   1   8          9.44         12.25         6.57 o                         
  12   1   8         10.48         11.49         6.81 o                         
  13   1   8          6.89          3.83         6.97 o                         
  14   1   8          3.49          3.56         6.47 o                         
  15   1   8          1.01         -3.64         6.97 o                         
  16   1   8         12.40         19.21         7.26 o                         
  17   1   8          1.61          8.61         7.46 o                         
  18   1   8          1.39         -5.13         7.66 o                         
   0   2   8        125.72        123.66         9.20 o                         
   1   2   8          6.64         10.64         5.57 o                         
   2   2   8          6.46          6.98         5.88 o                         
   3   2   8         41.88         38.47         5.88 o                         
   4   2   8         19.46         24.72         5.81 o                         
   5   2   8         12.06         16.30         6.50 o                         
   6   2   8         58.24         51.30         6.19 o                         
   7   2   8         44.46         45.17         5.74 o                         
   8   2   8         14.11         11.68         5.60 o                         
   9   2   8         48.40         51.74         6.86 o                         
  10   2   8         16.11         21.44         6.97 o                         
  11   2   8         17.51         15.04         5.95 o                         
  12   2   8         16.78         23.58         7.13 o                         
  13   2   8         29.71         24.77         7.60 o                         
  14   2   8          9.29         17.38         7.51 o                         
  15   2   8          4.45         -2.95         7.36 o                         
  16   2   8          2.11         11.56         7.42 o                         
  17   2   8          9.96         13.89         8.93 o                         
  18   2   8          2.01          5.48         7.07 o                         
   1   3   8         26.71         35.56         6.52 o                         
   2   3   8         33.95         33.44         7.58 o                         
   3   3   8         47.95         53.92         6.09 o                         
   4   3   8         17.98         23.66         6.52 o                         
   5   3   8         67.12         78.62         6.79 o                         
   6   3   8          9.23          6.70         7.37 o                         
   7   3   8          6.36         12.86         6.16 o                         
   8   3   8         25.37         25.93         6.42 o                         
   9   3   8         36.79         41.81         6.90 o                         
  10   3   8         32.26         20.75         6.09 o                         
  11   3   8        106.54         95.60         9.09 o                         
  12   3   8          6.18          7.54         7.04 o                         
  13   3   8         12.03         18.54         8.16 o                         
  14   3   8          2.60         -3.67         7.94 o                         
  15   3   8          1.89          5.49         6.67 o                         
  16   3   8          4.09         16.55         6.64 o                         
  17   3   8          0.82          2.34         6.52 o                         
  18   3   8          2.07          7.39         7.26 o                         
   0   4   8         95.51         95.38        10.93 o                         
   1   4   8          0.51          4.44         5.61 o                         
   2   4   8         32.79         34.54         5.96 o                         
   3   4   8         22.26         22.81         6.49 o                         
   4   4   8         12.39          9.68         6.49 o                         
   5   4   8         20.00         19.44         6.10 o                         
   6   4   8         56.00         62.99         6.00 o                         
   7   4   8          5.57          7.76         5.54 o                         
   8   4   8         24.69         28.10         5.71 o                         
   9   4   8         35.63         41.75         6.10 o                         
  10   4   8         61.52         60.68         5.74 o                         
  11   4   8          3.87          6.70         6.31 o                         
  12   4   8          2.88          4.92         6.49 o                         
  13   4   8         25.99         34.22         6.68 o                         
  14   4   8          1.12          0.53         6.05 o                         
  15   4   8          1.52          3.37         6.84 o                         
  16   4   8          3.75          3.67         7.57 o                         
  17   4   8          0.02          3.08         7.88 o                         
   1   5   8         24.79         20.49         5.84 o                         
   2   5   8          7.04         10.19         5.30 o                         
   3   5   8          1.00          2.82         4.44 o                         
   4   5   8         32.88         28.29         4.99 o                         
   5   5   8          3.07          8.43         5.62 o                         
   6   5   8         18.86         21.02         5.68 o                         
   7   5   8          4.83          6.03         5.26 o                         
   8   5   8         12.24         15.67         5.87 o                         
   9   5   8         12.32         13.79         6.23 o                         
  10   5   8          1.64          6.87         5.81 o                         
  11   5   8          6.55          5.87         6.14 o                         
  12   5   8         59.55         63.14         7.11 o                         
  13   5   8         12.65         15.21         6.79 o                         
  14   5   8          0.54         -1.80         6.37 o                         
  15   5   8          5.24          9.56         6.61 o                         
  16   5   8          3.25         10.63         7.18 o                         
   0   6   8          1.40          4.21         7.71 o                         
   1   6   8          1.03          2.08         5.01 o                         
   2   6   8         10.57         18.23         5.07 o                         
   3   6   8          0.45          3.75         5.28 o                         
   4   6   8         13.17         16.28         5.85 o                         
   5   6   8         10.09         18.36         5.07 o                         
   6   6   8          5.43          7.84         5.14 o                         
   7   6   8          3.00          3.93         5.64 o                         
   8   6   8          6.46          9.09         6.14 o                         
   9   6   8          0.01         -5.03         5.89 o                         
  10   6   8          0.08          3.07         5.64 o                         
  11   6   8          3.16          9.91         7.31 o                         
  12   6   8          0.58          3.58         6.98 o                         
  13   6   8          0.14         -1.17         7.29 o                         
  14   6   8          2.11          6.96         7.25 o                         
  15   6   8          3.45          4.55         6.88 o                         
   1   7   8          3.80          1.80         5.01 o                         
   2   7   8          6.34          9.88         4.84 o                         
   3   7   8         29.73         26.54         6.05 o                         
   4   7   8          7.18          9.20         4.91 o                         
   5   7   8          2.40          4.70         5.25 o                         
   6   7   8          4.50          8.90         5.73 o                         
   7   7   8         12.07         20.88         6.26 o                         
   8   7   8          0.04          0.87         6.43 o                         
   9   7   8          5.21          4.77         7.29 o                         
  10   7   8          0.70          7.64         6.88 o                         
  11   7   8          6.42          6.33         6.54 o                         
  12   7   8          0.80          5.33         6.66 o                         
  13   7   8          6.96          3.72         6.83 o                         
  14   7   8          0.01          0.59        12.89 o                         
   0   8   8          4.07          0.88         7.49 o                         
   1   8   8          1.86          4.58         5.24 o                         
   2   8   8         13.43         10.24         5.56 o                         
   3   8   8          6.24          8.35         5.83 o                         
   4   8   8          6.01          6.73         6.32 o                         
   5   8   8          0.45          0.64         5.80 o                         
   6   8   8          1.60          7.09         5.16 o                         
   7   8   8          2.66          8.04         5.66 o                         
   8   8   8          4.68          5.89         7.72 o                         
   9   8   8          7.29          8.22         7.75 o                         
  10   8   8          3.91         11.37         7.18 o                         
  11   8   8          0.52         10.89         6.80 o                         
  12   8   8          1.33          4.13        12.86 o                         
   1   9   8          0.82          2.00         5.67 o                         
   2   9   8          0.29          0.02         5.73 o                         
   3   9   8          4.80          5.09         5.47 o                         
   4   9   8         12.91         14.16         5.98 o                         
   5   9   8          1.69          1.39         5.63 o                         
   6   9   8          2.87          6.26         6.14 o                         
   7   9   8          0.61         -1.98         6.92 o                         
   8   9   8          3.86          7.20         6.81 o                         
   9   9   8          0.71          4.32         7.00 o                         
   0  10   8          0.63          8.57         9.21 o                         
   1  10   8          0.13          1.50         6.84 o                         
   2  10   8          0.11          0.82         6.81 o                         
   3  10   8          2.27          4.36         6.41 o                         
   4  10   8          2.09          5.69         6.04 o                         
   2   0   9         28.82         19.25         9.25 o                         
   4   0   9         22.32         21.72        10.93 o                         
   6   0   9         74.78         65.16        11.62 o                         
   8   0   9         34.65         32.66         9.02 o                         
  10   0   9          3.50          0.94        11.16 o                         
  12   0   9          2.96          7.40        11.84 o                         
  14   0   9         13.71         11.12        10.62 o                         
  16   0   9          4.81          8.99        13.85 o                         
   0   1   9         17.39         25.26         9.39 o                         
   1   1   9         16.27         15.15         5.84 o                         
   2   1   9         22.23         19.05         6.29 o                         
   3   1   9          8.16          5.98         5.16 o                         
   4   1   9         30.36         34.92         6.37 o                         
   5   1   9         63.46         59.77         7.35 o                         
   6   1   9          0.86          6.78         6.35 o                         
   7   1   9          7.50         19.20         7.04 o                         
   8   1   9          0.41          3.46         6.26 o                         
   9   1   9         13.43         18.37         6.38 o                         
  10   1   9         23.86         36.38         8.12 o                         
  11   1   9          9.28         10.43         6.82 o                         
  12   1   9         11.99         14.51         8.70 o                         
  13   1   9          0.48         -0.32         6.72 o                         
  14   1   9          3.15         -1.26         7.57 o                         
  15   1   9          2.88          2.84         8.20 o                         
  16   1   9          0.69         -0.80         8.53 o                         
   1   2   9         21.21         23.20         6.84 o                         
   2   2   9          3.76          9.09         5.71 o                         
   3   2   9          7.41          9.76         6.30 o                         
   4   2   9          7.50          7.90         6.36 o                         
   5   2   9         16.09         20.17         5.96 o                         
   6   2   9         15.88         22.68         6.96 o                         
   7   2   9         31.50         32.46         6.17 o                         
   8   2   9          2.13          4.17         6.49 o                         
   9   2   9         24.12         29.04         6.56 o                         
  10   2   9         15.82         20.93         7.39 o                         
  11   2   9         25.05         29.68         6.47 o                         
  12   2   9          7.72         12.28         7.54 o                         
  13   2   9          1.54         -4.42         7.23 o                         
  14   2   9          9.34         15.62         9.56 o                         
  15   2   9          0.14          7.69        10.18 o                         
   0   3   9          0.79         -2.20         9.03 o                         
   1   3   9          4.71         10.34         6.29 o                         
   2   3   9         15.72         16.09         5.80 o                         
   3   3   9          9.93         13.13         6.38 o                         
   4   3   9         11.18         13.12         6.78 o                         
   5   3   9         17.25          9.61         5.98 o                         
   6   3   9          8.22         15.78         7.05 o                         
   7   3   9         24.39         19.70         6.67 o                         
   8   3   9          3.76          5.30         6.64 o                         
   9   3   9          7.90         11.36         8.39 o                         
  10   3   9          5.73          5.54         6.76 o                         
  11   3   9         10.64         16.24         6.81 o                         
  12   3   9          8.41          5.31         7.80 o                         
  13   3   9         14.58         20.50         7.88 o                         
  14   3   9          0.45          4.69         8.78 o                         
  15   3   9          2.25          4.62         7.21 o                         
   1   4   9          6.21          8.67         6.24 o                         
   2   4   9         15.60         16.01         6.45 o                         
   3   4   9          0.58          7.42         6.38 o                         
   4   4   9          4.33          5.83         7.74 o                         
   5   4   9         19.76         23.52         7.07 o                         
   6   4   9          0.99          4.50         6.03 o                         
   7   4   9         21.96         22.45         5.82 o                         
   8   4   9          5.37         14.42         7.30 o                         
   9   4   9          3.20          7.79         6.48 o                         
  10   4   9          2.09          4.14         6.22 o                         
  11   4   9          9.79          1.59         6.35 o                         
  12   4   9          0.42          5.70         6.37 o                         
  13   4   9          0.88          2.88         6.57 o                         
  14   4   9          7.11          7.90         7.21 o                         
   0   5   9          8.36         11.58         8.16 o                         
   1   5   9          3.10          1.94         5.75 o                         
   2   5   9          4.30          6.17         5.32 o                         
   3   5   9          3.56          5.08         5.13 o                         
   4   5   9          5.48          9.65         5.26 o                         
   5   5   9         16.95         20.87         5.37 o                         
   6   5   9         12.79         19.89         5.83 o                         
   7   5   9          0.70          3.56         6.21 o                         
   8   5   9          6.55          8.57         6.11 o                         
   9   5   9          0.86          0.03         6.72 o                         
  10   5   9         23.94         26.59         6.09 o                         
  11   5   9          0.40         -2.16         6.96 o                         
  12   5   9         12.93         12.60         6.23 o                         
  13   5   9          2.03          8.76         6.87 o                         
   1   6   9          8.17         14.31         5.63 o                         
   2   6   9          3.18          7.43         5.29 o                         
   3   6   9         18.20         22.20         5.51 o                         
   4   6   9          3.49          6.06         6.17 o                         
   5   6   9          5.39          5.92         6.16 o                         
   6   6   9          0.41         -0.66         5.50 o                         
   7   6   9          8.21         11.92         5.95 o                         
   8   6   9          0.12          0.66         5.73 o                         
   9   6   9          2.78          8.12         6.10 o                         
  10   6   9          1.88          2.58         6.99 o                         
  11   6   9          7.48          8.97         7.23 o                         
  12   6   9          2.51          3.05        12.83 o                         
   0   7   9          6.05          8.06         8.78 o                         
   1   7   9          6.36          8.15         5.29 o                         
   2   7   9          0.52          2.89         5.62 o                         
   3   7   9          3.34          5.80         5.90 o                         
   4   7   9          0.73          6.25         6.17 o                         
   5   7   9         17.78         21.82         6.67 o                         
   6   7   9          3.27          5.08         5.79 o                         
   7   7   9          1.37          6.08         6.29 o                         
   8   7   9          3.28          7.45         5.79 o                         
   9   7   9          2.10          7.91         6.87 o                         
  10   7   9          5.80         -5.92        10.32 o                         
   1   8   9          0.15          5.01         5.87 o                         
   2   8   9          1.03          3.34         5.85 o                         
   3   8   9          0.11          7.27         7.17 o                         
   4   8   9          1.57          3.24         6.32 o                         
   5   8   9          5.75          5.10         6.79 o                         
   6   8   9          0.92          1.81         6.32 o                         
   7   8   9          1.25          8.40         8.51 o                         
   0   0  10         20.13         36.67        11.91 o                         
   2   0  10         18.70         21.96         8.45 o                         
   4   0  10         17.48         21.62        11.93 o                         
   6   0  10         20.11         15.52         9.82 o                         
   8   0  10         20.53         33.89        15.04 o                         
  10   0  10         32.48         47.76        10.53 o                         
  12   0  10          2.19         -3.81        10.48 o                         
   1   1  10          1.55          4.04         7.36 o                         
   2   1  10          6.96         15.06         6.78 o                         
   3   1  10          9.19         10.35         7.41 o                         
   4   1  10          2.27          9.54         6.33 o                         
   5   1  10          5.51          1.88         7.17 o                         
   6   1  10         30.29         37.13         7.20 o                         
   7   1  10          1.55          2.79         7.70 o                         
   8   1  10          0.06          1.33         7.00 o                         
   9   1  10          2.05          7.35         7.57 o                         
  10   1  10         10.83         14.96         7.27 o                         
  11   1  10         10.50          9.07         7.37 o                         
  12   1  10          7.85         12.05         8.20 o                         
   0   2  10          0.20         -6.44         9.51 o                         
   1   2  10          4.29          4.11         6.44 o                         
   2   2  10          2.33          4.71         8.30 o                         
   3   2  10          9.39         13.75         6.76 o                         
   4   2  10         26.21         15.31         6.67 o                         
   5   2  10          6.06          9.84         7.50 o                         
   6   2  10          0.71          3.71         6.85 o                         
   7   2  10         11.33         11.02         7.09 o                         
   8   2  10          1.15          5.00         6.44 o                         
   9   2  10          6.43          2.64         7.80 o                         
  10   2  10          0.24          1.03         6.76 o                         
  11   2  10          1.31          9.33         7.44 o                         
  12   2  10          0.13          4.07        17.39 o                         
   1   3  10          4.46          9.58         6.30 o                         
   2   3  10          2.59          7.94         6.81 o                         
   3   3  10          9.83          4.32         6.73 o                         
   4   3  10          3.47         -0.49         6.07 o                         
   5   3  10          8.31         13.77         6.00 o                         
   6   3  10         11.59         16.12         6.63 o                         
   7   3  10          2.36          5.82         7.85 o                         
   8   3  10          3.26          4.84         6.92 o                         
   9   3  10          7.33          6.87         7.23 o                         
  10   3  10          2.41          7.46         8.17 o                         
  11   3  10          7.33          9.79         6.41 o                         
   0   4  10         20.17         14.16        10.30 o                         
   1   4  10          1.70          1.44         6.34 o                         
   2   4  10          5.10         14.75         7.75 o                         
   3   4  10          3.72          9.13         6.39 o                         
   4   4  10          7.43          9.50         7.01 o                         
   5   4  10          7.16          8.24         5.97 o                         
   6   4  10          6.24         10.08         5.56 o                         
   7   4  10          1.37          5.65         6.56 o                         
   8   4  10          6.82         10.71         7.37 o                         
   9   4  10          0.57          2.54         5.55 o                         
  10   4  10          0.07          1.20         7.53 o                         
   1   5  10          1.30          0.00         6.56 o                         
   2   5  10          5.20         10.44         6.24 o                         
   3   5  10          5.62          5.87         6.53 o                         
   4   5  10         14.61         16.82         6.23 o                         
   5   5  10          0.42          7.60         7.22 o                         
   6   5  10          3.09          8.69         6.81 o                         
   7   5  10          0.51          0.24         5.62 o                         
   8   5  10          0.12          2.31         5.81 o                         
   0   6  10          1.65          8.10         9.01 o                         
   1   6  10          0.06         -3.46         6.10 o                         
   2   6  10          3.51          1.77         6.42 o                         
   3   6  10          2.34          2.83         6.05 o                         
   4   6  10          0.60          3.78         6.02 o                         
   5   6  10          6.44          7.83         6.49 o                         
   6   6  10          1.47          0.78         8.04 o                         
   2   0  11          0.55          1.31        10.99 o                         
   4   0  11          5.52          6.00        10.22 o                         
   6   0  11          1.68         -1.42        10.47 o                         
   0   1  11          0.45          3.59         9.44 o                         
   1   1  11          2.28         -3.28         7.38 o                         
   2   1  11          0.66          5.26         6.89 o                         
   3   1  11          1.47          3.03         7.37 o                         
   4   1  11          4.87          9.52         9.12 o                         
   5   1  11          8.38          2.51         8.45 o                         
   6   1  11          0.20          5.05         8.25 o                         
   1   2  11          7.33         11.96         6.83 o                         
   2   2  11          0.42         13.72         8.00 o                         
   3   2  11          1.73          0.94         8.17 o                         
   4   2  11          2.56          3.26         6.55 o                         
   5   2  11          3.56          0.82         7.09 o                         
   0   3  11          3.15         13.32        10.41 o                         
   1   3  11          0.91         11.41         9.08 o                         
   2   3  11          3.79          5.28         8.34 o                         
   3   3  11         10.79          6.78         6.86 o                         
                                                                                
